# Supplementary material for: Effect of triploidy on liver gene expression in coho salmon (Oncorhynchus kisutch) under different metabolic states
Source: BMC Genomics. 2019 May 3;20:336. doi: 10.1186/s12864-019-5655-8 (PMC6500012; doi:10.1186/s12864-019-5655-8)
Supplement: Supplementary file 1 — Supporting Tables. This is a document file with supporting/supplementary tables. (ZIP 13 kb) [file 12864_2019_5655_MOESM1_ESM.zip]

Archive with 2 entries (1 files):
- S3 File/
- S3 File/SupplementalFile3.docx
