# Supplementary material for: Effect of triploidy on liver gene expression in coho salmon (Oncorhynchus kisutch) under different metabolic states
Source: BMC Genomics. 2019 May 3;20:336. doi: 10.1186/s12864-019-5655-8 (PMC6500012; doi:10.1186/s12864-019-5655-8)
Supplement: Supplementary file 2 — Supporting Information. This is a spreadsheet file with information on RNA-seq alignments, significant differentially expressed genes for the various comparisons, growth hormone (GH and GH2) gene expression, principal component analyses results, enriched GO categories, the REVIGO reduced GO categories, and summary information. (ZIP 4703 kb) [file 12864_2019_5655_MOESM2_ESM.zip]

Archive with 2 entries (1 files):
- S1 File/
- S1 File/SupplementalFile1.xlsx
