# Supplementary material for: Effect of triploidy on liver gene expression in coho salmon (Oncorhynchus kisutch) under different metabolic states
Source: BMC Genomics. 2019 May 3;20:336. doi: 10.1186/s12864-019-5655-8 (PMC6500012; doi:10.1186/s12864-019-5655-8)
Supplement: Supplementary file 2 — Supporting Information. This is a spreadsheet file with information on RNA-seq alignments, significant differentially expressed genes for the various comparisons, growth hormone (GH and GH2) gene expression, principal component analyses results, enriched GO categories, the REVIGO reduced GO categories, and summary information. (ZIP 4703 kb) [file 12864_2019_5655_MOESM2_ESM.zip › S1 File/SupplementalFile1.xlsx]

## Sheet: Alignments
Group	Individual	Total	Aligned (pairs)	Aligned (single)	Percent		Genome Info
Dip 0	TD1a	20878110	15172604	2241364	0.834078		Sequences	5353
Dip 0	TD1b	37317238	27346858	4068202	0.841838		Length	2150432304
Dip 0	TD1c	34235438	24977624	3735481	0.838695		Genes	46109
Dip 0	TD1d	27490010	21374448	1704597	0.839543		Transcripts	57579
Dip 0	TD1e	27771214	21722210	1671110	0.842359
Dip 0	TD1f	34912686	24411742	4835492	0.837725		Alignment Parameters
Trip 0	TD2a	38709806	29591760	2380417	0.825945		Mismatch cost	2
Trip 0	TD2b	28677992	22440236	1788509	0.844855		Insertion cost	3
Trip 0	TD2c	31933748	25347600	1892217	0.85301		Deletion cost	3
Trip 0	TD2d	30039062	21254144	4373211	0.853134		Length Fraction	0.9
Trip 0	TD2e	28720000	22377090	1766411	0.840651		Similarity Fraction	0.9
Trip 0	TD2f	36522312	28453488	2297908	0.841989		Maximum numbr of hits for a read	1
Dip 1	TD3a	29517518	21104830	4179638	0.856592		Count paired reads as two	No
Dip 1	TD3b	26706498	21157752	1312724	0.841386		Expression value	RPKM (FPKM with paired sequences)
Dip 1	TD3c	28098986	22752568	1336079	0.857278		Use EM estimation	Yes
Dip 1	TD3d	32461878	25835248	1778464	0.85065
Dip 1	TD3e	29217602	22561538	2397176	0.854236
Trip 1	TD4a	32664366	24662648	3184765	0.852532
Trip 1	TD4b	29493694	22106718	3029512	0.852258
Trip 1	TD4c	29719590	23657224	1527874	0.847424
Trip 1	TD4d	37850130	26937202	5321896	0.852285
Dip 2	TD5a	18301250	14054022	1803137	0.866452
Dip 2	TD5b	31031726	23647720	3579622	0.877403
Dip 2	TD5c	40602772	31128480	4158699	0.869083
Dip 2	TD5d	32328512	24293266	3642766	0.86413
Dip 2	TD5e	32681182	26499184	1823345	0.866631
Trip 2	TD6a	31430508	23096958	4076327	0.864551
Trip 2	TD6b	30328130	22518778	3315461	0.851824
Trip 2	TD6c	24329852	18203416	2808294	0.863618
Trip 2	TD6d	29078962	21756710	3181030	0.857587
Trip 2	TD6e	31238896	22669512	4297935	0.863265
Trip 3	TD7a	34895522	25531364	4527428	0.861394
Trip 3	TD7b	29711542	23008410	2404669	0.855327
Trip 3	TD7c	26543770	21126260	1580473	0.855445
Trip 3	TD7d	33408228	25764446	2767513	0.85404
	Total	1078848730	818544058	100789746
	Average	3.08242e+07	2.3387e+07	2.87971e+06
	Std Dev	4.63211e+06	3.45232e+06	1.14631e+06
	Average Paired Alignments		0.75872
	Average All Alignments		0.852143

## Sheet: Dip0vsDip1
Feature ID	Dip0vsDip1	Trip0vsTrip1	Dip1vsTrip1	Dip0	Trip0	Dip1	Trip1	Dip2	Trip2	Trip3	D0/D1	Names	Protein	Order in File	Order	GO:0006811 ion_transport	GO:0006812 cation_transport	GO:0034220 ion_transmembrane_transport	GO:1902600 proton_transmembrane_transport	GO:0015672 monovalent_inorganic_cation_transport	GO:0098662 inorganic_cation_transmembrane_transport	GO:0098660 inorganic_ion_transmembrane_transport	GO:0098655 cation_transmembrane_transport	GO:0099132 ATP_hydrolysis_coupled_cation_transmembrane_transport	GO:0006839 mitochondrial_transport	GO:1990542 mitochondrial_transmembrane_transport	GO:0042776 mitochondrial_ATP_synthesis_coupled_proton_transport	GO:0015986 ATP_synthesis_coupled_proton_transport	GO:0015985 energy_coupled_proton_transport,_down_electrochemical_gradient	GO:0007006 mitochondrial_membrane_organization	GO:0042407 cristae_formation	GO:0007007 inner_mitochondrial_membrane_organization	GO:0090407 organophosphate_biosynthetic_process	GO:1901137 carbohydrate_derivative_biosynthetic_process	GO:0009165 nucleotide_biosynthetic_process	GO:1901293 nucleoside_phosphate_biosynthetic_process	GO:0009260 ribonucleotide_biosynthetic_process	GO:0046390 ribose_phosphate_biosynthetic_process	GO:0072522 purine-containing_compound_biosynthetic_process	GO:0009152 purine_ribonucleotide_biosynthetic_process	GO:0006164 purine_nucleotide_biosynthetic_process	GO:0009124 nucleoside_monophosphate_biosynthetic_process	GO:0009156 ribonucleoside_monophosphate_biosynthetic_process	GO:0009127 purine_nucleoside_monophosphate_biosynthetic_process	GO:0009168 purine_ribonucleoside_monophosphate_biosynthetic_process	GO:0006754 ATP_biosynthetic_process	GO:0009142 nucleoside_triphosphate_biosynthetic_process	GO:0009201 ribonucleoside_triphosphate_biosynthetic_process	GO:0009206 purine_ribonucleoside_triphosphate_biosynthetic_process
LOC109910064	0.000393	0.00949	1	0	0.22	3.73	3.56	4.76	5.53	6.24	0	avidin-like	XP_020364812.1	LOC109910064	1	NA	NA	NA	NA	NA	NA	NA	NA	NA	NA	NA	NA	NA	NA	NA	NA	NA	NA	NA	NA	NA	NA	NA	NA	NA	NA	NA	NA	NA	NA	NA	NA	NA	NA
LOC109902764	0.02	1	0.35	0.03	0.03	4.44	0.01	9.67	6.74	1.86	0.00675676	glutamine synthetase-like	XP_020354980.1	LOC109902764	2	NA	NA	NA	NA	NA	NA	NA	NA	NA	NA	NA	NA	NA	NA	NA	NA	NA	NA	NA	NA	NA	NA	NA	NA	NA	NA	NA	NA	NA	NA	NA	NA	NA	NA
LOC109872986	0.00403	1	1	0.02	0.07	2.68	0.98	2.07	0.69	2.11	0.00746269	equilibrative nucleoside transporter 2-like	XP_020320029.1	LOC109872986	3	NA	NA	NA	NA	NA	NA	NA	NA	NA	NA	NA	NA	NA	NA	NA	NA	NA	NA	NA	NA	NA	NA	NA	NA	NA	NA	NA	NA	NA	NA	NA	NA	NA	NA
LOC109871458	5.6e-07	0.000284	1	55.53	161.67	7171.03	6476.06	2543.76	9373.39	10910.7	0.00774366	C-type lectin lectoxin-Thr1-like	XP_020317949.1	LOC109871458	4	NA	NA	NA	NA	NA	NA	NA	NA	NA	NA	NA	NA	NA	NA	NA	NA	NA	NA	NA	NA	NA	NA	NA	NA	NA	NA	NA	NA	NA	NA	NA	NA	NA	NA
LOC109890002	2.58e-05	2.05e-06	1	0.05	0.05	4.19	5.48	1.35	3.85	3.13	0.0119332	cyclin-dependent kinase 1-like%2C transcript variant X2	XP_020337531.1	LOC109890002	5	NA	NA	NA	NA	NA	NA	NA	NA	NA	NA	NA	NA	NA	NA	NA	NA	NA	NA	NA	NA	NA	NA	NA	NA	NA	NA	NA	NA	NA	NA	NA	NA	NA	NA
LOC109866513	0.00341	0.04	1	0.06	0.15	2.66	2.94	0.72	2.28	1.49	0.0225564	uncharacterized LOC109866513%2C transcript variant X3	XP_020310802.1	LOC109866513	6	NA	NA	NA	NA	NA	NA	NA	NA	NA	NA	NA	NA	NA	NA	NA	NA	NA	NA	NA	NA	NA	NA	NA	NA	NA	NA	NA	NA	NA	NA	NA	NA	NA	NA
LOC109900748	5.93e-06	1.25e-05	1	0.12	0.08	5.22	5.65	1.49	3.69	3.25	0.0229885	lymphokine-activated killer T-cell-originated protein kinase homolog	XP_020352127.1	LOC109900748	7	NA	NA	NA	NA	NA	NA	NA	NA	NA	NA	NA	NA	NA	NA	NA	NA	NA	NA	NA	NA	NA	NA	NA	NA	NA	NA	NA	NA	NA	NA	NA	NA	NA	NA
LOC109867389	0.000937	1	0.92	0.09	0.21	3.72	1.05	1.04	1.37	2.99	0.0241935	non-muscle caldesmon-like	XP_020312124.1	LOC109867389	8	NA	NA	NA	NA	NA	NA	NA	NA	NA	NA	NA	NA	NA	NA	NA	NA	NA	NA	NA	NA	NA	NA	NA	NA	NA	NA	NA	NA	NA	NA	NA	NA	NA	NA
LOC109907534	0.02	0.01	1	0.07	0.05	2.15	2.66	0.82	1.97	1.51	0.0325581	carboxy-terminal kinesin 2-like%2C transcript variant X1	XP_020361144.1	LOC109907534	9	NA	NA	NA	NA	NA	NA	NA	NA	NA	NA	NA	NA	NA	NA	NA	NA	NA	NA	NA	NA	NA	NA	NA	NA	NA	NA	NA	NA	NA	NA	NA	NA	NA	NA
LOC109892719	0.0033	0.00195	1	0.11	0.12	3.3	3.86	1.69	2.78	2.08	0.0333333	cytoskeleton-associated protein 2-like	XP_020341049.1	LOC109892719	10	NA	NA	NA	NA	NA	NA	NA	NA	NA	NA	NA	NA	NA	NA	NA	NA	NA	NA	NA	NA	NA	NA	NA	NA	NA	NA	NA	NA	NA	NA	NA	NA	NA	NA
LOC109902419	0.02	0.14	1	0.07	0.1	2.08	2.4	0.81	1.51	1.82	0.0336538	nicotinamide riboside kinase 2-like%2C transcript variant X3	XP_020354335.1	LOC109902419	11	NA	NA	NA	NA	NA	NA	NA	NA	NA	NA	NA	NA	NA	NA	NA	NA	NA	XP_020354335.1	NA	XP_020354335.1	XP_020354335.1	NA	NA	NA	NA	NA	NA	NA	NA	NA	NA	NA	NA	NA
LOC109866257	0.02	0.00633	1	0.1	0.05	2.68	2.79	1.11	2.44	1.62	0.0373134	lymphokine-activated killer T-cell-originated protein kinase homolog%2C transcript variant X2	XP_020310401.1	LOC109866257	12	NA	NA	NA	NA	NA	NA	NA	NA	NA	NA	NA	NA	NA	NA	NA	NA	NA	NA	NA	NA	NA	NA	NA	NA	NA	NA	NA	NA	NA	NA	NA	NA	NA	NA
rrm2	1.43e-05	1.73e-06	1	0.2	0.25	5.18	6.49	1.88	3.85	3.21	0.03861	ribonucleotide reductase regulatory subunit M2	XP_020310735.1	rrm2	13	NA	NA	NA	NA	NA	NA	NA	NA	NA	NA	NA	NA	NA	NA	NA	NA	NA	XP_020310735.1	XP_020310735.1	XP_020310735.1	XP_020310735.1	NA	NA	NA	NA	NA	NA	NA	NA	NA	NA	NA	NA	NA
LOC109899624	3.42e-08	0.01	1	0.96	2.04	24.62	12.1	31.16	32.55	12.02	0.0389927	cysteine sulfinic acid decarboxylase-like%2C transcript variant X1	XP_020350623.1	LOC109899624	14	NA	NA	NA	NA	NA	NA	NA	NA	NA	NA	NA	NA	NA	NA	NA	NA	NA	NA	NA	NA	NA	NA	NA	NA	NA	NA	NA	NA	NA	NA	NA	NA	NA	NA
top2a	0.00608	0.000433	1	0.14	0.07	3.04	4.46	1.15	3.03	1.91	0.0460526	topoisomerase (DNA) II alpha	XP_020309256.1	top2a	15	NA	NA	NA	NA	NA	NA	NA	NA	NA	NA	NA	NA	NA	NA	NA	NA	NA	NA	NA	NA	NA	NA	NA	NA	NA	NA	NA	NA	NA	NA	NA	NA	NA	NA
LOC109903504	3.33e-10	6.25e-08	1	0.49	0.29	10.4	8.72	4.42	7.53	7.26	0.0471154	stathmin-like	XP_020355856.1	LOC109903504	16	NA	NA	NA	NA	NA	NA	NA	NA	NA	NA	NA	NA	NA	NA	NA	NA	NA	NA	NA	NA	NA	NA	NA	NA	NA	NA	NA	NA	NA	NA	NA	NA	NA	NA
tk1	2.93e-12	1.74e-15	1	0.96	0.52	17.4	21.71	7.35	14.35	11.01	0.0551724	thymidine kinase 1%2C transcript variant X1	XP_020332895.1	tk1	17	NA	NA	NA	NA	NA	NA	NA	NA	NA	NA	NA	NA	NA	NA	NA	NA	NA	XP_020332895.1	XP_020332895.1	XP_020332895.1	XP_020332895.1	NA	NA	NA	NA	NA	XP_020332895.1	NA	NA	NA	NA	NA	NA	NA
LOC109903064	4.32e-21	4.06e-12	0.96	4.56	4.24	71.77	42.79	115.08	98.02	74.72	0.0635363	allantoinase%2C mitochondrial-like	XP_020355311.1	LOC109903064	18	NA	NA	NA	NA	NA	NA	NA	NA	NA	NA	NA	NA	NA	NA	NA	NA	NA	NA	NA	NA	NA	NA	NA	NA	NA	NA	NA	NA	NA	NA	NA	NA	NA	NA
LOC109873655	2.5e-10	5.54e-11	1	69.18	101.46	1061.96	1822.54	1067.61	1438.78	879.99	0.0651437	liver-expressed antimicrobial peptide 2-like	XP_020320888.1	LOC109873655	19	NA	NA	NA	NA	NA	NA	NA	NA	NA	NA	NA	NA	NA	NA	NA	NA	NA	NA	NA	NA	NA	NA	NA	NA	NA	NA	NA	NA	NA	NA	NA	NA	NA	NA
LOC109902593	2.98e-10	4.94e-09	1	1.97	0.87	25.19	18.67	26.48	18.67	12.92	0.0782056	aquaporin-12-like	XP_020354662.1	LOC109902593	20	NA	NA	NA	NA	NA	NA	NA	NA	NA	NA	NA	NA	NA	NA	NA	NA	NA	NA	NA	NA	NA	NA	NA	NA	NA	NA	NA	NA	NA	NA	NA	NA	NA	NA
LOC109900601	0.000158	8.77e-05	1	0.39	0.33	4.84	5.59	2.62	4.63	3.65	0.0805785	ribonucleoside-diphosphate reductase subunit M2-like	XP_020351890.1	LOC109900601	21	NA	NA	NA	NA	NA	NA	NA	NA	NA	NA	NA	NA	NA	NA	NA	NA	NA	XP_020351890.1	XP_020351890.1	XP_020351890.1	XP_020351890.1	NA	NA	NA	NA	NA	NA	NA	NA	NA	NA	NA	NA	NA
LOC109893414	8.38e-09	0.00424	0.26	1.23	0.64	15.19	5.98	4.16	4.63	7.59	0.0809743	hemoglobin subunit alpha-like	XP_020342225.1	LOC109893414	22	NA	NA	NA	NA	NA	NA	NA	NA	NA	NA	NA	NA	NA	NA	NA	NA	NA	NA	NA	NA	NA	NA	NA	NA	NA	NA	NA	NA	NA	NA	NA	NA	NA	NA
psat1	0.03	0.82	1	0.23	0.52	2.81	2.47	5.98	4.14	4.28	0.0818505	phosphoserine aminotransferase 1%2C transcript variant X4	XP_020329687.1	psat1	23	NA	NA	NA	NA	NA	NA	NA	NA	NA	NA	NA	NA	NA	NA	NA	NA	NA	NA	NA	NA	NA	NA	NA	NA	NA	NA	NA	NA	NA	NA	NA	NA	NA	NA
LOC109898492	5.53e-05	0.00406	1	0.52	0.21	6.21	3.95	3.42	8.01	4.77	0.0837359	hemoglobin subunit beta-1-like	XP_020349067.1	LOC109898492	24	NA	NA	NA	NA	NA	NA	NA	NA	NA	NA	NA	NA	NA	NA	NA	NA	NA	NA	NA	NA	NA	NA	NA	NA	NA	NA	NA	NA	NA	NA	NA	NA	NA	NA
LOC109885923	0.0013	1	0.22	0.35	0.08	4.12	0.7	5.36	4.05	3.3	0.0849515	mitochondrial sodium/hydrogen exchanger 9B2-like	XP_020333292.1	LOC109885923	25	XP_020333292.1	XP_020333292.1	XP_020333292.1	NA	XP_020333292.1	XP_020333292.1	XP_020333292.1	XP_020333292.1	NA	NA	NA	NA	NA	NA	NA	NA	NA	NA	NA	NA	NA	NA	NA	NA	NA	NA	NA	NA	NA	NA	NA	NA	NA	NA
LOC109904687	7.53e-05	5.18e-05	1	0.48	0.36	5.56	5.94	3.13	6.21	3.27	0.0863309	tetraspanin-13-like	XP_020357458.1	LOC109904687	26	XP_020357458.1	XP_020357458.1	XP_020357458.1	NA	NA	XP_020357458.1	XP_020357458.1	XP_020357458.1	NA	NA	NA	NA	NA	NA	NA	NA	NA	NA	NA	NA	NA	NA	NA	NA	NA	NA	NA	NA	NA	NA	NA	NA	NA	NA
LOC109900600	3.06e-11	0.43	0.00404	1.04	0.97	11.94	3.72	18.51	16.31	13.89	0.0871022	Krueppel-like factor 11	XP_020351889.1	LOC109900600	27	NA	NA	NA	NA	NA	NA	NA	NA	NA	NA	NA	NA	NA	NA	NA	NA	NA	NA	NA	NA	NA	NA	NA	NA	NA	NA	NA	NA	NA	NA	NA	NA	NA	NA
LOC109893420	2.11e-17	7.31e-11	1	62.54	54.76	709.88	401.77	512.48	595.06	688.95	0.0880994	hemoglobin subunit alpha-4-like	XP_020342228.1	LOC109893420	28	NA	NA	NA	NA	NA	NA	NA	NA	NA	NA	NA	NA	NA	NA	NA	NA	NA	NA	NA	NA	NA	NA	NA	NA	NA	NA	NA	NA	NA	NA	NA	NA	NA	NA
LOC109898493	6.03e-06	0.00201	1	0.9	0.55	9.85	5.92	5	13.62	7.64	0.0913706	hemoglobin subunit alpha-like	XP_020349068.1	LOC109898493	29	NA	NA	NA	NA	NA	NA	NA	NA	NA	NA	NA	NA	NA	NA	NA	NA	NA	NA	NA	NA	NA	NA	NA	NA	NA	NA	NA	NA	NA	NA	NA	NA	NA	NA
LOC109896132	0.0043	0.61	1	49.67	178.19	539.16	635.1	315.96	347.46	96.79	0.0921248	glucokinase-like	XP_020345983.1	LOC109896132	30	XP_020345983.1	XP_020345983.1	NA	NA	XP_020345983.1	NA	NA	NA	NA	NA	NA	NA	NA	NA	NA	NA	NA	XP_020345983.1	XP_020345983.1	XP_020345983.1	XP_020345983.1	XP_020345983.1	XP_020345983.1	XP_020345983.1	XP_020345983.1	XP_020345983.1	XP_020345983.1	XP_020345983.1	XP_020345983.1	XP_020345983.1	XP_020345983.1	XP_020345983.1	XP_020345983.1	XP_020345983.1
LOC109865903	0.00757	1	1	0.34	0.28	3.36	1.4	3.62	2.6	2.24	0.10119	ETS translocation variant 4-like%2C transcript variant X2	XP_020309996.1	LOC109865903	31	NA	NA	NA	NA	NA	NA	NA	NA	NA	NA	NA	NA	NA	NA	NA	NA	NA	NA	NA	NA	NA	NA	NA	NA	NA	NA	NA	NA	NA	NA	NA	NA	NA	NA
LOC109893407	8.08e-06	0.17	1	0.79	0.78	7.59	4	2.66	4.11	2.64	0.104084	NA	NA	LOC109893407	32	NA	NA	NA	NA	NA	NA	NA	NA	NA	NA	NA	NA	NA	NA	NA	NA	NA	NA	NA	NA	NA	NA	NA	NA	NA	NA	NA	NA	NA	NA	NA	NA	NA	NA
LOC109865532	8.71e-13	5.37e-23	1	6.98	4.21	66.95	124.62	49.81	96.53	96.46	0.104257	cytochrome c oxidase subunit 6B1-like	XP_020309381.1	LOC109865532	33	XP_020309381.1	XP_020309381.1	XP_020309381.1	XP_020309381.1	XP_020309381.1	XP_020309381.1	XP_020309381.1	XP_020309381.1	NA	NA	NA	NA	NA	NA	NA	NA	NA	NA	NA	NA	NA	NA	NA	NA	NA	NA	NA	NA	NA	NA	NA	NA	NA	NA
LOC109898494	1.56e-18	6.74e-16	1	14.28	7.44	129.47	82.48	80.54	125.06	114.59	0.110296	hemoglobin subunit beta-like	XP_020349069.1	LOC109898494	34	NA	NA	NA	NA	NA	NA	NA	NA	NA	NA	NA	NA	NA	NA	NA	NA	NA	NA	NA	NA	NA	NA	NA	NA	NA	NA	NA	NA	NA	NA	NA	NA	NA	NA
LOC109885785	0.00757	1	0.6	0.39	0.2	3.48	0.68	4.3	4.19	3.85	0.112069	mitochondrial sodium/hydrogen exchanger 9B2-like	XP_020333180.1	LOC109885785	35	XP_020333180.1	XP_020333180.1	XP_020333180.1	NA	XP_020333180.1	XP_020333180.1	XP_020333180.1	XP_020333180.1	NA	NA	NA	NA	NA	NA	NA	NA	NA	NA	NA	NA	NA	NA	NA	NA	NA	NA	NA	NA	NA	NA	NA	NA	NA	NA
LOC109898495	3.14e-20	9.92e-19	0.97	30.4	15.09	268.1	166.74	166.56	260.21	229.5	0.113391	hemoglobin subunit alpha-4	XP_020349071.1	LOC109898495	36	NA	NA	NA	NA	NA	NA	NA	NA	NA	NA	NA	NA	NA	NA	NA	NA	NA	NA	NA	NA	NA	NA	NA	NA	NA	NA	NA	NA	NA	NA	NA	NA	NA	NA
LOC109899569	0.02	1	1	0.35	0.29	3.08	1.52	3.62	3.08	3.02	0.113636	cytokine-inducible SH2-containing protein-like%2C transcript variant X1	XP_020350632.1	LOC109899569	37	NA	NA	NA	NA	NA	NA	NA	NA	NA	NA	NA	NA	NA	NA	NA	NA	NA	NA	NA	NA	NA	NA	NA	NA	NA	NA	NA	NA	NA	NA	NA	NA	NA	NA
LOC109893408	1.47e-15	1.9e-05	0.22	24.18	26.48	212.14	101.97	201.88	209.46	261.36	0.113981	hemoglobin subunit beta-1	XP_020342219.1	LOC109893408	38	NA	NA	NA	NA	NA	NA	NA	NA	NA	NA	NA	NA	NA	NA	NA	NA	NA	NA	NA	NA	NA	NA	NA	NA	NA	NA	NA	NA	NA	NA	NA	NA	NA	NA
LOC109893413	9.98e-15	0.000712	0.04	4.52	4.6	39.56	17.43	33.94	34.39	41.13	0.114257	hemoglobin subunit alpha%2C transcript variant X1	XP_020342223.1	LOC109893413	39	NA	NA	NA	NA	NA	NA	NA	NA	NA	NA	NA	NA	NA	NA	NA	NA	NA	NA	NA	NA	NA	NA	NA	NA	NA	NA	NA	NA	NA	NA	NA	NA	NA	NA
LOC109902215	7.1e-09	1.39e-05	1	4.84	3.22	41.54	23.61	71.87	57.62	32.16	0.116514	NADP-dependent malic enzyme-like	XP_020353967.1	LOC109902215	40	NA	NA	NA	NA	NA	NA	NA	NA	NA	NA	NA	NA	NA	NA	NA	NA	NA	XP_020353967.1	NA	XP_020353967.1	XP_020353967.1	NA	NA	NA	NA	NA	NA	NA	NA	NA	NA	NA	NA	NA
LOC109893412	9.01e-14	0.000159	0.25	59.32	65.35	507.81	234.02	478.32	468.73	575.54	0.116815	hemoglobin subunit alpha-1-like	XP_020342221.1	LOC109893412	41	NA	NA	NA	NA	NA	NA	NA	NA	NA	NA	NA	NA	NA	NA	NA	NA	NA	NA	NA	NA	NA	NA	NA	NA	NA	NA	NA	NA	NA	NA	NA	NA	NA	NA
LOC109891944	2.64e-14	8.14e-06	0.21	3.24	2.47	27.68	14.47	18.74	23.12	26.55	0.117052	NA	NA	LOC109891944	42	NA	NA	NA	NA	NA	NA	NA	NA	NA	NA	NA	NA	NA	NA	NA	NA	NA	NA	NA	NA	NA	NA	NA	NA	NA	NA	NA	NA	NA	NA	NA	NA	NA	NA
LOC109908475	7.25e-05	0.97	1	0.7	0.97	5.97	3.01	5.76	5.04	3.33	0.117253	uncharacterized LOC109908475	NA	LOC109908475	43	NA	NA	NA	NA	NA	NA	NA	NA	NA	NA	NA	NA	NA	NA	NA	NA	NA	NA	NA	NA	NA	NA	NA	NA	NA	NA	NA	NA	NA	NA	NA	NA	NA	NA
LOC109893405	2.13e-19	2.4e-09	0.2	35.89	32.81	304.43	159.29	236.36	257.15	306.35	0.117892	hemoglobin subunit beta	XP_020342217.1	LOC109893405	44	NA	NA	NA	NA	NA	NA	NA	NA	NA	NA	NA	NA	NA	NA	NA	NA	NA	NA	NA	NA	NA	NA	NA	NA	NA	NA	NA	NA	NA	NA	NA	NA	NA	NA
LOC109894640	1.27e-06	1	0.00555	1.02	1.26	8.39	1.97	11.4	9.79	7.98	0.121573	Krueppel-like factor 11%2C transcript variant X1	XP_020343847.1	LOC109894640	45	NA	NA	NA	NA	NA	NA	NA	NA	NA	NA	NA	NA	NA	NA	NA	NA	NA	NA	NA	NA	NA	NA	NA	NA	NA	NA	NA	NA	NA	NA	NA	NA	NA	NA
LOC109896049	0.00134	0.000189	1	0.64	0.54	5.11	5.91	2.67	4.78	4.37	0.125245	proliferating cell nuclear antigen-like	XP_020345841.1	LOC109896049	46	NA	NA	NA	NA	NA	NA	NA	NA	NA	NA	NA	NA	NA	NA	NA	NA	NA	NA	NA	NA	NA	NA	NA	NA	NA	NA	NA	NA	NA	NA	NA	NA	NA	NA
LOC109892387	4.02e-13	8.01e-10	1	2.04	2.36	16.13	16.11	17.47	19.37	17.25	0.126472	uncharacterized LOC109892387	NA	LOC109892387	47	NA	NA	NA	NA	NA	NA	NA	NA	NA	NA	NA	NA	NA	NA	NA	NA	NA	NA	NA	NA	NA	NA	NA	NA	NA	NA	NA	NA	NA	NA	NA	NA	NA	NA
LOC109893406	1.13e-13	2.28e-08	1	3.6	2.82	28.36	20.17	25.91	32.36	34.54	0.126939	hemoglobin subunit beta	XP_020342218.1	LOC109893406	48	NA	NA	NA	NA	NA	NA	NA	NA	NA	NA	NA	NA	NA	NA	NA	NA	NA	NA	NA	NA	NA	NA	NA	NA	NA	NA	NA	NA	NA	NA	NA	NA	NA	NA
LOC109893409	2.55e-15	5.82e-06	0.14	37.11	35.2	270.09	131.91	246.55	240.69	319.32	0.137399	hemoglobin subunit beta-1-like	XP_020342220.1	LOC109893409	49	NA	NA	NA	NA	NA	NA	NA	NA	NA	NA	NA	NA	NA	NA	NA	NA	NA	NA	NA	NA	NA	NA	NA	NA	NA	NA	NA	NA	NA	NA	NA	NA	NA	NA
kiaa1324	0.00119	0.28	1	0.7	0.55	4.98	2.96	4.24	4.28	4.71	0.140562	KIAA1324 ortholog	XP_020315522.1	kiaa1324	50	NA	NA	NA	NA	NA	NA	NA	NA	NA	NA	NA	NA	NA	NA	NA	NA	NA	NA	NA	NA	NA	NA	NA	NA	NA	NA	NA	NA	NA	NA	NA	NA	NA	NA
LOC109898500	9.36e-15	8.93e-06	0.51	163.66	172.42	1161.49	632.18	851.5	942.59	1071.16	0.140905	hemoglobin subunit alpha-4-like	XP_020349075.1	LOC109898500	51	NA	NA	NA	NA	NA	NA	NA	NA	NA	NA	NA	NA	NA	NA	NA	NA	NA	NA	NA	NA	NA	NA	NA	NA	NA	NA	NA	NA	NA	NA	NA	NA	NA	NA
LOC109893417	0.00148	0.17	1	0.77	0.55	5.43	3.19	4.31	5.96	7.94	0.141805	hemoglobin subunit alpha-4-like	XP_020342227.1	LOC109893417	52	NA	NA	NA	NA	NA	NA	NA	NA	NA	NA	NA	NA	NA	NA	NA	NA	NA	NA	NA	NA	NA	NA	NA	NA	NA	NA	NA	NA	NA	NA	NA	NA	NA	NA
LOC109893415	4.02e-13	1.45e-07	1	4.25	3.64	29.49	21.24	32.16	37.44	40.57	0.144117	hemoglobin subunit alpha-4-like	XP_020342226.1	LOC109893415	53	NA	NA	NA	NA	NA	NA	NA	NA	NA	NA	NA	NA	NA	NA	NA	NA	NA	NA	NA	NA	NA	NA	NA	NA	NA	NA	NA	NA	NA	NA	NA	NA	NA	NA
LOC109889499	0.01	0.65	1	0.53	1.19	3.67	3.64	1.63	2.71	2.86	0.144414	PCNA-associated factor-like	XP_020336542.1	LOC109889499	54	NA	NA	NA	NA	NA	NA	NA	NA	NA	NA	NA	NA	NA	NA	NA	NA	NA	NA	NA	NA	NA	NA	NA	NA	NA	NA	NA	NA	NA	NA	NA	NA	NA	NA
LOC109878683	1.48e-05	0.00551	1	14.43	21.26	97.68	96.85	83.48	103.65	86.4	0.147727	cytochrome c oxidase subunit 6A%2C mitochondrial	XP_020326483.1	LOC109878683	55	XP_020326483.1	XP_020326483.1	XP_020326483.1	XP_020326483.1	XP_020326483.1	XP_020326483.1	XP_020326483.1	XP_020326483.1	NA	NA	NA	NA	NA	NA	NA	NA	NA	NA	NA	NA	NA	NA	NA	NA	NA	NA	NA	NA	NA	NA	NA	NA	NA	NA
LOC109898074	0.00527	1	0.12	1.26	2.41	8.38	1.54	15.68	9.42	8.92	0.150358	glutamine synthetase%2C mitochondrial-like%2C transcript variant X1	XP_020348435.1	LOC109898074	56	NA	NA	NA	NA	NA	NA	NA	NA	NA	NA	NA	NA	NA	NA	NA	NA	NA	NA	NA	NA	NA	NA	NA	NA	NA	NA	NA	NA	NA	NA	NA	NA	NA	NA
LOC109898497	2.46e-10	0.01	0.32	58.54	64.4	386.18	178.75	322.66	282.78	425.43	0.151587	hemoglobin subunit alpha-like	XP_020349073.1	LOC109898497	57	NA	NA	NA	NA	NA	NA	NA	NA	NA	NA	NA	NA	NA	NA	NA	NA	NA	NA	NA	NA	NA	NA	NA	NA	NA	NA	NA	NA	NA	NA	NA	NA	NA	NA
LOC109888768	0.03	4.06e-07	1	0.84	0.64	5.41	15.85	1.83	7.34	2.88	0.155268	cystatin-F-like	XP_020335531.1	LOC109888768	58	NA	NA	NA	NA	NA	NA	NA	NA	NA	NA	NA	NA	NA	NA	NA	NA	NA	NA	NA	NA	NA	NA	NA	NA	NA	NA	NA	NA	NA	NA	NA	NA	NA	NA
LOC109898499	4.56e-15	4.42e-07	0.48	65.08	60.4	418.46	237.31	295.28	329.38	377.25	0.155523	hemoglobin subunit beta-like	XP_020349074.1	LOC109898499	59	NA	NA	NA	NA	NA	NA	NA	NA	NA	NA	NA	NA	NA	NA	NA	NA	NA	NA	NA	NA	NA	NA	NA	NA	NA	NA	NA	NA	NA	NA	NA	NA	NA	NA
LOC109892116	4.7e-07	8.81e-07	1	1.61	1.92	10.26	12.13	9.18	12.89	10.42	0.15692	transmembrane protease serine 2-like%2C transcript variant X2	XP_020340126.1	LOC109892116	60	NA	NA	NA	NA	NA	NA	NA	NA	NA	NA	NA	NA	NA	NA	NA	NA	NA	NA	NA	NA	NA	NA	NA	NA	NA	NA	NA	NA	NA	NA	NA	NA	NA	NA
tyms	0.000927	2.42e-06	1	0.98	0.91	5.99	9.34	2.56	5.39	4.3	0.163606	thymidylate synthetase	XP_020350366.1	tyms	61	NA	NA	NA	NA	NA	NA	NA	NA	NA	NA	NA	NA	NA	NA	NA	NA	NA	XP_020350366.1	XP_020350366.1	XP_020350366.1	XP_020350366.1	NA	NA	NA	NA	NA	XP_020350366.1	NA	NA	NA	NA	XP_020350366.1	NA	NA
LOC109899938	3.75e-31	1.44e-07	0.000565	35.55	38.18	214.02	105.84	222.67	189.64	175.32	0.166106	glycerol-3-phosphate dehydrogenase [NAD(+)]%2C cytoplasmic-like%2C transcript variant X2	XP_020351189.1	LOC109899938	62	NA	NA	NA	NA	NA	NA	NA	NA	NA	NA	NA	NA	NA	NA	NA	NA	NA	XP_020351189.1	XP_020351189.1	XP_020351189.1	XP_020351189.1	XP_020351189.1	XP_020351189.1	XP_020351189.1	XP_020351189.1	XP_020351189.1	XP_020351189.1	XP_020351189.1	XP_020351189.1	XP_020351189.1	XP_020351189.1	XP_020351189.1	XP_020351189.1	XP_020351189.1
LOC109879581	4.43e-06	0.19	1	1.61	1.97	9.64	5.86	8.16	10.04	10.45	0.167012	band 3 anion exchange protein	XP_020327330.1	LOC109879581	63	XP_020327330.1	NA	XP_020327330.1	NA	NA	NA	NA	NA	NA	NA	NA	NA	NA	NA	NA	NA	NA	NA	NA	NA	NA	NA	NA	NA	NA	NA	NA	NA	NA	NA	NA	NA	NA	NA
LOC109887281	1.23e-20	2.47e-13	1	6.48	6.16	37.15	31.63	38.82	46.22	43.5	0.174428	transforming growth factor-beta-induced protein ig-h3-like	XP_020334302.1	LOC109887281	64	NA	NA	NA	NA	NA	NA	NA	NA	NA	NA	NA	NA	NA	NA	NA	NA	NA	NA	NA	NA	NA	NA	NA	NA	NA	NA	NA	NA	NA	NA	NA	NA	NA	NA
LOC109880692	0.05	1	1	0.56	0.96	3.17	2.05	1.29	1.49	1.13	0.176656	thioredoxin-related transmembrane protein 2-like	XP_020328466.1	LOC109880692	65	NA	NA	NA	NA	NA	NA	NA	NA	NA	NA	NA	NA	NA	NA	NA	NA	NA	NA	NA	NA	NA	NA	NA	NA	NA	NA	NA	NA	NA	NA	NA	NA	NA	NA
LOC109884843	1.31e-08	0.000224	1	3.27	3.49	18.02	14.49	23.85	20.56	14.57	0.181465	5-aminolevulinate synthase%2C nonspecific%2C mitochondrial-like	XP_020332342.1	LOC109884843	66	NA	NA	NA	NA	NA	NA	NA	NA	NA	NA	NA	NA	NA	NA	NA	NA	NA	NA	NA	NA	NA	NA	NA	NA	NA	NA	NA	NA	NA	NA	NA	NA	NA	NA
LOC109873726	0.00819	0.42	1	0.93	1.05	5.11	3.7	6.5	6.82	5.98	0.181996	EH domain-containing protein 1-like	XP_020321004.1	LOC109873726	67	NA	NA	NA	NA	NA	NA	NA	NA	NA	NA	NA	NA	NA	NA	NA	NA	NA	NA	NA	NA	NA	NA	NA	NA	NA	NA	NA	NA	NA	NA	NA	NA	NA	NA
LOC109879426	3.75e-07	0.23	0.24	3.69	3.47	20.23	9.38	24.65	22.44	16.87	0.182402	retinol dehydrogenase 7-like	XP_020327187.1	LOC109879426	68	NA	NA	NA	NA	NA	NA	NA	NA	NA	NA	NA	NA	NA	NA	NA	NA	NA	NA	NA	NA	NA	NA	NA	NA	NA	NA	NA	NA	NA	NA	NA	NA	NA	NA
LOC109885790	1.29e-08	0.00311	1	2.91	3.72	15.66	12.58	19.92	17.29	12.49	0.185824	5-aminolevulinate synthase%2C nonspecific%2C mitochondrial-like	XP_020333185.1	LOC109885790	69	NA	NA	NA	NA	NA	NA	NA	NA	NA	NA	NA	NA	NA	NA	NA	NA	NA	NA	NA	NA	NA	NA	NA	NA	NA	NA	NA	NA	NA	NA	NA	NA	NA	NA
LOC109875233	0.000824	1.72e-07	1	1.31	0.83	6.81	9.8	2.92	5.53	4.32	0.192364	nuclear autoantigenic sperm protein-like	XP_020323083.1	LOC109875233	70	NA	NA	NA	NA	NA	NA	NA	NA	NA	NA	NA	NA	NA	NA	NA	NA	NA	NA	NA	NA	NA	NA	NA	NA	NA	NA	NA	NA	NA	NA	NA	NA	NA	NA
LOC109869040	6.81e-12	4.79e-06	1	13.08	15.76	65.8	55.44	53.84	60.88	51.13	0.198784	cytosolic sulfotransferase 3-like%2C transcript variant X2	XP_020314455.1	LOC109869040	71	NA	NA	NA	NA	NA	NA	NA	NA	NA	NA	NA	NA	NA	NA	NA	NA	NA	NA	NA	NA	NA	NA	NA	NA	NA	NA	NA	NA	NA	NA	NA	NA	NA	NA
LOC109904357	0.000133	0.14	1	1.82	2.22	9.15	7.1	5.52	10.47	9.04	0.198907	retinol dehydrogenase 11-like%2C transcript variant X8	XP_020357199.1	LOC109904357	72	NA	NA	NA	NA	NA	NA	NA	NA	NA	NA	NA	NA	NA	NA	NA	NA	NA	NA	NA	NA	NA	NA	NA	NA	NA	NA	NA	NA	NA	NA	NA	NA	NA	NA
LOC109879000	0.00558	0.00172	1	1.06	0.85	5.29	5.9	2.22	4.55	3.45	0.200378	deoxyuridine 5'-triphosphate nucleotidohydrolase-like	XP_020326784.1	LOC109879000	73	NA	NA	NA	NA	NA	NA	NA	NA	NA	NA	NA	NA	NA	NA	NA	NA	NA	XP_020326784.1	XP_020326784.1	XP_020326784.1	XP_020326784.1	NA	NA	NA	NA	NA	XP_020326784.1	NA	NA	NA	NA	NA	NA	NA
LOC109909208	0.00637	1	0.41	1.05	0.49	5.18	1.71	11.49	8.76	8.31	0.202703	CMP-N-acetylneuraminate-beta-galactosamide-alpha-2%2C3-sialyltransferase 4-like%2C transcript variant X2	XP_020363840.1	LOC109909208	74	NA	NA	NA	NA	NA	NA	NA	NA	NA	NA	NA	NA	NA	NA	NA	NA	NA	NA	XP_020363840.1	NA	NA	NA	NA	NA	NA	NA	NA	NA	NA	NA	NA	NA	NA	NA
LOC109874543	6.48e-12	4e-05	0.43	5.78	4.72	28.49	17.7	22.35	24.82	28.83	0.202878	carbonic anhydrase-like	XP_020322095.1	LOC109874543	75	XP_020322095.1	NA	NA	NA	NA	NA	NA	NA	NA	NA	NA	NA	NA	NA	NA	NA	NA	NA	NA	NA	NA	NA	NA	NA	NA	NA	NA	NA	NA	NA	NA	NA	NA	NA
slc35g1	3.53e-06	0.00019	1	2.44	1.85	11.99	10.07	12.76	15.37	14.66	0.203503	solute carrier family 35 member G1	XP_020315886.1	slc35g1	76	XP_020315886.1	XP_020315886.1	NA	NA	NA	NA	NA	NA	NA	NA	NA	NA	NA	NA	NA	NA	NA	NA	NA	NA	NA	NA	NA	NA	NA	NA	NA	NA	NA	NA	NA	NA	NA	NA
LOC109906665	0.04	0.03	1	0.98	0.86	4.7	4.87	7.86	7.99	3.49	0.208511	trypsin-1-like	XP_020360080.1	LOC109906665	77	NA	NA	NA	NA	NA	NA	NA	NA	NA	NA	NA	NA	NA	NA	NA	NA	NA	NA	NA	NA	NA	NA	NA	NA	NA	NA	NA	NA	NA	NA	NA	NA	NA	NA
arhgef16	5.93e-05	0.00208	1	1.93	2.18	9.1	8.7	9.78	10.09	8.16	0.212088	Rho guanine nucleotide exchange factor 16	XP_020361757.1	arhgef16	78	NA	NA	NA	NA	NA	NA	NA	NA	NA	NA	NA	NA	NA	NA	NA	NA	NA	NA	NA	NA	NA	NA	NA	NA	NA	NA	NA	NA	NA	NA	NA	NA	NA	NA
LOC109908178	0.00135	1	0.05	4.24	2.48	19.68	4.93	34.84	22.34	18.17	0.215447	pancreatic progenitor cell differentiation and proliferation factor-like	XP_020362305.1	LOC109908178	79	NA	NA	NA	NA	NA	NA	NA	NA	NA	NA	NA	NA	NA	NA	NA	NA	NA	NA	NA	NA	NA	NA	NA	NA	NA	NA	NA	NA	NA	NA	NA	NA	NA	NA
LOC109879686	0.000257	2.97e-06	1	1.85	1.68	8.57	11.52	10.54	12.96	12.22	0.215869	collagen alpha-1(I) chain-like	XP_020327438.1	LOC109879686	80	NA	NA	NA	NA	NA	NA	NA	NA	NA	NA	NA	NA	NA	NA	NA	NA	NA	NA	NA	NA	NA	NA	NA	NA	NA	NA	NA	NA	NA	NA	NA	NA	NA	NA
dctd	2.91e-05	6.46e-06	1	2.04	0.61	9.42	7.84	4.77	6.61	6	0.216561	dCMP deaminase	XP_020352919.1	dctd	81	NA	NA	NA	NA	NA	NA	NA	NA	NA	NA	NA	NA	NA	NA	NA	NA	NA	XP_020352919.1	XP_020352919.1	XP_020352919.1	XP_020352919.1	NA	NA	NA	NA	NA	XP_020352919.1	NA	NA	NA	NA	NA	NA	NA
LOC109898496	1.79e-07	0.48	0.15	52.27	55.83	241.18	105.88	212.21	163.59	248.4	0.216726	hemoglobin subunit beta-1-like	XP_020349072.1	LOC109898496	82	NA	NA	NA	NA	NA	NA	NA	NA	NA	NA	NA	NA	NA	NA	NA	NA	NA	NA	NA	NA	NA	NA	NA	NA	NA	NA	NA	NA	NA	NA	NA	NA	NA	NA
LOC109906593	0.00583	1	1	1.24	1.21	5.64	2.3	13.49	10.07	8.95	0.219858	reticulon-3-like%2C transcript variant X2	XP_020359957.1	LOC109906593	83	NA	NA	NA	NA	NA	NA	NA	NA	NA	NA	NA	NA	NA	NA	NA	NA	NA	NA	NA	NA	NA	NA	NA	NA	NA	NA	NA	NA	NA	NA	NA	NA	NA	NA
LOC109909962	0.03	1	1	0.99	1.14	4.48	1.91	2.89	3.04	4.45	0.220982	crystallin J1B-like	XP_020364658.1	LOC109909962	84	NA	NA	NA	NA	NA	NA	NA	NA	NA	NA	NA	NA	NA	NA	NA	NA	NA	NA	NA	NA	NA	NA	NA	NA	NA	NA	NA	NA	NA	NA	NA	NA	NA	NA
LOC109887895	2.12e-06	0.54	1	1962.42	3270.46	8530.19	6784.76	10380.3	8837.33	10326.3	0.230056	complement C1q tumor necrosis factor-related protein 3-like	XP_020334744.1	LOC109887895	85	NA	NA	NA	NA	NA	NA	NA	NA	NA	NA	NA	NA	NA	NA	NA	NA	NA	NA	NA	NA	NA	NA	NA	NA	NA	NA	NA	NA	NA	NA	NA	NA	NA	NA
LOC109906199	0.00126	0.51	1	2.31	2.2	9.86	5.9	11.64	10.57	4.77	0.23428	mucin-3B-like%2C transcript variant X2	XP_020359446.1	LOC109906199	86	NA	NA	NA	NA	NA	NA	NA	NA	NA	NA	NA	NA	NA	NA	NA	NA	NA	NA	NA	NA	NA	NA	NA	NA	NA	NA	NA	NA	NA	NA	NA	NA	NA	NA
LOC109901993	2.11e-17	9.65e-11	1	21.73	24.87	92.16	88.3	99.42	122.67	110.45	0.235786	cytosolic 5'-nucleotidase 3%2C transcript variant X2	XP_020353623.1	LOC109901993	87	NA	NA	NA	NA	NA	NA	NA	NA	NA	NA	NA	NA	NA	NA	NA	NA	NA	NA	NA	NA	NA	NA	NA	NA	NA	NA	NA	NA	NA	NA	NA	NA	NA	NA
LOC109907945	1.95e-07	0.58	0.25	3.85	4.14	16.3	8.74	10.31	13.62	13.25	0.236196	5-aminolevulinate synthase%2C erythroid-specific%2C mitochondrial-like	XP_020361845.1	LOC109907945	88	NA	NA	NA	NA	NA	NA	NA	NA	NA	NA	NA	NA	NA	NA	NA	NA	NA	NA	NA	NA	NA	NA	NA	NA	NA	NA	NA	NA	NA	NA	NA	NA	NA	NA
LOC109903380	0.00409	6.23e-06	1	1.52	1.7	6.43	10.73	8.04	10.21	9.03	0.236392	collagen alpha-2(I) chain%2C transcript variant X1	XP_020355639.1	LOC109903380	89	NA	NA	NA	NA	NA	NA	NA	NA	NA	NA	NA	NA	NA	NA	NA	NA	NA	NA	NA	NA	NA	NA	NA	NA	NA	NA	NA	NA	NA	NA	NA	NA	NA	NA
LOC109897844	3.14e-20	0.00019	0.94	20.48	29.45	86.14	66	98.98	77.21	70.78	0.237752	elongation factor 2%2C transcript variant X2	XP_020348039.1	LOC109897844	90	NA	NA	NA	NA	NA	NA	NA	NA	NA	NA	NA	NA	NA	NA	NA	NA	NA	NA	NA	NA	NA	NA	NA	NA	NA	NA	NA	NA	NA	NA	NA	NA	NA	NA
LOC109879770	0.02	1	1	1.88	4.63	7.83	6.07	10.54	11.32	4.77	0.240102	cysteine-rich and transmembrane domain-containing protein 1-like	XP_020327525.1	LOC109879770	91	NA	NA	NA	NA	NA	NA	NA	NA	NA	NA	NA	NA	NA	NA	NA	NA	NA	NA	NA	NA	NA	NA	NA	NA	NA	NA	NA	NA	NA	NA	NA	NA	NA	NA
spp2	1.12e-13	3.98e-06	1	1966.28	2131.71	8136.36	6101.13	8203.64	7970.27	8603.09	0.241666	secreted phosphoprotein 2	XP_020338271.1	spp2	92	NA	NA	NA	NA	NA	NA	NA	NA	NA	NA	NA	NA	NA	NA	NA	NA	NA	NA	NA	NA	NA	NA	NA	NA	NA	NA	NA	NA	NA	NA	NA	NA	NA	NA
LOC109887896	1.02e-06	0.12	1	4.72	6.93	19.38	16.1	22.73	20.02	21.22	0.24355	NA	NA	LOC109887896	93	NA	NA	NA	NA	NA	NA	NA	NA	NA	NA	NA	NA	NA	NA	NA	NA	NA	NA	NA	NA	NA	NA	NA	NA	NA	NA	NA	NA	NA	NA	NA	NA	NA	NA
LOC109880808	1.89e-05	0.26	1	6.01	8.69	23.84	19.79	31.1	27.96	31.65	0.252097	complement C1q tumor necrosis factor-related protein 3-like	XP_020328587.1	LOC109880808	94	NA	NA	NA	NA	NA	NA	NA	NA	NA	NA	NA	NA	NA	NA	NA	NA	NA	NA	NA	NA	NA	NA	NA	NA	NA	NA	NA	NA	NA	NA	NA	NA	NA	NA
LOC109910357	0.03	1	1	1.29	1.65	5.1	3.73	1.42	1.68	1.39	0.252941	uncharacterized LOC109910357	XP_020365124.1	LOC109910357	95	NA	NA	NA	NA	NA	NA	NA	NA	NA	NA	NA	NA	NA	NA	NA	NA	NA	NA	NA	NA	NA	NA	NA	NA	NA	NA	NA	NA	NA	NA	NA	NA	NA	NA
LOC109895747	0.0024	0.26	1	2.03	5.75	7.93	12.23	4.14	6.7	5.96	0.25599	tubulin beta-1 chain	XP_020345294.1	LOC109895747	96	NA	NA	NA	NA	NA	NA	NA	NA	NA	NA	NA	NA	NA	NA	NA	NA	NA	NA	NA	NA	NA	NA	NA	NA	NA	NA	NA	NA	NA	NA	NA	NA	NA	NA
LOC109899863	1.16e-05	0.00328	1	5.17	4.76	20.17	15.32	13.53	20.46	17.34	0.256321	3-hydroxymethyl-3-methylglutaryl-CoA lyase%2C cytoplasmic-like%2C transcript variant X1	XP_020351057.1	LOC109899863	97	NA	NA	NA	NA	NA	NA	NA	NA	NA	NA	NA	NA	NA	NA	NA	NA	NA	NA	NA	NA	NA	NA	NA	NA	NA	NA	NA	NA	NA	NA	NA	NA	NA	NA
LOC109872022	8.28e-21	1.1e-10	0.91	2049.64	2009	7853.14	5926.01	9335.37	8002.57	8420.91	0.260996	alpha-2-HS-glycoprotein-like	XP_020318687.1	LOC109872022	98	NA	NA	NA	NA	NA	NA	NA	NA	NA	NA	NA	NA	NA	NA	NA	NA	NA	NA	NA	NA	NA	NA	NA	NA	NA	NA	NA	NA	NA	NA	NA	NA	NA	NA
LOC109898318	0.000433	1.63e-07	1	2.4	2.64	9.14	14.97	12.22	16.29	15.61	0.262582	collagen alpha-1(I) chain-like	XP_020348842.1	LOC109898318	99	NA	NA	NA	NA	NA	NA	NA	NA	NA	NA	NA	NA	NA	NA	NA	NA	NA	NA	NA	NA	NA	NA	NA	NA	NA	NA	NA	NA	NA	NA	NA	NA	NA	NA
LOC109895723	9.12e-06	1.24e-14	0.04	5.2	6.07	19.5	46.21	16.71	22.26	12.73	0.266667	long-chain-fatty-acid--CoA ligase ACSBG2-like	XP_020345245.1	LOC109895723	100	NA	NA	NA	NA	NA	NA	NA	NA	NA	NA	NA	NA	NA	NA	NA	NA	NA	XP_020345245.1	XP_020345245.1	XP_020345245.1	XP_020345245.1	XP_020345245.1	XP_020345245.1	XP_020345245.1	XP_020345245.1	XP_020345245.1	NA	NA	NA	NA	NA	NA	NA	NA
LOC109872277	4.9e-05	1	1.59e-05	7.36	4.41	27.39	3.6	32.26	27.03	23.62	0.268711	insulin-like growth factor-binding protein 1	XP_020319051.1	LOC109872277	101	NA	NA	NA	NA	NA	NA	NA	NA	NA	NA	NA	NA	NA	NA	NA	NA	NA	NA	NA	NA	NA	NA	NA	NA	NA	NA	NA	NA	NA	NA	NA	NA	NA	NA
LOC109903629	0.00438	0.54	1	1.9	2.17	7.05	5.58	8.59	6.44	7.08	0.269504	triosephosphate isomerase A-like	XP_020356043.1	LOC109903629	102	NA	NA	NA	NA	NA	NA	NA	NA	NA	NA	NA	NA	NA	NA	NA	NA	NA	XP_020356043.1	XP_020356043.1	XP_020356043.1	XP_020356043.1	XP_020356043.1	XP_020356043.1	XP_020356043.1	XP_020356043.1	XP_020356043.1	XP_020356043.1	XP_020356043.1	XP_020356043.1	XP_020356043.1	XP_020356043.1	XP_020356043.1	XP_020356043.1	XP_020356043.1
LOC109872423	0.00759	1.39e-10	1	2.39	0.37	8.78	12.99	2.6	4.8	3.33	0.27221	MAP7 domain-containing protein 2-like	XP_020319200.1	LOC109872423	103	NA	NA	NA	NA	NA	NA	NA	NA	NA	NA	NA	NA	NA	NA	NA	NA	NA	NA	NA	NA	NA	NA	NA	NA	NA	NA	NA	NA	NA	NA	NA	NA	NA	NA
LOC109906645	4.05e-18	1.81e-10	0.05	41.36	29.1	151.26	97.02	141	96.91	107.99	0.273436	ATP synthase-coupling factor 6%2C mitochondrial-like%2C transcript variant X1	XP_020360045.1	LOC109906645	104	XP_020360045.1	XP_020360045.1	XP_020360045.1	XP_020360045.1	XP_020360045.1	XP_020360045.1	XP_020360045.1	XP_020360045.1	NA	XP_020360045.1	XP_020360045.1	XP_020360045.1	XP_020360045.1	XP_020360045.1	XP_020360045.1	XP_020360045.1	XP_020360045.1	XP_020360045.1	XP_020360045.1	XP_020360045.1	XP_020360045.1	XP_020360045.1	XP_020360045.1	XP_020360045.1	XP_020360045.1	XP_020360045.1	XP_020360045.1	XP_020360045.1	XP_020360045.1	XP_020360045.1	XP_020360045.1	XP_020360045.1	XP_020360045.1	XP_020360045.1
LOC109875178	7.89e-05	0.09	1	3.04	2.43	11.03	7.3	9.16	9.75	10.66	0.275612	histone H1-like	XP_020322996.1	LOC109875178	105	NA	NA	NA	NA	NA	NA	NA	NA	NA	NA	NA	NA	NA	NA	NA	NA	NA	NA	NA	NA	NA	NA	NA	NA	NA	NA	NA	NA	NA	NA	NA	NA	NA	NA
LOC109903403	2.37e-13	1.37e-14	1	36.93	20.43	133.78	98.46	149.03	142.83	115.28	0.27605	protein NDRG1-like	XP_020355668.1	LOC109903403	106	NA	NA	NA	NA	NA	NA	NA	NA	NA	NA	NA	NA	NA	NA	NA	NA	NA	NA	NA	NA	NA	NA	NA	NA	NA	NA	NA	NA	NA	NA	NA	NA	NA	NA
LOC109892471	0.00094	1	0.97	2.64	3.16	9.45	4.95	9.18	6.78	4.86	0.279365	heparanase-like	XP_020340620.1	LOC109892471	107	NA	NA	NA	NA	NA	NA	NA	NA	NA	NA	NA	NA	NA	NA	NA	NA	NA	NA	NA	NA	NA	NA	NA	NA	NA	NA	NA	NA	NA	NA	NA	NA	NA	NA
ddit3	1.34e-05	1	0.78	4.12	4.83	14.24	8.8	16.37	16.32	16.11	0.289326	DNA damage inducible transcript 3%2C transcript variant X1	XP_020338417.1	ddit3	108	XP_020338417.1	XP_020338417.1	XP_020338417.1	NA	NA	XP_020338417.1	XP_020338417.1	XP_020338417.1	NA	NA	NA	NA	NA	NA	NA	NA	NA	NA	NA	NA	NA	NA	NA	NA	NA	NA	NA	NA	NA	NA	NA	NA	NA	NA
LOC109870104	0.000819	1.1e-08	1	3.52	3.71	12.14	22.07	15.11	23.34	21.78	0.289951	collagen alpha-1(I) chain-like	XP_020316038.1	LOC109870104	109	NA	NA	NA	NA	NA	NA	NA	NA	NA	NA	NA	NA	NA	NA	NA	NA	NA	NA	NA	NA	NA	NA	NA	NA	NA	NA	NA	NA	NA	NA	NA	NA	NA	NA
LOC109907422	0.000319	1	0.000369	13.98	9.49	48	9.21	63.1	54.21	39.67	0.29125	thioredoxin-interacting protein-like	XP_020360970.1	LOC109907422	110	NA	NA	NA	NA	NA	NA	NA	NA	NA	NA	NA	NA	NA	NA	NA	NA	NA	NA	NA	NA	NA	NA	NA	NA	NA	NA	NA	NA	NA	NA	NA	NA	NA	NA
LOC109883464	0.000132	1	0.61	13.3	12.12	45.6	23.46	64.94	56.13	44.8	0.291667	aminopeptidase N-like%2C transcript variant X2	XP_020331093.1	LOC109883464	111	NA	NA	NA	NA	NA	NA	NA	NA	NA	NA	NA	NA	NA	NA	NA	NA	NA	NA	NA	NA	NA	NA	NA	NA	NA	NA	NA	NA	NA	NA	NA	NA	NA	NA
LOC109906674	0.00308	0.1	1	2.45	3.2	8.37	8.58	8.64	8.68	7.25	0.292712	leucine-rich repeat-containing protein 58-like	XP_020360091.1	LOC109906674	112	NA	NA	NA	NA	NA	NA	NA	NA	NA	NA	NA	NA	NA	NA	NA	NA	NA	NA	NA	NA	NA	NA	NA	NA	NA	NA	NA	NA	NA	NA	NA	NA	NA	NA
LOC109897724	0.00592	1	0.09	3.09	3.81	10.55	3.49	17.51	11.27	10.43	0.292891	nucleobindin-2-like%2C transcript variant X1	XP_020347849.1	LOC109897724	113	NA	NA	NA	NA	NA	NA	NA	NA	NA	NA	NA	NA	NA	NA	NA	NA	NA	NA	NA	NA	NA	NA	NA	NA	NA	NA	NA	NA	NA	NA	NA	NA	NA	NA
LOC109909190	0.03	5.44e-07	1	2.12	1.26	7.09	11.32	2.04	5.58	4.52	0.299013	high mobility group nucleosome-binding domain-containing protein 3-like	XP_020363813.1	LOC109909190	114	NA	NA	NA	NA	NA	NA	NA	NA	NA	NA	NA	NA	NA	NA	NA	NA	NA	NA	NA	NA	NA	NA	NA	NA	NA	NA	NA	NA	NA	NA	NA	NA	NA	NA
LOC109891147	4.34e-08	4.76e-05	1	6.2	3.82	20.72	14.81	25.29	18.73	22.26	0.299228	peptidyl-prolyl cis-trans isomerase FKBP11-like	XP_020339070.1	LOC109891147	115	NA	NA	NA	NA	NA	NA	NA	NA	NA	NA	NA	NA	NA	NA	NA	NA	NA	NA	NA	NA	NA	NA	NA	NA	NA	NA	NA	NA	NA	NA	NA	NA	NA	NA
LOC109897925	0.000735	0.00082	1	3.26	1.35	10.73	7.4	12.98	12.85	9.44	0.303821	aquaporin-12-like	XP_020348197.1	LOC109897925	116	NA	NA	NA	NA	NA	NA	NA	NA	NA	NA	NA	NA	NA	NA	NA	NA	NA	NA	NA	NA	NA	NA	NA	NA	NA	NA	NA	NA	NA	NA	NA	NA	NA	NA
LOC109886078	0.05	0.00213	1	17	17.33	55.92	86.58	38.12	36.07	34.28	0.304006	sulfotransferase 6B1-like	XP_020333418.1	LOC109886078	117	NA	NA	NA	NA	NA	NA	NA	NA	NA	NA	NA	NA	NA	NA	NA	NA	NA	NA	NA	NA	NA	NA	NA	NA	NA	NA	NA	NA	NA	NA	NA	NA	NA	NA
LOC109909793	4.34e-08	6.29e-07	1	13.53	17.95	43.99	58.05	33.95	55.3	37.18	0.30757	elongation of very long chain fatty acids protein 2-like	XP_020364407.1	LOC109909793	118	NA	NA	NA	NA	NA	NA	NA	NA	NA	NA	NA	NA	NA	NA	NA	NA	NA	XP_020364407.1	XP_020364407.1	XP_020364407.1	XP_020364407.1	XP_020364407.1	XP_020364407.1	XP_020364407.1	XP_020364407.1	XP_020364407.1	NA	NA	NA	NA	NA	NA	NA	NA
cited2	5.4e-07	0.02	1	5.28	5.35	17.12	13.32	15.75	15.48	14.73	0.308411	Cbp/p300 interacting transactivator with Glu/Asp rich carboxy-terminal domain 2	XP_020352132.1	cited2	119	NA	NA	NA	NA	NA	NA	NA	NA	NA	NA	NA	NA	NA	NA	NA	NA	NA	NA	NA	NA	NA	NA	NA	NA	NA	NA	NA	NA	NA	NA	NA	NA	NA	NA
LOC109891626	0.000265	1	0.02	8.09	6.29	26.04	9.13	33.25	22.74	24.82	0.310676	ras association domain-containing protein 1-like	XP_020339742.1	LOC109891626	120	NA	NA	NA	NA	NA	NA	NA	NA	NA	NA	NA	NA	NA	NA	NA	NA	NA	NA	NA	NA	NA	NA	NA	NA	NA	NA	NA	NA	NA	NA	NA	NA	NA	NA
LOC109890876	0.000457	0.13	1	47.44	64.68	151.59	151.38	115.99	141.32	123.19	0.312949	retinoid-binding protein 7-like	XP_020338561.1	LOC109890876	121	NA	NA	NA	NA	NA	NA	NA	NA	NA	NA	NA	NA	NA	NA	NA	NA	NA	NA	NA	NA	NA	NA	NA	NA	NA	NA	NA	NA	NA	NA	NA	NA	NA	NA
LOC109873611	3.28e-07	0.00161	1	6.21	4.67	19.53	14.09	18.14	19.65	18.9	0.317972	apical endosomal glycoprotein-like	XP_020320837.1	LOC109873611	122	NA	NA	NA	NA	NA	NA	NA	NA	NA	NA	NA	NA	NA	NA	NA	NA	NA	NA	NA	NA	NA	NA	NA	NA	NA	NA	NA	NA	NA	NA	NA	NA	NA	NA
LOC109871928	7.18e-06	1	0.00618	17.37	15.49	54.22	21.45	78.38	60.55	48.37	0.320361	solute carrier family 25 member 36-A	XP_020318549.1	LOC109871928	123	NA	NA	NA	NA	NA	NA	NA	NA	NA	XP_020318549.1	XP_020318549.1	NA	NA	NA	NA	NA	NA	NA	NA	NA	NA	NA	NA	NA	NA	NA	NA	NA	NA	NA	NA	NA	NA	NA
LOC109907538	0.00213	0.01	1	13.68	13.95	42.2	42.06	66.72	48.92	25.35	0.324171	Krueppel-like factor 10	XP_020361154.1	LOC109907538	124	NA	NA	NA	NA	NA	NA	NA	NA	NA	NA	NA	NA	NA	NA	NA	NA	NA	NA	NA	NA	NA	NA	NA	NA	NA	NA	NA	NA	NA	NA	NA	NA	NA	NA
LOC109901496	0.00121	2.18e-06	1	3.31	2.82	10.17	13.83	10.22	11.52	11.83	0.325467	nuclear receptor subfamily 0 group B member 2-like	XP_020353085.1	LOC109901496	125	NA	NA	NA	NA	NA	NA	NA	NA	NA	NA	NA	NA	NA	NA	NA	NA	NA	NA	NA	NA	NA	NA	NA	NA	NA	NA	NA	NA	NA	NA	NA	NA	NA	NA
LOC109901003	0.00917	1	1	3.67	7.91	11.24	8.99	16.87	18.93	15.97	0.326512	solute carrier family 22 member 16-like	XP_020352554.1	LOC109901003	126	XP_020352554.1	XP_020352554.1	NA	NA	NA	NA	NA	NA	NA	NA	NA	NA	NA	NA	NA	NA	NA	NA	NA	NA	NA	NA	NA	NA	NA	NA	NA	NA	NA	NA	NA	NA	NA	NA
LOC109909982	1.61e-05	0.2	1	5.73	7.33	17.44	14.85	18.38	16.97	14.48	0.328555	putative ferric-chelate reductase 1%2C transcript variant X2	XP_020364693.1	LOC109909982	127	NA	NA	NA	NA	NA	NA	NA	NA	NA	NA	NA	NA	NA	NA	NA	NA	NA	NA	NA	NA	NA	NA	NA	NA	NA	NA	NA	NA	NA	NA	NA	NA	NA	NA
LOC109905372	0.01	0.00018	1	2.57	2.08	7.82	10.08	6.89	8.99	8.23	0.328645	layilin-like	XP_020358288.1	LOC109905372	128	NA	NA	NA	NA	NA	NA	NA	NA	NA	NA	NA	NA	NA	NA	NA	NA	NA	NA	NA	NA	NA	NA	NA	NA	NA	NA	NA	NA	NA	NA	NA	NA	NA	NA
LOC109886169	1.13e-07	0.82	0.43	11.76	13.69	35.74	22.92	38.11	39.7	28.61	0.329043	ATP-binding cassette sub-family G member 2-like	XP_020333498.1	LOC109886169	129	XP_020333498.1	NA	NA	NA	NA	NA	NA	NA	NA	NA	NA	NA	NA	NA	NA	NA	NA	NA	NA	NA	NA	NA	NA	NA	NA	NA	NA	NA	NA	NA	NA	NA	NA	NA
LOC109870521	0.00274	0.02	1	3.26	2.18	9.89	8.16	13.59	13.57	14.14	0.329626	serine protease 33-like	XP_020316644.1	LOC109870521	130	XP_020316644.1	XP_020316644.1	NA	NA	XP_020316644.1	NA	NA	NA	NA	NA	NA	NA	NA	NA	NA	NA	NA	NA	NA	NA	NA	NA	NA	NA	NA	NA	NA	NA	NA	NA	NA	NA	NA	NA
LOC109873509	8.54e-06	4.19e-07	1	5.53	3.82	16.62	16.94	12.69	15.57	11.99	0.332732	uncharacterized LOC109873509	XP_020320756.1	LOC109873509	131	NA	NA	NA	NA	NA	NA	NA	NA	NA	NA	NA	NA	NA	NA	NA	NA	NA	NA	NA	NA	NA	NA	NA	NA	NA	NA	NA	NA	NA	NA	NA	NA	NA	NA
LOC109876403	9.87e-07	8.77e-05	1	9.3	13.22	27.93	35.88	33.06	57.21	79.43	0.332975	heme oxygenase-like	XP_020324413.1	LOC109876403	132	NA	NA	NA	NA	NA	NA	NA	NA	NA	NA	NA	NA	NA	NA	NA	NA	NA	NA	NA	NA	NA	NA	NA	NA	NA	NA	NA	NA	NA	NA	NA	NA	NA	NA
LOC109909669	3.06e-05	0.00311	1	5.3	4.82	15.51	13.67	15.06	16.62	15.92	0.341715	lipocalin-like	NA	LOC109909669	133	NA	NA	NA	NA	NA	NA	NA	NA	NA	NA	NA	NA	NA	NA	NA	NA	NA	NA	NA	NA	NA	NA	NA	NA	NA	NA	NA	NA	NA	NA	NA	NA	NA	NA
LOC109896030	0.00476	1	0.11	12.63	19.92	36.94	14.12	63.97	34.87	39.43	0.341906	voltage-dependent anion-selective channel protein 2-like%2C transcript variant X2	XP_020345811.1	LOC109896030	134	XP_020345811.1	NA	XP_020345811.1	NA	NA	NA	NA	NA	NA	NA	NA	NA	NA	NA	NA	NA	NA	NA	NA	NA	NA	NA	NA	NA	NA	NA	NA	NA	NA	NA	NA	NA	NA	NA
pgd	1.83e-11	2.86e-18	0.06	25.14	31.1	71.57	125.72	82.75	98.34	73.31	0.351264	phosphogluconate dehydrogenase	XP_020362000.1	pgd	135	NA	NA	NA	NA	NA	NA	NA	NA	NA	NA	NA	NA	NA	NA	NA	NA	NA	NA	NA	NA	NA	NA	NA	NA	NA	NA	NA	NA	NA	NA	NA	NA	NA	NA
LOC109873176	3.51e-12	8.17e-14	1	16.15	12	45.54	45.77	45.31	50.19	42.87	0.354633	diacylglycerol O-acyltransferase 2-like	XP_020320347.1	LOC109873176	136	NA	NA	NA	NA	NA	NA	NA	NA	NA	NA	NA	NA	NA	NA	NA	NA	NA	NA	NA	NA	NA	NA	NA	NA	NA	NA	NA	NA	NA	NA	NA	NA	NA	NA
LOC109903551	0.00119	1	0.01	6.71	5.57	18.68	6.69	27.1	21.96	18.81	0.359208	thioredoxin-interacting protein-like	XP_020355916.1	LOC109903551	137	NA	NA	NA	NA	NA	NA	NA	NA	NA	NA	NA	NA	NA	NA	NA	NA	NA	NA	NA	NA	NA	NA	NA	NA	NA	NA	NA	NA	NA	NA	NA	NA	NA	NA
LOC109900545	0.00732	0.0012	1	48.69	37.21	135.09	136.21	130.42	114.98	110.34	0.360426	protein disulfide-isomerase A6-like	XP_020351790.1	LOC109900545	138	NA	NA	NA	NA	NA	NA	NA	NA	NA	NA	NA	NA	NA	NA	NA	NA	NA	NA	NA	NA	NA	NA	NA	NA	NA	NA	NA	NA	NA	NA	NA	NA	NA	NA
LOC109887596	0.00601	0.03	1	3.74	2.41	10.37	8.15	9.28	11.26	10.47	0.360656	apical endosomal glycoprotein-like	XP_020334524.1	LOC109887596	139	NA	NA	NA	NA	NA	NA	NA	NA	NA	NA	NA	NA	NA	NA	NA	NA	NA	NA	NA	NA	NA	NA	NA	NA	NA	NA	NA	NA	NA	NA	NA	NA	NA	NA
LOC109874436	0.00251	0.05	1	42.68	50.08	118.21	125.26	128.81	162.05	140.06	0.361052	carbonyl reductase [NADPH] 1-like	XP_020321923.1	LOC109874436	140	NA	NA	NA	NA	NA	NA	NA	NA	NA	NA	NA	NA	NA	NA	NA	NA	NA	NA	NA	NA	NA	NA	NA	NA	NA	NA	NA	NA	NA	NA	NA	NA	NA	NA
LOC109901777	0.00284	1.29e-15	0.09	4.67	2.86	12.82	27.8	7.55	17.16	12.78	0.364275	uncharacterized LOC109901777	NA	LOC109901777	141	NA	NA	NA	NA	NA	NA	NA	NA	NA	NA	NA	NA	NA	NA	NA	NA	NA	NA	NA	NA	NA	NA	NA	NA	NA	NA	NA	NA	NA	NA	NA	NA	NA	NA
hemgn	5.07e-05	0.03	1	6.32	5.37	17.25	13.29	21.04	21.66	20.57	0.366377	hemogen	XP_020325200.1	hemgn	142	NA	NA	NA	NA	NA	NA	NA	NA	NA	NA	NA	NA	NA	NA	NA	NA	NA	NA	NA	NA	NA	NA	NA	NA	NA	NA	NA	NA	NA	NA	NA	NA	NA	NA
LOC109869635	1.75e-07	0.01	1	140.48	156.19	383.28	339.1	372.2	416.5	402.96	0.366521	properdin-like	XP_020315492.1	LOC109869635	143	NA	NA	NA	NA	NA	NA	NA	NA	NA	NA	NA	NA	NA	NA	NA	NA	NA	NA	NA	NA	NA	NA	NA	NA	NA	NA	NA	NA	NA	NA	NA	NA	NA	NA
LOC109907202	0.000259	6.44e-09	1	5.97	5.81	16.13	24.71	20.72	24.92	24.15	0.370118	collagen alpha-2(I) chain-like%2C transcript variant X2	XP_020360620.1	LOC109907202	144	NA	NA	NA	NA	NA	NA	NA	NA	NA	NA	NA	NA	NA	NA	NA	NA	NA	NA	NA	NA	NA	NA	NA	NA	NA	NA	NA	NA	NA	NA	NA	NA	NA	NA
LOC109874204	0.00295	0.03	1	4.21	2.77	11.28	8.66	11.11	13.14	12.22	0.373227	MAM and LDL-receptor class A domain-containing protein 1-like%2C transcript variant X3	XP_020321610.1	LOC109874204	145	NA	NA	NA	NA	NA	NA	NA	NA	NA	NA	NA	NA	NA	NA	NA	NA	NA	NA	NA	NA	NA	NA	NA	NA	NA	NA	NA	NA	NA	NA	NA	NA	NA	NA
ivns1abp	1.1e-06	0.000192	1	8.75	11.62	23.32	27.69	22.04	27.08	22.13	0.375214	influenza virus NS1A binding protein%2C transcript variant X3	XP_020355156.1	ivns1abp	146	NA	NA	NA	NA	NA	NA	NA	NA	NA	NA	NA	NA	NA	NA	NA	NA	NA	NA	NA	NA	NA	NA	NA	NA	NA	NA	NA	NA	NA	NA	NA	NA	NA	NA
LOC109866799	9.52e-12	2.64e-12	1	18.97	10.53	50.32	40.31	52.9	56.59	52.49	0.376987	C-factor-like	XP_020311228.1	LOC109866799	147	NA	NA	NA	NA	NA	NA	NA	NA	NA	NA	NA	NA	NA	NA	NA	NA	NA	NA	NA	NA	NA	NA	NA	NA	NA	NA	NA	NA	NA	NA	NA	NA	NA	NA
LOC109877554	5.98e-15	9.09e-13	1	501.43	389.06	1329.93	1121.65	1701.19	1439.75	1587.01	0.377035	metalloproteinase inhibitor 2-like	XP_020325376.1	LOC109877554	148	NA	NA	NA	NA	NA	NA	NA	NA	NA	NA	NA	NA	NA	NA	NA	NA	NA	NA	NA	NA	NA	NA	NA	NA	NA	NA	NA	NA	NA	NA	NA	NA	NA	NA
LOC109865655	3.85e-05	0.08	1	6.89	6.51	18.19	14.18	18	14.36	12.39	0.37878	mitochondrial import receptor subunit TOM20 homolog	XP_020309576.1	LOC109865655	149	NA	NA	NA	NA	NA	NA	NA	NA	NA	XP_020309576.1	XP_020309576.1	NA	NA	NA	XP_020309576.1	NA	NA	NA	NA	NA	NA	NA	NA	NA	NA	NA	NA	NA	NA	NA	NA	NA	NA	NA
LOC109867351	2.12e-06	6.1e-05	1	70.84	74.69	186.9	199.65	305.07	183.3	130.82	0.379026	metallothionein B	XP_020312060.1	LOC109867351	150	NA	NA	NA	NA	NA	NA	NA	NA	NA	NA	NA	NA	NA	NA	NA	NA	NA	NA	NA	NA	NA	NA	NA	NA	NA	NA	NA	NA	NA	NA	NA	NA	NA	NA
LOC109885380	0.02	1	1	3.43	3.8	8.96	6.69	9.18	6.66	6.04	0.382812	stonustoxin subunit beta-like	XP_020332818.1	LOC109885380	151	NA	NA	NA	NA	NA	NA	NA	NA	NA	NA	NA	NA	NA	NA	NA	NA	NA	NA	NA	NA	NA	NA	NA	NA	NA	NA	NA	NA	NA	NA	NA	NA	NA	NA
LOC109864869	3.33e-10	1.01e-16	1	56.33	54.03	145.55	210.2	179.25	188.67	144.19	0.387015	glutathione S-transferase P-like	XP_020308481.1	LOC109864869	152	NA	NA	NA	NA	NA	NA	NA	NA	NA	NA	NA	NA	NA	NA	NA	NA	NA	NA	NA	NA	NA	NA	NA	NA	NA	NA	NA	NA	NA	NA	NA	NA	NA	NA
LOC109909810	1.25e-10	1.15e-14	1	3944.13	3185.32	10171.6	11156.2	9118.45	10631.9	10445.2	0.387757	fatty acid-binding protein 10-A%2C liver basic	XP_020364436.1	LOC109909810	153	NA	NA	NA	NA	NA	NA	NA	NA	NA	NA	NA	NA	NA	NA	NA	NA	NA	NA	NA	NA	NA	NA	NA	NA	NA	NA	NA	NA	NA	NA	NA	NA	NA	NA
LOC109910255	0.04	7.86e-05	1	3.1	2.38	7.99	11.51	8.64	8.74	6.91	0.387985	lipase maturation factor 2-like	XP_020364977.1	LOC109910255	154	NA	NA	NA	NA	NA	NA	NA	NA	NA	NA	NA	NA	NA	NA	NA	NA	NA	NA	NA	NA	NA	NA	NA	NA	NA	NA	NA	NA	NA	NA	NA	NA	NA	NA
lg3h9orf64	0.00496	1	1	4.21	4.58	10.76	8.22	11.7	9.08	9.35	0.391264	linkage group 3 C9orf64 homolog	XP_020324457.1	lg3h9orf64	155	NA	NA	NA	NA	NA	NA	NA	NA	NA	NA	NA	NA	NA	NA	NA	NA	NA	NA	NA	NA	NA	NA	NA	NA	NA	NA	NA	NA	NA	NA	NA	NA	NA	NA
LOC109908161	0.00355	1	0.08	19.29	12.9	49.07	21.12	77.55	54.99	41.77	0.393112	GSK-3-binding protein-like	XP_020362283.1	LOC109908161	156	NA	NA	NA	NA	NA	NA	NA	NA	NA	NA	NA	NA	NA	NA	NA	NA	NA	NA	NA	NA	NA	NA	NA	NA	NA	NA	NA	NA	NA	NA	NA	NA	NA	NA
LOC109893251	3.93e-24	7.62e-17	0.45	71.65	58.2	181.43	153.16	206.16	210.81	198.2	0.394918	ATP synthase F(0) complex subunit C3%2C mitochondrial-like%2C transcript variant X2	XP_020341965.1	LOC109893251	157	XP_020341965.1	XP_020341965.1	XP_020341965.1	XP_020341965.1	XP_020341965.1	XP_020341965.1	XP_020341965.1	XP_020341965.1	XP_020341965.1	NA	NA	NA	XP_020341965.1	XP_020341965.1	XP_020341965.1	XP_020341965.1	XP_020341965.1	XP_020341965.1	XP_020341965.1	XP_020341965.1	XP_020341965.1	XP_020341965.1	XP_020341965.1	XP_020341965.1	XP_020341965.1	XP_020341965.1	XP_020341965.1	XP_020341965.1	XP_020341965.1	XP_020341965.1	XP_020341965.1	XP_020341965.1	XP_020341965.1	XP_020341965.1
LOC109895608	0.00123	1	1	7.53	11.77	18.81	18.6	27.98	21.12	15.42	0.400319	arrestin domain-containing protein 3	XP_020345038.1	LOC109895608	158	NA	NA	NA	NA	NA	NA	NA	NA	NA	NA	NA	NA	NA	NA	NA	NA	NA	NA	NA	NA	NA	NA	NA	NA	NA	NA	NA	NA	NA	NA	NA	NA	NA	NA
LOC109897972	6.28e-13	1.99e-12	1	191.29	139.37	472.89	395.94	383.97	456.45	426.61	0.404513	cytochrome P450 2J2-like	XP_020348264.1	LOC109897972	159	NA	NA	NA	NA	NA	NA	NA	NA	NA	NA	NA	NA	NA	NA	NA	NA	NA	NA	NA	NA	NA	NA	NA	NA	NA	NA	NA	NA	NA	NA	NA	NA	NA	NA
LOC109898409	7.11e-06	6.47e-05	1	9.3	8.05	22.96	22.35	19.04	23.73	20.11	0.405052	protein phosphatase 1 regulatory subunit 1B-like	XP_020348963.1	LOC109898409	160	NA	NA	NA	NA	NA	NA	NA	NA	NA	NA	NA	NA	NA	NA	NA	NA	NA	NA	NA	NA	NA	NA	NA	NA	NA	NA	NA	NA	NA	NA	NA	NA	NA	NA
LOC109881787	0.000824	1	0.14	10.06	8.53	24.72	12.85	17.58	12.54	19.73	0.406958	trypsinogen-like protein 3	XP_020329488.1	LOC109881787	161	NA	NA	NA	NA	NA	NA	NA	NA	NA	NA	NA	NA	NA	NA	NA	NA	NA	NA	NA	NA	NA	NA	NA	NA	NA	NA	NA	NA	NA	NA	NA	NA	NA	NA
dpys	0.02	8.31e-14	0.09	7.69	5.04	18.84	45.7	12.93	28.04	22.25	0.408174	dihydropyrimidinase	XP_020325868.1	dpys	162	NA	NA	NA	NA	NA	NA	NA	NA	NA	NA	NA	NA	NA	NA	NA	NA	NA	NA	NA	NA	NA	NA	NA	NA	NA	NA	NA	NA	NA	NA	NA	NA	NA	NA
LOC109871686	0.00314	9.3e-05	1	5.24	5.48	12.83	17.26	15.36	16.12	15.14	0.408418	uncharacterized LOC109871686%2C transcript variant X2	XP_020318240.1	LOC109871686	163	NA	NA	NA	NA	NA	NA	NA	NA	NA	NA	NA	NA	NA	NA	NA	NA	NA	NA	NA	NA	NA	NA	NA	NA	NA	NA	NA	NA	NA	NA	NA	NA	NA	NA
lamp3	6.72e-11	6.82e-16	1	21.02	14.49	51.38	55.19	57.28	64.21	61.55	0.409109	lysosomal associated membrane protein 3	XP_020354782.1	lamp3	164	NA	NA	NA	NA	NA	NA	NA	NA	NA	NA	NA	NA	NA	NA	NA	NA	NA	NA	NA	NA	NA	NA	NA	NA	NA	NA	NA	NA	NA	NA	NA	NA	NA	NA
LOC109874545	6.72e-09	9.65e-11	1	22.13	22.19	53.75	66.13	57.66	60.47	50.43	0.411721	microsomal glutathione S-transferase 3-like	XP_020322100.1	LOC109874545	165	NA	NA	NA	NA	NA	NA	NA	NA	NA	NA	NA	NA	NA	NA	NA	NA	NA	NA	NA	NA	NA	NA	NA	NA	NA	NA	NA	NA	NA	NA	NA	NA	NA	NA
LOC109890958	0.04	0.2	1	3.69	4.58	8.95	10.19	8.82	8.55	8.13	0.412291	transcription factor MafB-like	XP_020338732.1	LOC109890958	166	NA	NA	NA	NA	NA	NA	NA	NA	NA	NA	NA	NA	NA	NA	NA	NA	NA	NA	NA	NA	NA	NA	NA	NA	NA	NA	NA	NA	NA	NA	NA	NA	NA	NA
LOC109871860	0.02	7.76e-05	1	3.88	3.79	9.4	14.07	11.34	11.76	11.17	0.412766	collagen alpha-2(VI) chain-like	XP_020318458.1	LOC109871860	167	NA	NA	NA	NA	NA	NA	NA	NA	NA	NA	NA	NA	NA	NA	NA	NA	NA	NA	NA	NA	NA	NA	NA	NA	NA	NA	NA	NA	NA	NA	NA	NA	NA	NA
LOC109873280	0.0012	1	1	6.16	6.62	14.9	10.46	16.67	14.62	15.31	0.413423	uncharacterized LOC109873280	NA	LOC109873280	168	NA	NA	NA	NA	NA	NA	NA	NA	NA	NA	NA	NA	NA	NA	NA	NA	NA	NA	NA	NA	NA	NA	NA	NA	NA	NA	NA	NA	NA	NA	NA	NA	NA	NA
LOC109866548	0.000433	0.13	0.77	7.26	5.09	17.48	11.35	22.39	16.2	13.71	0.415332	basic leucine zipper transcriptional factor ATF-like 3	XP_020310854.1	LOC109866548	169	NA	NA	NA	NA	NA	NA	NA	NA	NA	NA	NA	NA	NA	NA	NA	NA	NA	NA	NA	NA	NA	NA	NA	NA	NA	NA	NA	NA	NA	NA	NA	NA	NA	NA
LOC109870163	1.75e-07	0.04	1	12.93	14.48	31.06	26.51	34.77	32.9	26.3	0.416291	voltage-dependent anion-selective channel protein 2	XP_020316129.1	LOC109870163	170	XP_020316129.1	NA	XP_020316129.1	NA	NA	NA	NA	NA	NA	NA	NA	NA	NA	NA	NA	NA	NA	NA	NA	NA	NA	NA	NA	NA	NA	NA	NA	NA	NA	NA	NA	NA	NA	NA
LOC109887049	0.04	1	1	11.08	13.61	26.61	16.2	13.72	10.77	16.32	0.416385	UDP-glucuronosyltransferase 2B13-like	XP_020334145.1	LOC109887049	171	NA	NA	NA	NA	NA	NA	NA	NA	NA	NA	NA	NA	NA	NA	NA	NA	NA	NA	NA	NA	NA	NA	NA	NA	NA	NA	NA	NA	NA	NA	NA	NA	NA	NA
LOC109891006	1.79e-06	3.1e-07	1	11.12	9.2	26.6	27.87	28.93	33.6	34.03	0.418045	succinate--CoA ligase [GDP-forming] subunit beta%2C mitochondrial	XP_020338828.1	LOC109891006	172	NA	NA	NA	NA	NA	NA	NA	NA	NA	NA	NA	NA	NA	NA	NA	NA	NA	NA	NA	NA	NA	NA	NA	NA	NA	NA	NA	NA	NA	NA	NA	NA	NA	NA
folr2	1.38e-07	2.84e-06	1	14.22	11.75	33.84	31.61	23.02	32.3	29.43	0.420213	folate receptor beta%2C transcript variant X1	XP_020364155.1	folr2	173	XP_020364155.1	NA	NA	NA	NA	NA	NA	NA	NA	NA	NA	NA	NA	NA	NA	NA	NA	NA	NA	NA	NA	NA	NA	NA	NA	NA	NA	NA	NA	NA	NA	NA	NA	NA
chpt1	0.00287	0.02	1	5.42	5.69	12.87	13.7	15.12	15.63	12.8	0.421134	choline phosphotransferase 1	XP_020346556.1	chpt1	174	NA	NA	NA	NA	NA	NA	NA	NA	NA	NA	NA	NA	NA	NA	NA	NA	NA	XP_020346556.1	NA	NA	NA	NA	NA	NA	NA	NA	NA	NA	NA	NA	NA	NA	NA	NA
LOC109878269	0.0072	0.33	1	5.24	5.07	12.2	10.53	12	12.22	10.31	0.429508	copper-transporting ATPase 2-like	XP_020326101.1	LOC109878269	175	XP_020326101.1	XP_020326101.1	XP_020326101.1	XP_020326101.1	XP_020326101.1	XP_020326101.1	XP_020326101.1	XP_020326101.1	XP_020326101.1	NA	NA	NA	NA	NA	NA	NA	NA	NA	NA	NA	NA	NA	NA	NA	NA	NA	NA	NA	NA	NA	NA	NA	NA	NA
LOC109875179	0.000701	0.00013	1	47.79	37.31	110.9	110.54	96.98	98.84	106.37	0.430929	protein canopy-1-like	XP_020322992.1	LOC109875179	176	NA	NA	NA	NA	NA	NA	NA	NA	NA	NA	NA	NA	NA	NA	NA	NA	NA	NA	NA	NA	NA	NA	NA	NA	NA	NA	NA	NA	NA	NA	NA	NA	NA	NA
LOC109908356	2.13e-19	0.00551	0.00367	57.35	60.27	132.82	95.6	137.82	116.95	112.33	0.431787	keratin%2C type I cytoskeletal 18	XP_020362591.1	LOC109908356	177	NA	NA	NA	NA	NA	NA	NA	NA	NA	NA	NA	NA	NA	NA	NA	NA	NA	NA	NA	NA	NA	NA	NA	NA	NA	NA	NA	NA	NA	NA	NA	NA	NA	NA
pdgfrl	7.59e-05	4.79e-12	1	14.2	9.85	32.82	43.16	21.56	33.13	31.87	0.432663	platelet derived growth factor receptor like	XP_020357674.1	pdgfrl	178	NA	NA	NA	NA	NA	NA	NA	NA	NA	NA	NA	NA	NA	NA	NA	NA	NA	NA	NA	NA	NA	NA	NA	NA	NA	NA	NA	NA	NA	NA	NA	NA	NA	NA
LOC109898338	9.38e-18	3.7e-12	0.06	117.38	87.22	270.5	207.28	267.45	269.72	239.09	0.433937	ATP synthase F(0) complex subunit C3%2C mitochondrial-like	XP_020348871.1	LOC109898338	179	XP_020348871.1	XP_020348871.1	XP_020348871.1	XP_020348871.1	XP_020348871.1	XP_020348871.1	XP_020348871.1	XP_020348871.1	XP_020348871.1	NA	NA	NA	XP_020348871.1	XP_020348871.1	XP_020348871.1	XP_020348871.1	XP_020348871.1	XP_020348871.1	XP_020348871.1	XP_020348871.1	XP_020348871.1	XP_020348871.1	XP_020348871.1	XP_020348871.1	XP_020348871.1	XP_020348871.1	XP_020348871.1	XP_020348871.1	XP_020348871.1	XP_020348871.1	XP_020348871.1	XP_020348871.1	XP_020348871.1	XP_020348871.1
LOC109879814	0.00371	8.81e-07	1	6.75	6.3	15.52	23.23	8.62	12.24	7.81	0.434923	uncharacterized LOC109879814	NA	LOC109879814	180	NA	NA	NA	NA	NA	NA	NA	NA	NA	NA	NA	NA	NA	NA	NA	NA	NA	NA	NA	NA	NA	NA	NA	NA	NA	NA	NA	NA	NA	NA	NA	NA	NA	NA
pcbd1	2.19e-22	1.92e-28	1	122.13	101.22	280.2	306.72	248.64	292.08	271.7	0.435867	pterin-4 alpha-carbinolamine dehydratase 1	XP_020350535.1	pcbd1	181	NA	NA	NA	NA	NA	NA	NA	NA	NA	NA	NA	NA	NA	NA	NA	NA	NA	NA	NA	NA	NA	NA	NA	NA	NA	NA	NA	NA	NA	NA	NA	NA	NA	NA
LOC109877620	0.02	1	1	4.67	6.95	10.61	7.92	9.68	9.17	8.28	0.440151	importin-5-like	XP_020325423.1	LOC109877620	182	NA	NA	NA	NA	NA	NA	NA	NA	NA	NA	NA	NA	NA	NA	NA	NA	NA	NA	NA	NA	NA	NA	NA	NA	NA	NA	NA	NA	NA	NA	NA	NA	NA	NA
LOC109892345	0.000321	0.00087	1	1107.91	1084.61	2508.42	2647.19	2986.91	2630.62	2908.87	0.441676	protein AMBP-like%2C transcript variant X1	XP_020340414.1	LOC109892345	183	NA	NA	NA	NA	NA	NA	NA	NA	NA	NA	NA	NA	NA	NA	NA	NA	NA	NA	NA	NA	NA	NA	NA	NA	NA	NA	NA	NA	NA	NA	NA	NA	NA	NA
LOC109870380	0.03	0.19	1	4.54	5.03	10.26	10.93	10.09	12.86	10.11	0.442495	vinculin-like	XP_020316458.1	LOC109870380	184	NA	NA	NA	NA	NA	NA	NA	NA	NA	NA	NA	NA	NA	NA	NA	NA	NA	NA	NA	NA	NA	NA	NA	NA	NA	NA	NA	NA	NA	NA	NA	NA	NA	NA
LOC109889110	5.62e-19	7.08e-16	1	71.46	59.16	161.38	150.2	148.71	152.2	131.92	0.442806	malate dehydrogenase%2C cytoplasmic-like	XP_020335938.1	LOC109889110	185	NA	NA	NA	NA	NA	NA	NA	NA	NA	NA	NA	NA	NA	NA	NA	NA	NA	NA	NA	NA	NA	NA	NA	NA	NA	NA	NA	NA	NA	NA	NA	NA	NA	NA
LOC109874633	4.9e-05	4.66e-14	1	50.58	27.59	113.93	132.45	82.52	121.56	90.33	0.443957	angiopoietin-related protein 3-like	XP_020322219.1	LOC109874633	186	NA	NA	NA	NA	NA	NA	NA	NA	NA	NA	NA	NA	NA	NA	NA	NA	NA	NA	NA	NA	NA	NA	NA	NA	NA	NA	NA	NA	NA	NA	NA	NA	NA	NA
LOC109895454	7.99e-06	3.62e-11	1	37.91	27.2	85.22	98.76	104.99	111.11	110.24	0.444849	glutathione peroxidase 2-like	XP_020344742.1	LOC109895454	187	NA	NA	NA	NA	NA	NA	NA	NA	NA	NA	NA	NA	NA	NA	NA	NA	NA	NA	NA	NA	NA	NA	NA	NA	NA	NA	NA	NA	NA	NA	NA	NA	NA	NA
LOC109864396	0.01	0.000732	1	26.07	22.85	58.49	70.46	56.19	58.79	49.72	0.445717	cysteine-rich with EGF-like domain protein 2%2C transcript variant X2	XP_020307747.1	LOC109864396	188	NA	NA	NA	NA	NA	NA	NA	NA	NA	NA	NA	NA	NA	NA	NA	NA	NA	NA	NA	NA	NA	NA	NA	NA	NA	NA	NA	NA	NA	NA	NA	NA	NA	NA
asmtl	1.2e-13	2.08e-08	1	34.91	33.34	78.16	73.27	96.97	85.75	69.6	0.446648	acetylserotonin O-methyltransferase like	XP_020309170.1	asmtl	189	NA	NA	NA	NA	NA	NA	NA	NA	NA	NA	NA	NA	NA	NA	NA	NA	NA	NA	NA	NA	NA	NA	NA	NA	NA	NA	NA	NA	NA	NA	NA	NA	NA	NA
LOC109884266	3.44e-11	1.39e-09	1	57.5	50.46	128.67	124.19	155.66	174.48	144.98	0.44688	transketolase-like	XP_020331844.1	LOC109884266	190	NA	NA	NA	NA	NA	NA	NA	NA	NA	NA	NA	NA	NA	NA	NA	NA	NA	XP_020331844.1	XP_020331844.1	NA	NA	NA	NA	NA	NA	NA	NA	NA	NA	NA	NA	NA	NA	NA
LOC109900795	0.00243	1	0.88	47.64	60.1	106.43	66.24	143.89	105.04	108.66	0.447618	apolipoprotein Eb-like	XP_020352212.1	LOC109900795	191	XP_020352212.1	NA	NA	NA	NA	NA	NA	NA	NA	NA	NA	NA	NA	NA	NA	NA	NA	NA	NA	NA	NA	NA	NA	NA	NA	NA	NA	NA	NA	NA	NA	NA	NA	NA
LOC109909364	4.67e-07	0.24	1	14.72	16.79	32.76	27.26	31.82	33	31.71	0.449328	apoptosis-associated speck-like protein containing a CARD%2C transcript variant X1	XP_020364024.1	LOC109909364	192	NA	NA	NA	NA	NA	NA	NA	NA	NA	NA	NA	NA	NA	NA	NA	NA	NA	NA	NA	NA	NA	NA	NA	NA	NA	NA	NA	NA	NA	NA	NA	NA	NA	NA
LOC109890045	0.00458	0.000337	1	6.56	9.74	14.55	23.95	14.6	15.02	11.1	0.450859	inorganic pyrophosphatase-like	XP_020337598.1	LOC109890045	193	NA	NA	NA	NA	NA	NA	NA	NA	NA	NA	NA	NA	NA	NA	NA	NA	NA	NA	NA	NA	NA	NA	NA	NA	NA	NA	NA	NA	NA	NA	NA	NA	NA	NA
LOC109896780	2.24e-07	3.49e-15	1	33.71	26.17	74.48	96.14	79.27	82.25	83.36	0.452605	aldose reductase-like	XP_020346719.1	LOC109896780	194	NA	NA	NA	NA	NA	NA	NA	NA	NA	NA	NA	NA	NA	NA	NA	NA	NA	NA	NA	NA	NA	NA	NA	NA	NA	NA	NA	NA	NA	NA	NA	NA	NA	NA
LOC109864711	0.00963	0.02	1	6.37	6.61	13.98	15.63	8.71	11.93	9.94	0.455651	tubulin beta-4B chain-like	XP_020308187.1	LOC109864711	195	NA	NA	NA	NA	NA	NA	NA	NA	NA	NA	NA	NA	NA	NA	NA	NA	NA	NA	NA	NA	NA	NA	NA	NA	NA	NA	NA	NA	NA	NA	NA	NA	NA	NA
LOC109889678	9.95e-05	0.13	0.17	10.86	7.43	23.83	14.88	20.47	23.15	21.81	0.455728	ETS domain-containing protein Elk-3-like	XP_020336871.1	LOC109889678	196	NA	NA	NA	NA	NA	NA	NA	NA	NA	NA	NA	NA	NA	NA	NA	NA	NA	NA	NA	NA	NA	NA	NA	NA	NA	NA	NA	NA	NA	NA	NA	NA	NA	NA
LOC109871738	2.31e-10	8.98e-12	1	24.23	18.51	53.12	52.67	55.91	61.66	53.13	0.456137	microsomal glutathione S-transferase 3-like%2C transcript variant X2	XP_020318311.1	LOC109871738	197	NA	NA	NA	NA	NA	NA	NA	NA	NA	NA	NA	NA	NA	NA	NA	NA	NA	NA	NA	NA	NA	NA	NA	NA	NA	NA	NA	NA	NA	NA	NA	NA	NA	NA
LOC109866618	0.00118	0.03	1	8.95	9.45	19.59	19.63	19.85	19.42	21.78	0.456866	polypeptide N-acetylgalactosaminyltransferase 14-like	XP_020310965.1	LOC109866618	198	NA	NA	NA	NA	NA	NA	NA	NA	NA	NA	NA	NA	NA	NA	NA	NA	NA	NA	XP_020310965.1	NA	NA	NA	NA	NA	NA	NA	NA	NA	NA	NA	NA	NA	NA	NA
LOC109909821	0.02	1	1	5.38	7.2	11.72	8.56	19.17	14.32	11.74	0.459044	serine/threonine-protein kinase RIO3-like	XP_020364453.1	LOC109909821	199	NA	NA	NA	NA	NA	NA	NA	NA	NA	NA	NA	NA	NA	NA	NA	NA	NA	NA	NA	NA	NA	NA	NA	NA	NA	NA	NA	NA	NA	NA	NA	NA	NA	NA
LOC109899212	0.05	0.00173	1	67.63	50.55	147.13	163.38	132.27	121.8	122.77	0.459662	protein disulfide-isomerase A4-like	XP_020349853.1	LOC109899212	200	NA	NA	NA	NA	NA	NA	NA	NA	NA	NA	NA	NA	NA	NA	NA	NA	NA	NA	NA	NA	NA	NA	NA	NA	NA	NA	NA	NA	NA	NA	NA	NA	NA	NA
rcn3	0.00173	1	1	70.25	97.69	152.63	111.29	188.98	137.4	136.19	0.460263	reticulocalbin 3%2C transcript variant X3	XP_020341754.1	rcn3	201	NA	NA	NA	NA	NA	NA	NA	NA	NA	NA	NA	NA	NA	NA	NA	NA	NA	NA	NA	NA	NA	NA	NA	NA	NA	NA	NA	NA	NA	NA	NA	NA	NA	NA
LOC109877452	2.12e-06	5.31e-16	0.69	26.94	23.31	58.45	92.51	54.4	81.6	56.86	0.460907	transaldolase-like	XP_020325298.1	LOC109877452	202	NA	NA	NA	NA	NA	NA	NA	NA	NA	NA	NA	NA	NA	NA	NA	NA	NA	NA	NA	NA	NA	NA	NA	NA	NA	NA	NA	NA	NA	NA	NA	NA	NA	NA
LOC109867816	1.6e-12	1.94e-15	1	39.97	40	86.59	107.87	73.44	98.99	88.01	0.461601	ethanolamine kinase 1-like	XP_020312721.1	LOC109867816	203	NA	NA	NA	NA	NA	NA	NA	NA	NA	NA	NA	NA	NA	NA	NA	NA	NA	XP_020312721.1	NA	NA	NA	NA	NA	NA	NA	NA	NA	NA	NA	NA	NA	NA	NA	NA
LOC109881561	0.01	0.09	1	6.43	7.19	13.91	15.22	10.01	13.51	12.25	0.462257	proliferating cell nuclear antigen	XP_020329266.1	LOC109881561	204	NA	NA	NA	NA	NA	NA	NA	NA	NA	NA	NA	NA	NA	NA	NA	NA	NA	NA	NA	NA	NA	NA	NA	NA	NA	NA	NA	NA	NA	NA	NA	NA	NA	NA
aldh2	5.3e-08	0.00687	0.96	54.32	49.77	117.5	92.01	149.82	130.25	116.64	0.462298	aldehyde dehydrogenase 2 family (mitochondrial)	XP_020353430.1	aldh2	205	NA	NA	NA	NA	NA	NA	NA	NA	NA	NA	NA	NA	NA	NA	NA	NA	NA	NA	NA	NA	NA	NA	NA	NA	NA	NA	NA	NA	NA	NA	NA	NA	NA	NA
LOC109870853	1.99e-05	1	0.13	32.1	29.54	69.38	43.9	67.14	55.68	53.71	0.462669	UDP-glucuronosyltransferase-like	XP_020317116.1	LOC109870853	206	NA	NA	NA	NA	NA	NA	NA	NA	NA	NA	NA	NA	NA	NA	NA	NA	NA	NA	NA	NA	NA	NA	NA	NA	NA	NA	NA	NA	NA	NA	NA	NA	NA	NA
LOC109898727	1.64e-07	3.04e-10	1	25.98	18.84	55.92	57.06	47.99	58.34	55.62	0.464592	cytochrome c oxidase subunit 6A%2C mitochondrial	XP_020349415.1	LOC109898727	207	XP_020349415.1	XP_020349415.1	XP_020349415.1	XP_020349415.1	XP_020349415.1	XP_020349415.1	XP_020349415.1	XP_020349415.1	NA	NA	NA	NA	NA	NA	NA	NA	NA	NA	NA	NA	NA	NA	NA	NA	NA	NA	NA	NA	NA	NA	NA	NA	NA	NA
LOC109872959	0.03	1	1	5.35	6.19	11.51	7.87	15.13	12.54	10.94	0.464813	mitochondrial import inner membrane translocase subunit Tim22-like	XP_020319982.1	LOC109872959	208	NA	NA	NA	NA	NA	NA	NA	NA	NA	XP_020319982.1	XP_020319982.1	NA	NA	NA	XP_020319982.1	NA	XP_020319982.1	NA	NA	NA	NA	NA	NA	NA	NA	NA	NA	NA	NA	NA	NA	NA	NA	NA
LOC109865858	0.02	0.02	1	5.86	5.14	12.58	13.08	14.97	14.23	15.23	0.465819	peroxiredoxin-like	XP_020309927.1	LOC109865858	209	NA	NA	NA	NA	NA	NA	NA	NA	NA	NA	NA	NA	NA	NA	NA	NA	NA	NA	NA	NA	NA	NA	NA	NA	NA	NA	NA	NA	NA	NA	NA	NA	NA	NA
LOC109895423	3.53e-11	0.00122	0.01	47.72	38.41	102.3	70.39	102.86	91.97	89.2	0.466471	cytochrome c oxidase subunit 5A%2C mitochondrial-like	XP_020344674.1	LOC109895423	210	XP_020344674.1	XP_020344674.1	XP_020344674.1	XP_020344674.1	XP_020344674.1	XP_020344674.1	XP_020344674.1	XP_020344674.1	NA	NA	NA	NA	NA	NA	NA	NA	NA	NA	NA	NA	NA	NA	NA	NA	NA	NA	NA	NA	NA	NA	NA	NA	NA	NA
LOC109889386	0.00275	0.00429	1	8.45	5.32	18.01	14.44	13.87	16.07	16.28	0.469184	protein TsetseEP-like%2C transcript variant X2	XP_020336382.1	LOC109889386	211	NA	NA	NA	NA	NA	NA	NA	NA	NA	NA	NA	NA	NA	NA	NA	NA	NA	NA	NA	NA	NA	NA	NA	NA	NA	NA	NA	NA	NA	NA	NA	NA	NA	NA
LOC109890406	0.000216	0.73	1	470.16	557.72	998.45	884.63	910.06	963.53	809.12	0.47089	cathepsin K-like	XP_020337944.1	LOC109890406	212	NA	NA	NA	NA	NA	NA	NA	NA	NA	NA	NA	NA	NA	NA	NA	NA	NA	NA	NA	NA	NA	NA	NA	NA	NA	NA	NA	NA	NA	NA	NA	NA	NA	NA
LOC109865036	0.000228	0.000283	1	11.55	13.58	24.34	30.36	30.25	31.01	32.34	0.474528	SPARC-like	XP_020308735.1	LOC109865036	213	NA	NA	NA	NA	NA	NA	NA	NA	NA	NA	NA	NA	NA	NA	NA	NA	NA	NA	NA	NA	NA	NA	NA	NA	NA	NA	NA	NA	NA	NA	NA	NA	NA	NA
haao	4.84e-09	1.2e-09	1	51.79	53.35	109.11	131.45	101.29	122.59	118.46	0.474659	3-hydroxyanthranilate 3%2C4-dioxygenase	XP_020350641.1	haao	214	NA	NA	NA	NA	NA	NA	NA	NA	NA	NA	NA	NA	NA	NA	NA	NA	NA	XP_020350641.1	NA	XP_020350641.1	XP_020350641.1	NA	NA	NA	NA	NA	NA	NA	NA	NA	NA	NA	NA	NA
LOC109894141	0.0067	1	1	7.07	8.26	14.89	13.54	16.13	14.08	13.31	0.474815	NADH dehydrogenase [ubiquinone] iron-sulfur protein 8%2C mitochondrial-like	XP_020342970.1	LOC109894141	215	NA	NA	NA	NA	NA	NA	NA	NA	NA	NA	NA	NA	NA	NA	NA	NA	NA	NA	NA	NA	NA	NA	NA	NA	NA	NA	NA	NA	NA	NA	NA	NA	NA	NA
LOC109903672	2.64e-07	0.01	0.4	21.73	18.04	45.74	34.2	59.45	46.76	44.82	0.475077	NADH dehydrogenase [ubiquinone] iron-sulfur protein 5-like	XP_020356124.1	LOC109903672	216	NA	NA	NA	NA	NA	NA	NA	NA	NA	NA	NA	NA	NA	NA	NA	NA	NA	NA	NA	NA	NA	NA	NA	NA	NA	NA	NA	NA	NA	NA	NA	NA	NA	NA
LOC109890054	3.03e-07	0.05	0.38	21.04	18.92	44.01	33.04	49.78	44.18	39.77	0.478073	voltage-dependent anion-selective channel protein 2-like	XP_020337609.1	LOC109890054	217	XP_020337609.1	NA	XP_020337609.1	NA	NA	NA	NA	NA	NA	NA	NA	NA	NA	NA	NA	NA	NA	NA	NA	NA	NA	NA	NA	NA	NA	NA	NA	NA	NA	NA	NA	NA	NA	NA
LOC109870907	3.45e-13	0.01	0.19	55.6	58.57	115.94	92.54	124.26	114.74	95.07	0.479558	ATP synthase F(0) complex subunit C2%2C mitochondrial-like%2C transcript variant X2	XP_020317192.1	LOC109870907	218	XP_020317192.1	XP_020317192.1	XP_020317192.1	XP_020317192.1	XP_020317192.1	XP_020317192.1	XP_020317192.1	XP_020317192.1	XP_020317192.1	NA	NA	NA	XP_020317192.1	XP_020317192.1	XP_020317192.1	XP_020317192.1	XP_020317192.1	XP_020317192.1	XP_020317192.1	XP_020317192.1	XP_020317192.1	XP_020317192.1	XP_020317192.1	XP_020317192.1	XP_020317192.1	XP_020317192.1	XP_020317192.1	XP_020317192.1	XP_020317192.1	XP_020317192.1	XP_020317192.1	XP_020317192.1	XP_020317192.1	XP_020317192.1
LOC109877589	4.09e-05	3.38e-14	0.92	18.18	15.43	37.65	57.87	36.56	55.55	38.1	0.482869	transaldolase-like	XP_020325398.1	LOC109877589	219	NA	NA	NA	NA	NA	NA	NA	NA	NA	NA	NA	NA	NA	NA	NA	NA	NA	NA	NA	NA	NA	NA	NA	NA	NA	NA	NA	NA	NA	NA	NA	NA	NA	NA
LOC109880447	0.00036	0.06	1	10.78	11.27	22.31	21.07	27.09	24.98	23.12	0.483191	AP-1 complex subunit sigma-1A-like%2C transcript variant X1	XP_020328242.1	LOC109880447	220	NA	NA	NA	NA	NA	NA	NA	NA	NA	NA	NA	NA	NA	NA	NA	NA	NA	NA	NA	NA	NA	NA	NA	NA	NA	NA	NA	NA	NA	NA	NA	NA	NA	NA
ociad2	0.000186	2.99e-05	1	12.11	6.38	24.93	19.68	26.1	23.12	23.21	0.48576	OCIA domain containing 2	XP_020354899.1	ociad2	221	NA	NA	NA	NA	NA	NA	NA	NA	NA	NA	NA	NA	NA	NA	NA	NA	NA	NA	NA	NA	NA	NA	NA	NA	NA	NA	NA	NA	NA	NA	NA	NA	NA	NA
LOC109891064	0.00192	0.09	1	9.21	9.15	18.94	17.75	17.53	18.42	15.97	0.486272	cytochrome c1%2C heme protein%2C mitochondrial-like	XP_020338951.1	LOC109891064	222	XP_020338951.1	XP_020338951.1	XP_020338951.1	XP_020338951.1	XP_020338951.1	XP_020338951.1	XP_020338951.1	XP_020338951.1	NA	XP_020338951.1	XP_020338951.1	XP_020338951.1	XP_020338951.1	XP_020338951.1	NA	NA	NA	XP_020338951.1	XP_020338951.1	XP_020338951.1	XP_020338951.1	XP_020338951.1	XP_020338951.1	XP_020338951.1	XP_020338951.1	XP_020338951.1	XP_020338951.1	XP_020338951.1	XP_020338951.1	XP_020338951.1	XP_020338951.1	XP_020338951.1	XP_020338951.1	XP_020338951.1
LOC109869913	0.01	0.69	1	7.09	6.54	14.47	11.74	16.71	15.43	14.22	0.489979	ubiquitin-conjugating enzyme E2 A-like%2C transcript variant X1	XP_020315821.1	LOC109869913	223	NA	NA	NA	NA	NA	NA	NA	NA	NA	NA	NA	NA	NA	NA	NA	NA	NA	NA	NA	NA	NA	NA	NA	NA	NA	NA	NA	NA	NA	NA	NA	NA	NA	NA
LOC109901090	3.11e-07	1	0.08	106.76	121.05	217.74	148.58	273.92	220.71	231.99	0.49031	plasma protease C1 inhibitor-like%2C transcript variant X2	XP_020352704.1	LOC109901090	224	NA	NA	NA	NA	NA	NA	NA	NA	NA	NA	NA	NA	NA	NA	NA	NA	NA	NA	NA	NA	NA	NA	NA	NA	NA	NA	NA	NA	NA	NA	NA	NA	NA	NA
LOC109868115	0.04	1	0.02	13.64	8.9	27.74	11.33	48.3	33.07	27.5	0.491709	growth hormone receptor-like%2C transcript variant X2	XP_020313151.1	LOC109868115	225	NA	NA	NA	NA	NA	NA	NA	NA	NA	NA	NA	NA	NA	NA	NA	NA	NA	NA	NA	NA	NA	NA	NA	NA	NA	NA	NA	NA	NA	NA	NA	NA	NA	NA
LOC109867180	0.000325	0.01	1	11.65	11.15	23.68	22.68	21.99	21.81	18.99	0.491976	cytochrome b-c1 complex subunit Rieske%2C mitochondrial-like	XP_020311762.1	LOC109867180	226	NA	NA	NA	NA	NA	NA	NA	NA	NA	NA	NA	NA	NA	NA	NA	NA	NA	NA	NA	NA	NA	NA	NA	NA	NA	NA	NA	NA	NA	NA	NA	NA	NA	NA
LOC109870948	5.52e-08	2.51e-08	1	383.66	373.11	778.62	880.97	863.7	983.15	723.64	0.492744	acyl-CoA-binding protein-like	XP_020317252.1	LOC109870948	227	NA	NA	NA	NA	NA	NA	NA	NA	NA	NA	NA	NA	NA	NA	NA	NA	NA	NA	NA	NA	NA	NA	NA	NA	NA	NA	NA	NA	NA	NA	NA	NA	NA	NA
LOC109864673	1.49e-06	0.00359	1	52.31	61.28	105.96	112.2	122.49	132.83	91.23	0.493677	NADP-dependent malic enzyme-like	XP_020308132.1	LOC109864673	228	NA	NA	NA	NA	NA	NA	NA	NA	NA	NA	NA	NA	NA	NA	NA	NA	NA	XP_020308132.1	NA	XP_020308132.1	XP_020308132.1	NA	NA	NA	NA	NA	NA	NA	NA	NA	NA	NA	NA	NA
LOC109898363	0.000454	0.02	1	65.06	48.16	131.54	97.2	164.12	123.03	102.11	0.494602	nucleoside diphosphate kinase A-like	XP_020348906.1	LOC109898363	229	NA	NA	NA	NA	NA	NA	NA	NA	NA	NA	NA	NA	NA	NA	NA	NA	NA	XP_020348906.1	XP_020348906.1	XP_020348906.1	XP_020348906.1	XP_020348906.1	XP_020348906.1	XP_020348906.1	XP_020348906.1	XP_020348906.1	NA	NA	NA	NA	NA	XP_020348906.1	XP_020348906.1	XP_020348906.1
rps20	1.82e-09	0.8	0.00288	671.68	623.99	1356.62	861.07	1515.08	1255.35	1194.64	0.495113	ribosomal protein S20	XP_020350223.1	rps20	230	NA	NA	NA	NA	NA	NA	NA	NA	NA	NA	NA	NA	NA	NA	NA	NA	NA	NA	NA	NA	NA	NA	NA	NA	NA	NA	NA	NA	NA	NA	NA	NA	NA	NA
LOC109869007	0.000458	0.08	1	17.96	14.83	36.26	27.52	38.93	36.99	42.48	0.495312	PTB domain-containing engulfment adapter protein 1-like%2C transcript variant X2	XP_020314404.1	LOC109869007	231	NA	NA	NA	NA	NA	NA	NA	NA	NA	NA	NA	NA	NA	NA	NA	NA	NA	NA	NA	NA	NA	NA	NA	NA	NA	NA	NA	NA	NA	NA	NA	NA	NA	NA
LOC109883617	4.32e-06	1	1	68.36	103.78	137.96	134.93	136.97	121.52	103.23	0.495506	glycine-rich RNA-binding protein 1-like	XP_020331246.1	LOC109883617	232	NA	NA	NA	NA	NA	NA	NA	NA	NA	NA	NA	NA	NA	NA	NA	NA	NA	NA	NA	NA	NA	NA	NA	NA	NA	NA	NA	NA	NA	NA	NA	NA	NA	NA
LOC109866892	0.00146	1	1	10.01	10.48	20.2	15.54	24.33	17.4	17.37	0.495545	eukaryotic initiation factor 4A-I-like	XP_020311367.1	LOC109866892	233	NA	NA	NA	NA	NA	NA	NA	NA	NA	NA	NA	NA	NA	NA	NA	NA	NA	NA	NA	NA	NA	NA	NA	NA	NA	NA	NA	NA	NA	NA	NA	NA	NA	NA
ppib	0.000416	0.000307	1	255.44	215.57	513.97	511.47	481.9	494.55	485.12	0.496994	peptidylprolyl isomerase B	XP_020312157.1	ppib	234	NA	NA	NA	NA	NA	NA	NA	NA	NA	NA	NA	NA	NA	NA	NA	NA	NA	NA	NA	NA	NA	NA	NA	NA	NA	NA	NA	NA	NA	NA	NA	NA	NA	NA
LOC109892800	2.99e-07	0.02	0.3	71.27	61.39	143.09	105.76	154.88	140.94	126.62	0.498078	malate dehydrogenase%2C mitochondrial-like	XP_020341172.1	LOC109892800	235	NA	NA	NA	NA	NA	NA	NA	NA	NA	NA	NA	NA	NA	NA	NA	NA	NA	NA	NA	NA	NA	NA	NA	NA	NA	NA	NA	NA	NA	NA	NA	NA	NA	NA
LOC109904061	2.11e-17	2.67e-14	1	87.7	82.14	175.9	179.98	179.8	184	179.18	0.498579	C-type lectin domain family 10 member A-like%2C transcript variant X1	XP_020356750.1	LOC109904061	236	NA	NA	NA	NA	NA	NA	NA	NA	NA	NA	NA	NA	NA	NA	NA	NA	NA	NA	NA	NA	NA	NA	NA	NA	NA	NA	NA	NA	NA	NA	NA	NA	NA	NA
LOC109896965	0.000203	0.000807	1	12.77	9.29	25.61	22.16	29.41	26.58	25.84	0.498633	dehydrogenase/reductase SDR family member 4-like%2C transcript variant X2	XP_020347029.1	LOC109896965	237	NA	NA	NA	NA	NA	NA	NA	NA	NA	NA	NA	NA	NA	NA	NA	NA	NA	NA	NA	NA	NA	NA	NA	NA	NA	NA	NA	NA	NA	NA	NA	NA	NA	NA
LOC109902494	0.000216	1	0.07	168.22	230.85	336.96	200.68	419.45	292.73	283.48	0.499228	elongation factor 2-like%2C transcript variant X2	XP_020354468.1	LOC109902494	238	NA	NA	NA	NA	NA	NA	NA	NA	NA	NA	NA	NA	NA	NA	NA	NA	NA	NA	NA	NA	NA	NA	NA	NA	NA	NA	NA	NA	NA	NA	NA	NA	NA	NA
ndufs2	2.09e-08	0.00548	0.05	39.76	31.58	79.44	56.22	81.91	70.57	66	0.500504	NADH:ubiquinone oxidoreductase core subunit S2	XP_020327090.1	ndufs2	239	NA	NA	NA	NA	NA	NA	NA	NA	NA	NA	NA	NA	NA	NA	NA	NA	NA	NA	NA	NA	NA	NA	NA	NA	NA	NA	NA	NA	NA	NA	NA	NA	NA	NA
faxdc2	2.88e-11	0.06	0.32	231.19	243.79	461.37	368.86	559.97	526.73	411.8	0.501095	fatty acid hydroxylase domain containing 2	XP_020312062.1	faxdc2	240	NA	NA	NA	NA	NA	NA	NA	NA	NA	NA	NA	NA	NA	NA	NA	NA	NA	NA	NA	NA	NA	NA	NA	NA	NA	NA	NA	NA	NA	NA	NA	NA	NA	NA
LOC109882775	1.03e-14	3.43e-11	1	107.56	94.22	214.59	202.24	219.94	216.88	212.26	0.501235	insulin-like growth factor-binding protein 2-A	XP_020330452.1	LOC109882775	241	NA	NA	NA	NA	NA	NA	NA	NA	NA	NA	NA	NA	NA	NA	NA	NA	NA	NA	NA	NA	NA	NA	NA	NA	NA	NA	NA	NA	NA	NA	NA	NA	NA	NA
LOC109894453	4.25e-09	3.39e-05	0.49	48.75	39.03	97.11	77.44	117.19	103.07	101.5	0.502008	cathepsin Z-like	XP_020343547.1	LOC109894453	242	NA	NA	NA	NA	NA	NA	NA	NA	NA	NA	NA	NA	NA	NA	NA	NA	NA	NA	NA	NA	NA	NA	NA	NA	NA	NA	NA	NA	NA	NA	NA	NA	NA	NA
LOC109877318	0.04	0.05	1	7.31	8.27	14.53	17.89	13.36	21.08	14.6	0.503097	neutral amino acid transporter A-like	XP_020325188.1	LOC109877318	243	XP_020325188.1	XP_020325188.1	XP_020325188.1	NA	NA	NA	XP_020325188.1	XP_020325188.1	NA	NA	NA	NA	NA	NA	NA	NA	NA	NA	NA	NA	NA	NA	NA	NA	NA	NA	NA	NA	NA	NA	NA	NA	NA	NA
LOC109869281	4.3e-05	0.01	1	21.86	18.89	43.44	37.08	45.65	43.17	39.28	0.503223	tumor protein D54-like%2C transcript variant X1	XP_020314906.1	LOC109869281	244	NA	NA	NA	NA	NA	NA	NA	NA	NA	NA	NA	NA	NA	NA	NA	NA	NA	NA	NA	NA	NA	NA	NA	NA	NA	NA	NA	NA	NA	NA	NA	NA	NA	NA
LOC109865526	0.02	1	0.45	7.66	6.99	15.21	9.06	16.24	12.35	11.14	0.503616	cytochrome c oxidase subunit 7A-related protein%2C mitochondrial-like	XP_020309368.1	LOC109865526	245	XP_020309368.1	XP_020309368.1	XP_020309368.1	XP_020309368.1	XP_020309368.1	XP_020309368.1	XP_020309368.1	XP_020309368.1	NA	NA	NA	NA	NA	NA	NA	NA	NA	NA	NA	NA	NA	NA	NA	NA	NA	NA	NA	NA	NA	NA	NA	NA	NA	NA
LOC109869080	0.04	4.39e-05	1	7.04	6.54	13.92	20.03	10	13.39	15.25	0.505747	cytochrome P450 3A30-like	XP_020314525.1	LOC109869080	246	NA	NA	NA	NA	NA	NA	NA	NA	NA	NA	NA	NA	NA	NA	NA	NA	NA	NA	NA	NA	NA	NA	NA	NA	NA	NA	NA	NA	NA	NA	NA	NA	NA	NA
LOC109889828	0.0055	1	1	12.42	12.98	24.52	17.74	52.93	43	45.02	0.506525	transmembrane protein 229B-like	XP_020337156.1	LOC109889828	247	NA	NA	NA	NA	NA	NA	NA	NA	NA	NA	NA	NA	NA	NA	NA	NA	NA	NA	NA	NA	NA	NA	NA	NA	NA	NA	NA	NA	NA	NA	NA	NA	NA	NA
LOC109910342	2.61e-10	0.00115	0.05	58.66	49.01	115.73	85.92	124.8	114.76	96.67	0.506869	ATP synthase subunit gamma%2C mitochondrial-like%2C transcript variant X2	XP_020365105.1	LOC109910342	248	XP_020365105.1	XP_020365105.1	XP_020365105.1	XP_020365105.1	XP_020365105.1	XP_020365105.1	XP_020365105.1	XP_020365105.1	XP_020365105.1	XP_020365105.1	XP_020365105.1	XP_020365105.1	XP_020365105.1	XP_020365105.1	XP_020365105.1	XP_020365105.1	XP_020365105.1	XP_020365105.1	XP_020365105.1	XP_020365105.1	XP_020365105.1	XP_020365105.1	XP_020365105.1	XP_020365105.1	XP_020365105.1	XP_020365105.1	XP_020365105.1	XP_020365105.1	XP_020365105.1	XP_020365105.1	XP_020365105.1	XP_020365105.1	XP_020365105.1	XP_020365105.1
LOC109868519	0.00979	1	1	8.75	8.76	17.22	11.95	17.19	16.39	13.56	0.50813	NADH dehydrogenase [ubiquinone] 1 alpha subcomplex subunit 8-like	XP_020313725.1	LOC109868519	249	NA	NA	NA	NA	NA	NA	NA	NA	NA	NA	NA	NA	NA	NA	NA	NA	NA	NA	NA	NA	NA	NA	NA	NA	NA	NA	NA	NA	NA	NA	NA	NA	NA	NA
LOC109897986	2.29e-09	3.53e-08	1	58.39	55.73	114.05	120.68	98.89	113.77	107.9	0.511968	peroxiredoxin-6-like%2C transcript variant X2	XP_020348280.1	LOC109897986	250	NA	NA	NA	NA	NA	NA	NA	NA	NA	NA	NA	NA	NA	NA	NA	NA	NA	NA	NA	NA	NA	NA	NA	NA	NA	NA	NA	NA	NA	NA	NA	NA	NA	NA
LOC109901319	0.00176	0.48	1	12.01	11.06	23.45	18.88	27.52	25.4	27.01	0.512154	cholesterol 24-hydroxylase-like	XP_020352949.1	LOC109901319	251	NA	NA	NA	NA	NA	NA	NA	NA	NA	NA	NA	NA	NA	NA	NA	NA	NA	NA	NA	NA	NA	NA	NA	NA	NA	NA	NA	NA	NA	NA	NA	NA	NA	NA
LOC109875553	0.05	1	1	6.82	8.23	13.26	11.48	12.48	14.32	14.47	0.514329	protein ABHD15-like	XP_020323484.1	LOC109875553	252	NA	NA	NA	NA	NA	NA	NA	NA	NA	NA	NA	NA	NA	NA	NA	NA	NA	NA	NA	NA	NA	NA	NA	NA	NA	NA	NA	NA	NA	NA	NA	NA	NA	NA
LOC109897059	0.00231	1	1	11.46	12.16	22.26	17.18	23.26	20.89	23.56	0.514825	ceramide-1-phosphate transfer protein-like%2C transcript variant X2	XP_020347169.1	LOC109897059	253	NA	NA	NA	NA	NA	NA	NA	NA	NA	NA	NA	NA	NA	NA	NA	NA	NA	NA	NA	NA	NA	NA	NA	NA	NA	NA	NA	NA	NA	NA	NA	NA	NA	NA
LOC109896747	1.13e-05	0.11	1	19.97	19.9	38.67	33.25	37.25	35.54	33.19	0.516421	NADH dehydrogenase [ubiquinone] 1 alpha subcomplex subunit 5-like%2C transcript variant X1	XP_020346668.1	LOC109896747	254	NA	NA	NA	NA	NA	NA	NA	NA	NA	NA	NA	NA	NA	NA	NA	NA	NA	NA	NA	NA	NA	NA	NA	NA	NA	NA	NA	NA	NA	NA	NA	NA	NA	NA
atp5a1	0.00344	0.000722	1	11.41	9.93	21.98	24.3	24.06	24.52	19.74	0.519108	ATP synthase%2C H+ transporting%2C mitochondrial F1 complex%2C alpha subunit 1%2C cardiac muscle%2C transcript variant X2	XP_020313131.1	atp5a1	255	XP_020313131.1	XP_020313131.1	XP_020313131.1	XP_020313131.1	XP_020313131.1	XP_020313131.1	XP_020313131.1	XP_020313131.1	XP_020313131.1	XP_020313131.1	XP_020313131.1	XP_020313131.1	XP_020313131.1	XP_020313131.1	XP_020313131.1	XP_020313131.1	XP_020313131.1	XP_020313131.1	XP_020313131.1	XP_020313131.1	XP_020313131.1	XP_020313131.1	XP_020313131.1	XP_020313131.1	XP_020313131.1	XP_020313131.1	XP_020313131.1	XP_020313131.1	XP_020313131.1	XP_020313131.1	XP_020313131.1	XP_020313131.1	XP_020313131.1	XP_020313131.1
LOC109895801	0.03	0.94	1	7.6	5.9	14.64	10.48	16.21	14.92	13.11	0.519126	NA	NA	LOC109895801	256	NA	NA	NA	NA	NA	NA	NA	NA	NA	NA	NA	NA	NA	NA	NA	NA	NA	NA	NA	NA	NA	NA	NA	NA	NA	NA	NA	NA	NA	NA	NA	NA	NA	NA
LOC109906724	1.2e-06	1	1	23.63	30.25	45.51	40.86	48.88	46.91	36.47	0.519227	ribose-phosphate pyrophosphokinase 2-like	XP_020360172.1	LOC109906724	257	NA	NA	NA	NA	NA	NA	NA	NA	NA	NA	NA	NA	NA	NA	NA	NA	NA	XP_020360172.1	XP_020360172.1	XP_020360172.1	XP_020360172.1	XP_020360172.1	XP_020360172.1	XP_020360172.1	XP_020360172.1	XP_020360172.1	XP_020360172.1	XP_020360172.1	XP_020360172.1	XP_020360172.1	NA	NA	NA	NA
LOC109870441	5.12e-05	0.000135	1	29.27	35.85	56.28	74	56.5	69.97	65.43	0.520078	GTP cyclohydrolase 1-like	XP_020316540.1	LOC109870441	258	NA	NA	NA	NA	NA	NA	NA	NA	NA	NA	NA	NA	NA	NA	NA	NA	NA	XP_020316540.1	NA	NA	NA	NA	NA	NA	NA	NA	NA	NA	NA	NA	NA	NA	NA	NA
LOC109870202	7.16e-06	0.58	1	19.98	20.64	38.36	30.87	39.82	38.47	33.84	0.520855	cell cycle control protein 50C-like%2C transcript variant X1	XP_020316208.1	LOC109870202	259	XP_020316208.1	NA	NA	NA	NA	NA	NA	NA	NA	NA	NA	NA	NA	NA	NA	NA	NA	NA	NA	NA	NA	NA	NA	NA	NA	NA	NA	NA	NA	NA	NA	NA	NA	NA
LOC109876565	0.03	1	0.95	8.74	8.15	16.76	10.78	16.78	14.99	14.06	0.52148	probable serine carboxypeptidase CPVL	XP_020324563.1	LOC109876565	260	NA	NA	NA	NA	NA	NA	NA	NA	NA	NA	NA	NA	NA	NA	NA	NA	NA	NA	NA	NA	NA	NA	NA	NA	NA	NA	NA	NA	NA	NA	NA	NA	NA	NA
ttr	1.8e-08	4e-05	1	749.5	680.18	1429.59	1302.43	1349.8	1501.98	1677.2	0.524276	transthyretin	XP_020355007.1	ttr	261	NA	NA	NA	NA	NA	NA	NA	NA	NA	NA	NA	NA	NA	NA	NA	NA	NA	NA	NA	NA	NA	NA	NA	NA	NA	NA	NA	NA	NA	NA	NA	NA	NA	NA
LOC109875882	1.16e-08	6.46e-10	1	44.86	42.87	85.28	98.72	65.16	85.65	83.66	0.526032	cytochrome b5-like	XP_020323908.1	LOC109875882	262	XP_020323908.1	XP_020323908.1	XP_020323908.1	XP_020323908.1	XP_020323908.1	XP_020323908.1	XP_020323908.1	XP_020323908.1	NA	NA	NA	NA	NA	NA	NA	NA	NA	NA	NA	NA	NA	NA	NA	NA	NA	NA	NA	NA	NA	NA	NA	NA	NA	NA
LOC109868963	3.35e-06	2.08e-08	1	29.78	32.39	56.47	76.46	49.14	61.96	52.14	0.52736	keratin%2C type II cytoskeletal 8-like	XP_020314337.1	LOC109868963	263	NA	NA	NA	NA	NA	NA	NA	NA	NA	NA	NA	NA	NA	NA	NA	NA	NA	NA	NA	NA	NA	NA	NA	NA	NA	NA	NA	NA	NA	NA	NA	NA	NA	NA
LOC109891390	0.00204	1	1	12.83	15.07	24.3	20.78	24.83	21.43	19.41	0.527984	eukaryotic translation initiation factor 4B-like%2C transcript variant X4	XP_020339469.1	LOC109891390	264	NA	NA	NA	NA	NA	NA	NA	NA	NA	NA	NA	NA	NA	NA	NA	NA	NA	NA	NA	NA	NA	NA	NA	NA	NA	NA	NA	NA	NA	NA	NA	NA	NA	NA
tspo	0.00284	0.03	1	11.78	10.83	22.3	21.35	25.29	24.71	23.42	0.528251	translocator protein%2C transcript variant X3	XP_020342476.1	tspo	265	XP_020342476.1	XP_020342476.1	NA	NA	NA	NA	NA	NA	NA	XP_020342476.1	NA	NA	NA	NA	NA	NA	NA	NA	NA	NA	NA	NA	NA	NA	NA	NA	NA	NA	NA	NA	NA	NA	NA	NA
LOC109897342	0.00104	1	1	13.68	17.01	25.86	19.94	27.66	21.83	19.77	0.529002	protein transport protein Sec61 subunit alpha%2C transcript variant X2	XP_020347451.1	LOC109897342	266	NA	NA	NA	NA	NA	NA	NA	NA	NA	NA	NA	NA	NA	NA	NA	NA	NA	NA	NA	NA	NA	NA	NA	NA	NA	NA	NA	NA	NA	NA	NA	NA	NA	NA
LOC109907224	9.4e-06	0.02	0.56	21.51	17.53	40.64	31.35	41.06	36.47	33.37	0.529281	cytochrome b-c1 complex subunit 7-like	XP_020360651.1	LOC109907224	267	NA	NA	NA	NA	NA	NA	NA	NA	NA	NA	NA	NA	NA	NA	NA	NA	NA	NA	NA	NA	NA	NA	NA	NA	NA	NA	NA	NA	NA	NA	NA	NA	NA	NA
LOC109905290	0.000199	3.56e-08	0.47	34.3	40.41	64.66	104.28	55.51	74.7	55.76	0.530467	dihydropteridine reductase-like	XP_020358164.1	LOC109905290	268	NA	NA	NA	NA	NA	NA	NA	NA	NA	NA	NA	NA	NA	NA	NA	NA	NA	NA	NA	NA	NA	NA	NA	NA	NA	NA	NA	NA	NA	NA	NA	NA	NA	NA
abhd6	0.00526	0.06	1	12.06	16.89	22.65	30.37	20.67	23.42	23.86	0.53245	abhydrolase domain containing 6%2C transcript variant X2	XP_020339620.1	abhd6	269	NA	NA	NA	NA	NA	NA	NA	NA	NA	NA	NA	NA	NA	NA	NA	NA	NA	NA	NA	NA	NA	NA	NA	NA	NA	NA	NA	NA	NA	NA	NA	NA	NA	NA
LOC109874265	7.17e-12	0.39	0.01	115.38	119.09	216.67	161.71	247.78	218.28	188.97	0.532515	ADP/ATP translocase 2-like	XP_020321699.1	LOC109874265	270	XP_020321699.1	NA	NA	NA	NA	NA	NA	NA	NA	XP_020321699.1	NA	NA	NA	NA	XP_020321699.1	NA	NA	NA	NA	NA	NA	NA	NA	NA	NA	NA	NA	NA	NA	NA	NA	NA	NA	NA
LOC109875634	0.00796	1	1	20.17	30.62	37.85	29.66	42.31	48.27	33.25	0.532893	arrestin domain-containing protein 3-like	XP_020323616.1	LOC109875634	271	NA	NA	NA	NA	NA	NA	NA	NA	NA	NA	NA	NA	NA	NA	NA	NA	NA	NA	NA	NA	NA	NA	NA	NA	NA	NA	NA	NA	NA	NA	NA	NA	NA	NA
LOC109866409	0.000307	0.00192	1	1852.4	1695.53	3466.82	3464.24	2538.48	3472.44	3100.34	0.534323	protein LEG1 homolog	XP_020310672.1	LOC109866409	272	NA	NA	NA	NA	NA	NA	NA	NA	NA	NA	NA	NA	NA	NA	NA	NA	NA	NA	NA	NA	NA	NA	NA	NA	NA	NA	NA	NA	NA	NA	NA	NA	NA	NA
LOC109887203	1.27e-06	0.1	0.06	33.9	27.81	63.3	45.05	66.87	59.15	57.42	0.535545	cytochrome c oxidase subunit 5A%2C mitochondrial-like	XP_020334252.1	LOC109887203	273	XP_020334252.1	XP_020334252.1	XP_020334252.1	XP_020334252.1	XP_020334252.1	XP_020334252.1	XP_020334252.1	XP_020334252.1	NA	NA	NA	NA	NA	NA	NA	NA	NA	NA	NA	NA	NA	NA	NA	NA	NA	NA	NA	NA	NA	NA	NA	NA	NA	NA
LOC109872651	3.86e-07	0.000899	0.33	29.6	22.99	55.05	43.32	59.52	54.44	48.94	0.537693	malate dehydrogenase%2C mitochondrial-like	XP_020319551.1	LOC109872651	274	NA	NA	NA	NA	NA	NA	NA	NA	NA	NA	NA	NA	NA	NA	NA	NA	NA	NA	NA	NA	NA	NA	NA	NA	NA	NA	NA	NA	NA	NA	NA	NA	NA	NA
LOC109891097	0.00151	0.00457	1	13.92	12.33	25.83	25.83	23.62	28.74	28.62	0.538908	MICOS complex subunit Mic10-like	XP_020338988.1	LOC109891097	275	NA	NA	NA	NA	NA	NA	NA	NA	NA	NA	NA	NA	NA	NA	NA	NA	NA	NA	NA	NA	NA	NA	NA	NA	NA	NA	NA	NA	NA	NA	NA	NA	NA	NA
zfp36l1	5.72e-06	0.01	1	23.42	23.56	43.41	40.85	45.82	53.84	52.81	0.539507	ZFP36 ring finger protein like 1	XP_020352373.1	zfp36l1	276	NA	NA	NA	NA	NA	NA	NA	NA	NA	NA	NA	NA	NA	NA	NA	NA	NA	NA	NA	NA	NA	NA	NA	NA	NA	NA	NA	NA	NA	NA	NA	NA	NA	NA
LOC109866819	9.51e-07	2.83e-05	1	55.05	41.66	101.96	85.42	103.82	102.54	95.25	0.539918	ATP synthase F(0) complex subunit C3%2C mitochondrial-like%2C transcript variant X2	XP_020311260.1	LOC109866819	277	XP_020311260.1	XP_020311260.1	XP_020311260.1	XP_020311260.1	XP_020311260.1	XP_020311260.1	XP_020311260.1	XP_020311260.1	XP_020311260.1	NA	NA	NA	XP_020311260.1	XP_020311260.1	XP_020311260.1	XP_020311260.1	XP_020311260.1	XP_020311260.1	XP_020311260.1	XP_020311260.1	XP_020311260.1	XP_020311260.1	XP_020311260.1	XP_020311260.1	XP_020311260.1	XP_020311260.1	XP_020311260.1	XP_020311260.1	XP_020311260.1	XP_020311260.1	XP_020311260.1	XP_020311260.1	XP_020311260.1	XP_020311260.1
LOC109906652	0.000641	1	0.48	16.28	14.5	30.15	21.37	31.25	27.66	23.8	0.539967	GDP-Man:Man(3)GlcNAc(2)-PP-Dol alpha-1%2C2-mannosyltransferase-like	XP_020360061.1	LOC109906652	278	NA	NA	NA	NA	NA	NA	NA	NA	NA	NA	NA	NA	NA	NA	NA	NA	NA	NA	XP_020360061.1	NA	NA	NA	NA	NA	NA	NA	NA	NA	NA	NA	NA	NA	NA	NA
LOC109888650	0.00144	0.000724	1	92.47	86.81	171.01	187.16	179.1	170.58	138.16	0.540729	uncharacterized LOC109888650	NA	LOC109888650	279	NA	NA	NA	NA	NA	NA	NA	NA	NA	NA	NA	NA	NA	NA	NA	NA	NA	NA	NA	NA	NA	NA	NA	NA	NA	NA	NA	NA	NA	NA	NA	NA	NA	NA
LOC109890758	1.13e-07	0.00164	1	39.03	34.11	72.18	60.97	92.8	86.96	85.94	0.540732	cytochrome c1%2C heme protein%2C mitochondrial-like	XP_020338361.1	LOC109890758	280	XP_020338361.1	XP_020338361.1	XP_020338361.1	XP_020338361.1	XP_020338361.1	XP_020338361.1	XP_020338361.1	XP_020338361.1	NA	XP_020338361.1	XP_020338361.1	XP_020338361.1	XP_020338361.1	XP_020338361.1	NA	NA	NA	XP_020338361.1	XP_020338361.1	XP_020338361.1	XP_020338361.1	XP_020338361.1	XP_020338361.1	XP_020338361.1	XP_020338361.1	XP_020338361.1	XP_020338361.1	XP_020338361.1	XP_020338361.1	XP_020338361.1	XP_020338361.1	XP_020338361.1	XP_020338361.1	XP_020338361.1
LOC109870980	0.00591	1	1	23.62	28.36	43.59	34.47	53.42	48.87	48.27	0.541867	inosine-uridine preferring nucleoside hydrolase-like%2C transcript variant X2	XP_020317300.1	LOC109870980	281	NA	NA	NA	NA	NA	NA	NA	NA	NA	NA	NA	NA	NA	NA	NA	NA	NA	NA	NA	NA	NA	NA	NA	NA	NA	NA	NA	NA	NA	NA	NA	NA	NA	NA
LOC109868982	3.42e-08	1	1	53.58	68.11	98.84	88.63	112.36	112.26	107.34	0.542088	keratin%2C type I cytoskeletal 18-like	XP_020314369.1	LOC109868982	282	NA	NA	NA	NA	NA	NA	NA	NA	NA	NA	NA	NA	NA	NA	NA	NA	NA	NA	NA	NA	NA	NA	NA	NA	NA	NA	NA	NA	NA	NA	NA	NA	NA	NA
LOC109879490	0.00732	0.87	1	11.99	12.05	22.08	18.84	21.95	22.96	22.22	0.543025	cytochrome b-c1 complex subunit 8-like	XP_020327244.1	LOC109879490	283	NA	NA	NA	NA	NA	NA	NA	NA	NA	NA	NA	NA	NA	NA	NA	NA	NA	NA	NA	NA	NA	NA	NA	NA	NA	NA	NA	NA	NA	NA	NA	NA	NA	NA
LOC109865838	1.53e-06	5.4e-14	1	32.3	27.3	59.44	76.72	57.63	70.84	64.04	0.543405	peroxiredoxin-1-like%2C transcript variant X2	XP_020309895.1	LOC109865838	284	NA	NA	NA	NA	NA	NA	NA	NA	NA	NA	NA	NA	NA	NA	NA	NA	NA	NA	NA	NA	NA	NA	NA	NA	NA	NA	NA	NA	NA	NA	NA	NA	NA	NA
LOC109875961	1.26e-05	1	0.00307	57.36	61.86	105.51	62.48	104.73	87.89	92.11	0.543645	N-acetylmuramoyl-L-alanine amidase-like	XP_020324009.1	LOC109875961	285	NA	NA	NA	NA	NA	NA	NA	NA	NA	NA	NA	NA	NA	NA	NA	NA	NA	NA	NA	NA	NA	NA	NA	NA	NA	NA	NA	NA	NA	NA	NA	NA	NA	NA
LOC109908908	2.62e-06	1.4e-09	1	31.42	31.76	57.67	75.73	58.35	64.52	50.53	0.544824	flavin reductase (NADPH)-like	XP_020363283.1	LOC109908908	286	NA	NA	NA	NA	NA	NA	NA	NA	NA	NA	NA	NA	NA	NA	NA	NA	NA	NA	NA	NA	NA	NA	NA	NA	NA	NA	NA	NA	NA	NA	NA	NA	NA	NA
LOC109885469	8.65e-08	3.85e-06	1	46.09	40.63	84.27	81	83.35	82.47	69.15	0.546932	microsomal glutathione S-transferase 1-like	XP_020332903.1	LOC109885469	287	NA	NA	NA	NA	NA	NA	NA	NA	NA	NA	NA	NA	NA	NA	NA	NA	NA	NA	NA	NA	NA	NA	NA	NA	NA	NA	NA	NA	NA	NA	NA	NA	NA	NA
LOC109869564	0.00281	0.00283	1	13.6	11.16	24.86	24.3	24.33	25.61	23.46	0.547064	NADH dehydrogenase [ubiquinone] 1 beta subcomplex subunit 11%2C mitochondrial-like	XP_020315377.1	LOC109869564	288	NA	NA	NA	NA	NA	NA	NA	NA	NA	NA	NA	NA	NA	NA	NA	NA	NA	NA	NA	NA	NA	NA	NA	NA	NA	NA	NA	NA	NA	NA	NA	NA	NA	NA
LOC109873042	0.01	1.61e-09	1	20.28	16.25	36.97	58.67	19.07	30.07	30.19	0.548553	histone H2AX	XP_020320131.1	LOC109873042	289	NA	NA	NA	NA	NA	NA	NA	NA	NA	NA	NA	NA	NA	NA	NA	NA	NA	NA	NA	NA	NA	NA	NA	NA	NA	NA	NA	NA	NA	NA	NA	NA	NA	NA
LOC109905714	0.00214	0.00345	1	13.89	12.42	25.3	25.72	24.69	25.07	25.46	0.549012	glyoxalase domain-containing protein 4-like	XP_020358838.1	LOC109905714	290	NA	NA	NA	NA	NA	NA	NA	NA	NA	NA	NA	NA	NA	NA	NA	NA	NA	NA	NA	NA	NA	NA	NA	NA	NA	NA	NA	NA	NA	NA	NA	NA	NA	NA
LOC109870963	0.01	0.39	1	10.68	9.37	19.42	16.54	20.68	20.34	19.31	0.549949	NADH dehydrogenase [ubiquinone] 1 alpha subcomplex subunit 10%2C mitochondrial-like	XP_020317275.1	LOC109870963	291	NA	NA	NA	NA	NA	NA	NA	NA	NA	NA	NA	NA	NA	NA	NA	NA	NA	NA	NA	NA	NA	NA	NA	NA	NA	NA	NA	NA	NA	NA	NA	NA	NA	NA
LOC109890586	1.18e-08	3.14e-12	1	183.08	123	332.35	296.13	347.49	391.86	387.33	0.550865	ATP synthase subunit beta%2C mitochondrial-like	XP_020338111.1	LOC109890586	292	XP_020338111.1	XP_020338111.1	XP_020338111.1	XP_020338111.1	XP_020338111.1	XP_020338111.1	XP_020338111.1	XP_020338111.1	XP_020338111.1	XP_020338111.1	XP_020338111.1	XP_020338111.1	XP_020338111.1	XP_020338111.1	XP_020338111.1	XP_020338111.1	XP_020338111.1	XP_020338111.1	XP_020338111.1	XP_020338111.1	XP_020338111.1	XP_020338111.1	XP_020338111.1	XP_020338111.1	XP_020338111.1	XP_020338111.1	XP_020338111.1	XP_020338111.1	XP_020338111.1	XP_020338111.1	XP_020338111.1	XP_020338111.1	XP_020338111.1	XP_020338111.1
LOC109881655	0.00593	1	0.24	14.8	16.83	26.81	17.16	35.3	25.82	24.18	0.552033	arylamine N-acetyltransferase%2C pineal gland isozyme NAT-10-like	XP_020329349.1	LOC109881655	293	NA	NA	NA	NA	NA	NA	NA	NA	NA	NA	NA	NA	NA	NA	NA	NA	NA	NA	NA	NA	NA	NA	NA	NA	NA	NA	NA	NA	NA	NA	NA	NA	NA	NA
LOC109868618	3.89e-12	7.75e-12	1	60.95	49.83	110.31	106.63	111.11	120.16	111.85	0.552534	cytochrome c oxidase subunit 5B%2C mitochondrial-like	XP_020313892.1	LOC109868618	294	XP_020313892.1	XP_020313892.1	XP_020313892.1	XP_020313892.1	XP_020313892.1	XP_020313892.1	XP_020313892.1	XP_020313892.1	NA	XP_020313892.1	XP_020313892.1	XP_020313892.1	XP_020313892.1	XP_020313892.1	NA	NA	NA	XP_020313892.1	XP_020313892.1	XP_020313892.1	XP_020313892.1	XP_020313892.1	XP_020313892.1	XP_020313892.1	XP_020313892.1	XP_020313892.1	XP_020313892.1	XP_020313892.1	XP_020313892.1	XP_020313892.1	XP_020313892.1	XP_020313892.1	XP_020313892.1	XP_020313892.1
LOC109890979	0.0014	1	1	15.66	17.57	28.31	21.8	29.37	26.06	26.65	0.553161	cytochrome b-c1 complex subunit 1%2C mitochondrial-like	XP_020338785.1	LOC109890979	295	NA	NA	NA	NA	NA	NA	NA	NA	NA	NA	NA	NA	NA	NA	NA	NA	NA	NA	NA	NA	NA	NA	NA	NA	NA	NA	NA	NA	NA	NA	NA	NA	NA	NA
LOC109909178	6.68e-07	0.03	0.26	36	30.5	65	50.45	69.38	63.01	56.74	0.553846	glucose-6-phosphate exchanger SLC37A4-like	XP_020363766.1	LOC109909178	296	XP_020363766.1	NA	XP_020363766.1	NA	NA	NA	XP_020363766.1	NA	NA	NA	NA	NA	NA	NA	NA	NA	NA	NA	NA	NA	NA	NA	NA	NA	NA	NA	NA	NA	NA	NA	NA	NA	NA	NA
afmid	0.05	2.85e-08	1	14.67	11.58	26.4	43.06	26.84	34.09	29.27	0.555682	arylformamidase	XP_020332892.1	afmid	297	NA	NA	NA	NA	NA	NA	NA	NA	NA	NA	NA	NA	NA	NA	NA	NA	NA	NA	NA	NA	NA	NA	NA	NA	NA	NA	NA	NA	NA	NA	NA	NA	NA	NA
LOC109892903	1.74e-05	0.00301	1	22.3	21.75	40.12	39.45	41.58	41.97	40.33	0.555833	histone H3.3	XP_020341358.1	LOC109892903	298	NA	NA	NA	NA	NA	NA	NA	NA	NA	NA	NA	NA	NA	NA	NA	NA	NA	NA	NA	NA	NA	NA	NA	NA	NA	NA	NA	NA	NA	NA	NA	NA	NA	NA
mrps30	0.02	1	1	10.05	11.28	18.04	15.03	20.46	17.95	16.5	0.557095	mitochondrial ribosomal protein S30	XP_020325181.1	mrps30	299	NA	NA	NA	NA	NA	NA	NA	NA	NA	NA	NA	NA	NA	NA	NA	NA	NA	NA	NA	NA	NA	NA	NA	NA	NA	NA	NA	NA	NA	NA	NA	NA	NA	NA
LOC109883379	1.18e-08	7.34e-10	1	114.41	129.18	204.76	274.67	199.29	217.01	195.8	0.558752	glutathione S-transferase A-like	XP_020330987.1	LOC109883379	300	NA	NA	NA	NA	NA	NA	NA	NA	NA	NA	NA	NA	NA	NA	NA	NA	NA	NA	NA	NA	NA	NA	NA	NA	NA	NA	NA	NA	NA	NA	NA	NA	NA	NA
LOC109874044	0.000161	1	1	21.25	25.28	38.02	32.11	44.1	38.52	45.19	0.558916	peroxiredoxin-4-like	XP_020321377.1	LOC109874044	301	NA	NA	NA	NA	NA	NA	NA	NA	NA	NA	NA	NA	NA	NA	NA	NA	NA	NA	NA	NA	NA	NA	NA	NA	NA	NA	NA	NA	NA	NA	NA	NA	NA	NA
LOC109884461	6.67e-05	2.88e-05	1	22.46	17.53	40.18	38.6	32.51	38.41	37.59	0.558985	perforin-1-like%2C transcript variant X1	XP_020332017.1	LOC109884461	302	NA	NA	NA	NA	NA	NA	NA	NA	NA	NA	NA	NA	NA	NA	NA	NA	NA	NA	NA	NA	NA	NA	NA	NA	NA	NA	NA	NA	NA	NA	NA	NA	NA	NA
LOC109896096	0.00287	1	1	14.82	16.96	26.49	24.15	31.22	27.84	23.28	0.559456	succinate dehydrogenase [ubiquinone] iron-sulfur subunit%2C mitochondrial-like	XP_020345924.1	LOC109896096	303	NA	NA	NA	NA	NA	NA	NA	NA	NA	NA	NA	NA	NA	NA	NA	NA	NA	NA	NA	NA	NA	NA	NA	NA	NA	NA	NA	NA	NA	NA	NA	NA	NA	NA
pxmp2	0.00196	1.98e-06	1	15.97	12.57	28.53	33.09	28	33.99	29.09	0.559762	peroxisomal membrane protein 2	XP_020345715.1	pxmp2	304	XP_020345715.1	NA	NA	NA	NA	NA	NA	NA	NA	NA	NA	NA	NA	NA	NA	NA	NA	NA	NA	NA	NA	NA	NA	NA	NA	NA	NA	NA	NA	NA	NA	NA	NA	NA
agmat	0.00311	1.61e-10	1	14.59	8.76	26.06	32.07	24.99	28.54	26.17	0.559862	agmatinase	XP_020362383.1	agmat	305	NA	NA	NA	NA	NA	NA	NA	NA	NA	NA	NA	NA	NA	NA	NA	NA	NA	NA	NA	NA	NA	NA	NA	NA	NA	NA	NA	NA	NA	NA	NA	NA	NA	NA
LOC109872554	7.11e-06	0.000415	1	25.27	24.37	45.06	45.32	46.65	47.96	48.61	0.560808	histone H3.3	XP_020319415.1	LOC109872554	306	NA	NA	NA	NA	NA	NA	NA	NA	NA	NA	NA	NA	NA	NA	NA	NA	NA	NA	NA	NA	NA	NA	NA	NA	NA	NA	NA	NA	NA	NA	NA	NA	NA	NA
LOC109870461	0.03	0.000385	1	35.91	26.48	64.02	67.25	55.44	65.85	60.35	0.560918	fatty acid desaturase 6-like	XP_020316569.1	LOC109870461	307	NA	NA	NA	NA	NA	NA	NA	NA	NA	NA	NA	NA	NA	NA	NA	NA	NA	NA	NA	NA	NA	NA	NA	NA	NA	NA	NA	NA	NA	NA	NA	NA	NA	NA
LOC109878357	0.00798	0.18	1	12.43	11.85	22.14	21	21.46	20.24	17.47	0.561427	cytochrome b-c1 complex subunit 8-like%2C transcript variant X2	XP_020326204.1	LOC109878357	308	NA	NA	NA	NA	NA	NA	NA	NA	NA	NA	NA	NA	NA	NA	NA	NA	NA	NA	NA	NA	NA	NA	NA	NA	NA	NA	NA	NA	NA	NA	NA	NA	NA	NA
LOC109890734	2.11e-10	5.73e-08	0.08	67.88	48.55	120.89	96.93	112.2	115.63	123.02	0.561502	ATP synthase F(0) complex subunit C3%2C mitochondrial-like	XP_020338333.1	LOC109890734	309	XP_020338333.1	XP_020338333.1	XP_020338333.1	XP_020338333.1	XP_020338333.1	XP_020338333.1	XP_020338333.1	XP_020338333.1	XP_020338333.1	NA	NA	NA	XP_020338333.1	XP_020338333.1	XP_020338333.1	XP_020338333.1	XP_020338333.1	XP_020338333.1	XP_020338333.1	XP_020338333.1	XP_020338333.1	XP_020338333.1	XP_020338333.1	XP_020338333.1	XP_020338333.1	XP_020338333.1	XP_020338333.1	XP_020338333.1	XP_020338333.1	XP_020338333.1	XP_020338333.1	XP_020338333.1	XP_020338333.1	XP_020338333.1
akr1d1	8.05e-07	0.00151	1	100.08	88.05	178.1	153.81	200.87	157.94	164.51	0.561931	aldo-keto reductase family 1 member D1	XP_020312381.1	akr1d1	310	NA	NA	NA	NA	NA	NA	NA	NA	NA	NA	NA	NA	NA	NA	NA	NA	NA	NA	NA	NA	NA	NA	NA	NA	NA	NA	NA	NA	NA	NA	NA	NA	NA	NA
upb1	8.87e-09	1.62e-09	1	51.61	42.02	91.82	91.32	100.81	95.69	87.61	0.562078	beta-ureidopropionase 1%2C transcript variant X2	XP_020345337.1	upb1	311	NA	NA	NA	NA	NA	NA	NA	NA	NA	NA	NA	NA	NA	NA	NA	NA	NA	NA	NA	NA	NA	NA	NA	NA	NA	NA	NA	NA	NA	NA	NA	NA	NA	NA
ndufs4	6.61e-05	0.36	1	22.16	20.79	39.27	31.88	34.99	32.75	33.26	0.564298	NADH:ubiquinone oxidoreductase subunit S4	XP_020328667.1	ndufs4	312	NA	NA	NA	NA	NA	NA	NA	NA	NA	NA	NA	NA	NA	NA	NA	NA	NA	NA	NA	NA	NA	NA	NA	NA	NA	NA	NA	NA	NA	NA	NA	NA	NA	NA
LOC109871899	0.00015	0.14	0.00201	294.4	399.86	519.39	294.57	549.73	498.33	474.38	0.566819	pancreatic alpha-amylase-like%2C transcript variant X2	XP_020318513.1	LOC109871899	313	NA	NA	NA	NA	NA	NA	NA	NA	NA	NA	NA	NA	NA	NA	NA	NA	NA	NA	NA	NA	NA	NA	NA	NA	NA	NA	NA	NA	NA	NA	NA	NA	NA	NA
LOC109909910	1.04e-11	0.00678	0.03	105.03	96.83	185.03	146.39	226.38	178.65	170.39	0.567638	eukaryotic translation initiation factor 5A-1-like%2C transcript variant X1	XP_020364583.1	LOC109909910	314	NA	NA	NA	NA	NA	NA	NA	NA	NA	NA	NA	NA	NA	NA	NA	NA	NA	NA	NA	NA	NA	NA	NA	NA	NA	NA	NA	NA	NA	NA	NA	NA	NA	NA
LOC109866384	7.11e-06	6.1e-05	0.96	30.79	21.46	53.94	44.32	52.1	51.31	48.87	0.570819	24-hydroxycholesterol 7-alpha-hydroxylase%2C transcript variant X1	XP_020310622.1	LOC109866384	315	NA	NA	NA	NA	NA	NA	NA	NA	NA	NA	NA	NA	NA	NA	NA	NA	NA	NA	NA	NA	NA	NA	NA	NA	NA	NA	NA	NA	NA	NA	NA	NA	NA	NA
LOC109871241	0.02	0.12	1	10.97	9.91	19.19	18.6	23.21	21.71	22.5	0.571652	mannose-1-phosphate guanyltransferase-like%2C transcript variant X1	XP_020317640.1	LOC109871241	316	NA	NA	NA	NA	NA	NA	NA	NA	NA	NA	NA	NA	NA	NA	NA	NA	NA	NA	NA	NA	NA	NA	NA	NA	NA	NA	NA	NA	NA	NA	NA	NA	NA	NA
LOC109907557	0.000553	1	0.53	120.63	119.52	211.02	154.42	199.07	201.92	161.11	0.571652	glyceraldehyde-3-phosphate dehydrogenase-like	XP_020361182.1	LOC109907557	317	NA	NA	NA	NA	NA	NA	NA	NA	NA	NA	NA	NA	NA	NA	NA	NA	NA	XP_020361182.1	XP_020361182.1	XP_020361182.1	XP_020361182.1	XP_020361182.1	XP_020361182.1	XP_020361182.1	XP_020361182.1	XP_020361182.1	XP_020361182.1	XP_020361182.1	XP_020361182.1	XP_020361182.1	XP_020361182.1	XP_020361182.1	XP_020361182.1	XP_020361182.1
LOC109877315	4.23e-06	0.0096	0.04	64.38	46.89	112.56	79.96	116.73	109.43	97.57	0.571962	ATP synthase subunit d%2C mitochondrial-like	XP_020325185.1	LOC109877315	318	XP_020325185.1	XP_020325185.1	XP_020325185.1	XP_020325185.1	XP_020325185.1	XP_020325185.1	XP_020325185.1	XP_020325185.1	NA	NA	NA	NA	XP_020325185.1	XP_020325185.1	XP_020325185.1	XP_020325185.1	XP_020325185.1	XP_020325185.1	XP_020325185.1	XP_020325185.1	XP_020325185.1	XP_020325185.1	XP_020325185.1	XP_020325185.1	XP_020325185.1	XP_020325185.1	XP_020325185.1	XP_020325185.1	XP_020325185.1	XP_020325185.1	XP_020325185.1	XP_020325185.1	XP_020325185.1	XP_020325185.1
LOC109877997	1.14e-08	0.09	1	835.26	962.02	1452.43	1378.56	1402.78	1554.4	1617.14	0.575078	basement membrane-specific heparan sulfate proteoglycan core protein-like	XP_020325818.1	LOC109877997	319	NA	NA	NA	NA	NA	NA	NA	NA	NA	NA	NA	NA	NA	NA	NA	NA	NA	NA	NA	NA	NA	NA	NA	NA	NA	NA	NA	NA	NA	NA	NA	NA	NA	NA
hsdl2	4.03e-07	0.000698	1	35.3	38.28	61.33	64.9	67.92	62.03	59.88	0.575575	hydroxysteroid dehydrogenase like 2	XP_020329853.1	hsdl2	320	NA	NA	NA	NA	NA	NA	NA	NA	NA	NA	NA	NA	NA	NA	NA	NA	NA	NA	NA	NA	NA	NA	NA	NA	NA	NA	NA	NA	NA	NA	NA	NA	NA	NA
LOC109883116	1.43e-10	1.21e-05	0.42	834.01	724.24	1448.97	1223.74	1330.34	1341.76	1162.8	0.575588	glyceraldehyde-3-phosphate dehydrogenase	XP_020330750.1	LOC109883116	321	NA	NA	NA	NA	NA	NA	NA	NA	NA	NA	NA	NA	NA	NA	NA	NA	NA	XP_020330750.1	XP_020330750.1	XP_020330750.1	XP_020330750.1	XP_020330750.1	XP_020330750.1	XP_020330750.1	XP_020330750.1	XP_020330750.1	XP_020330750.1	XP_020330750.1	XP_020330750.1	XP_020330750.1	XP_020330750.1	XP_020330750.1	XP_020330750.1	XP_020330750.1
LOC109898037	7.87e-07	1.72e-11	1	37.03	37.53	64.3	85.51	65.85	71.31	58.48	0.575894	multifunctional protein ADE2-like%2C transcript variant X2	XP_020348378.1	LOC109898037	322	NA	NA	NA	NA	NA	NA	NA	NA	NA	NA	NA	NA	NA	NA	NA	NA	NA	XP_020348378.1	XP_020348378.1	XP_020348378.1	XP_020348378.1	XP_020348378.1	XP_020348378.1	XP_020348378.1	XP_020348378.1	XP_020348378.1	XP_020348378.1	XP_020348378.1	XP_020348378.1	XP_020348378.1	NA	NA	NA	NA
atp5e	5.81e-05	9.86e-13	1	52.04	35.6	90.35	104.43	71.52	90.63	78.44	0.575982	ATP synthase%2C H+ transporting%2C mitochondrial F1 complex%2C epsilon subunit	XP_020315703.1	atp5e	323	XP_020315703.1	XP_020315703.1	XP_020315703.1	XP_020315703.1	XP_020315703.1	XP_020315703.1	XP_020315703.1	XP_020315703.1	XP_020315703.1	XP_020315703.1	XP_020315703.1	XP_020315703.1	XP_020315703.1	XP_020315703.1	XP_020315703.1	XP_020315703.1	XP_020315703.1	XP_020315703.1	XP_020315703.1	XP_020315703.1	XP_020315703.1	XP_020315703.1	XP_020315703.1	XP_020315703.1	XP_020315703.1	XP_020315703.1	XP_020315703.1	XP_020315703.1	XP_020315703.1	XP_020315703.1	XP_020315703.1	XP_020315703.1	XP_020315703.1	XP_020315703.1
LOC109874152	0.00235	0.29	0.56	77.43	61.55	134.31	96.44	125.06	141.16	105.38	0.576502	monocarboxylate transporter 8-like%2C transcript variant X6	XP_020321546.1	LOC109874152	324	XP_020321546.1	NA	NA	NA	NA	NA	NA	NA	NA	NA	NA	NA	NA	NA	NA	NA	NA	NA	NA	NA	NA	NA	NA	NA	NA	NA	NA	NA	NA	NA	NA	NA	NA	NA
LOC109899809	0.01	1	1	13.63	17.59	23.62	22.19	27.27	24.24	19.72	0.577053	voltage-dependent anion-selective channel protein 2-like	XP_020350953.1	LOC109899809	325	XP_020350953.1	NA	XP_020350953.1	NA	NA	NA	NA	NA	NA	NA	NA	NA	NA	NA	NA	NA	NA	NA	NA	NA	NA	NA	NA	NA	NA	NA	NA	NA	NA	NA	NA	NA	NA	NA
LOC109909528	5.81e-05	0.32	0.1	25.42	20.39	44	31.56	43.15	39.45	41.15	0.577727	NADH dehydrogenase [ubiquinone] 1 beta subcomplex subunit 4-like	XP_020364132.1	LOC109909528	326	NA	NA	NA	NA	NA	NA	NA	NA	NA	NA	NA	NA	NA	NA	NA	NA	NA	NA	NA	NA	NA	NA	NA	NA	NA	NA	NA	NA	NA	NA	NA	NA	NA	NA
LOC109865764	0.000927	0.05	1	21.81	20.45	37.73	35.21	46.44	41.35	36.14	0.578055	60S ribosomal protein L19	XP_020309786.1	LOC109865764	327	NA	NA	NA	NA	NA	NA	NA	NA	NA	NA	NA	NA	NA	NA	NA	NA	NA	NA	NA	NA	NA	NA	NA	NA	NA	NA	NA	NA	NA	NA	NA	NA	NA	NA
LOC109891209	0.01	1	0.00335	30.14	21.99	52.03	25.03	47.45	57.07	57.45	0.579281	1%2C25-dihydroxyvitamin D(3) 24-hydroxylase%2C mitochondrial-like	XP_020339162.1	LOC109891209	328	NA	NA	NA	NA	NA	NA	NA	NA	NA	NA	NA	NA	NA	NA	NA	NA	NA	NA	NA	NA	NA	NA	NA	NA	NA	NA	NA	NA	NA	NA	NA	NA	NA	NA
LOC109864690	0.01	1	1	14.08	18.8	24.26	18.61	30.5	22.34	20.34	0.580379	eukaryotic peptide chain release factor subunit 1-like%2C transcript variant X1	XP_020308147.1	LOC109864690	329	NA	NA	NA	NA	NA	NA	NA	NA	NA	NA	NA	NA	NA	NA	NA	NA	NA	NA	NA	NA	NA	NA	NA	NA	NA	NA	NA	NA	NA	NA	NA	NA	NA	NA
prodh2	0.04	0.08	1	69.84	71.87	120.26	138.1	97.37	112.02	102.27	0.580742	proline dehydrogenase 2	XP_020329441.1	prodh2	330	NA	NA	NA	NA	NA	NA	NA	NA	NA	NA	NA	NA	NA	NA	NA	NA	NA	NA	NA	NA	NA	NA	NA	NA	NA	NA	NA	NA	NA	NA	NA	NA	NA	NA
LOC109877890	0.00685	0.000556	1	116.73	87.81	200.81	193.28	234.92	180.42	172.25	0.581296	translocon-associated protein subunit gamma	XP_020325712.1	LOC109877890	331	NA	NA	NA	NA	NA	NA	NA	NA	NA	NA	NA	NA	NA	NA	NA	NA	NA	NA	NA	NA	NA	NA	NA	NA	NA	NA	NA	NA	NA	NA	NA	NA	NA	NA
LOC109896961	1.18e-05	0.000267	1	87.29	98.5	150.13	180.79	162.46	171.91	126.76	0.581429	thioredoxin-like	XP_020347025.1	LOC109896961	332	NA	NA	NA	NA	NA	NA	NA	NA	NA	NA	NA	NA	NA	NA	NA	NA	NA	NA	NA	NA	NA	NA	NA	NA	NA	NA	NA	NA	NA	NA	NA	NA	NA	NA
LOC109878690	2.66e-19	5.77e-13	0.06	189.88	155.55	326.42	284.81	298.08	310.85	301.49	0.581705	cytochrome c oxidase subunit NDUFA4-like	XP_020326489.1	LOC109878690	333	NA	NA	NA	NA	NA	NA	NA	NA	NA	NA	NA	NA	NA	NA	NA	NA	NA	NA	NA	NA	NA	NA	NA	NA	NA	NA	NA	NA	NA	NA	NA	NA	NA	NA
LOC109893062	4.23e-05	7.77e-06	1	385	379.43	661.71	763.84	527.54	695.71	612.22	0.581826	nucleoside diphosphate kinase-like	XP_020341660.1	LOC109893062	334	NA	NA	NA	NA	NA	NA	NA	NA	NA	NA	NA	NA	NA	NA	NA	NA	NA	XP_020341660.1	XP_020341660.1	XP_020341660.1	XP_020341660.1	XP_020341660.1	XP_020341660.1	XP_020341660.1	XP_020341660.1	XP_020341660.1	NA	NA	NA	NA	NA	XP_020341660.1	XP_020341660.1	XP_020341660.1
LOC109867176	2.47e-05	0.22	1	83.29	80.09	142.75	118.81	158.68	152.79	137.34	0.583468	electron transfer flavoprotein subunit alpha%2C mitochondrial-like	XP_020311757.1	LOC109867176	335	NA	NA	NA	NA	NA	NA	NA	NA	NA	NA	NA	NA	NA	NA	NA	NA	NA	NA	NA	NA	NA	NA	NA	NA	NA	NA	NA	NA	NA	NA	NA	NA	NA	NA
LOC109875925	2.13e-11	0.03	0.00371	158.67	140.94	271.08	204.75	260.43	248.35	252.77	0.585325	cytochrome c oxidase subunit 7C%2C mitochondrial-like	XP_020323955.1	LOC109875925	336	XP_020323955.1	XP_020323955.1	XP_020323955.1	XP_020323955.1	XP_020323955.1	XP_020323955.1	XP_020323955.1	XP_020323955.1	NA	NA	NA	NA	NA	NA	NA	NA	NA	NA	NA	NA	NA	NA	NA	NA	NA	NA	NA	NA	NA	NA	NA	NA	NA	NA
chdh	0.01	0.01	1	14.82	11.93	25.3	23.69	34.5	30.52	25.66	0.585771	choline dehydrogenase	XP_020361647.1	chdh	337	NA	NA	NA	NA	NA	NA	NA	NA	NA	NA	NA	NA	NA	NA	NA	NA	NA	NA	NA	NA	NA	NA	NA	NA	NA	NA	NA	NA	NA	NA	NA	NA	NA	NA
ndufb6	0.00778	1	1	16.1	15.56	27.45	22.75	26.53	23.27	21	0.586521	NADH:ubiquinone oxidoreductase subunit B6	XP_020325178.1	ndufb6	338	NA	NA	NA	NA	NA	NA	NA	NA	NA	NA	NA	NA	NA	NA	NA	NA	NA	NA	NA	NA	NA	NA	NA	NA	NA	NA	NA	NA	NA	NA	NA	NA	NA	NA
LOC109910340	6.99e-07	0.000471	0.59	40.01	31.7	68.21	56.73	74.93	70.8	65.68	0.586571	ATP synthase subunit gamma%2C mitochondrial-like%2C transcript variant X2	XP_020365102.1	LOC109910340	339	XP_020365102.1	XP_020365102.1	XP_020365102.1	XP_020365102.1	XP_020365102.1	XP_020365102.1	XP_020365102.1	XP_020365102.1	XP_020365102.1	XP_020365102.1	XP_020365102.1	XP_020365102.1	XP_020365102.1	XP_020365102.1	XP_020365102.1	XP_020365102.1	XP_020365102.1	XP_020365102.1	XP_020365102.1	XP_020365102.1	XP_020365102.1	XP_020365102.1	XP_020365102.1	XP_020365102.1	XP_020365102.1	XP_020365102.1	XP_020365102.1	XP_020365102.1	XP_020365102.1	XP_020365102.1	XP_020365102.1	XP_020365102.1	XP_020365102.1	XP_020365102.1
ttc38	0.05	0.000807	1	10.74	8.02	18.27	20.18	17.08	21.37	17.98	0.587849	tetratricopeptide repeat domain 38	XP_020336626.1	ttc38	340	NA	NA	NA	NA	NA	NA	NA	NA	NA	NA	NA	NA	NA	NA	NA	NA	NA	NA	NA	NA	NA	NA	NA	NA	NA	NA	NA	NA	NA	NA	NA	NA	NA	NA
LOC109895401	0.00152	9.92e-19	1	45.92	24.51	78.08	103.43	88.85	97.73	93.57	0.588115	glycine cleavage system H protein%2C mitochondrial-like	XP_020344647.1	LOC109895401	341	NA	NA	NA	NA	NA	NA	NA	NA	NA	NA	NA	NA	NA	NA	NA	NA	NA	NA	NA	NA	NA	NA	NA	NA	NA	NA	NA	NA	NA	NA	NA	NA	NA	NA
LOC109879410	1.41e-08	2.54e-07	0.9	105.98	81.62	180.14	156.3	177.8	176.56	160.49	0.58832	ATP synthase subunit beta%2C mitochondrial	XP_020327178.1	LOC109879410	342	XP_020327178.1	XP_020327178.1	XP_020327178.1	XP_020327178.1	XP_020327178.1	XP_020327178.1	XP_020327178.1	XP_020327178.1	XP_020327178.1	XP_020327178.1	XP_020327178.1	XP_020327178.1	XP_020327178.1	XP_020327178.1	XP_020327178.1	XP_020327178.1	XP_020327178.1	XP_020327178.1	XP_020327178.1	XP_020327178.1	XP_020327178.1	XP_020327178.1	XP_020327178.1	XP_020327178.1	XP_020327178.1	XP_020327178.1	XP_020327178.1	XP_020327178.1	XP_020327178.1	XP_020327178.1	XP_020327178.1	XP_020327178.1	XP_020327178.1	XP_020327178.1
cpq	0.01	1	0.72	14.42	13.77	24.5	17.33	27.54	23.11	21.38	0.588571	carboxypeptidase Q	XP_020330832.1	cpq	343	NA	NA	NA	NA	NA	NA	NA	NA	NA	NA	NA	NA	NA	NA	NA	NA	NA	NA	NA	NA	NA	NA	NA	NA	NA	NA	NA	NA	NA	NA	NA	NA	NA	NA
LOC109903678	2.71e-05	1	0.00367	335.02	307.54	567.83	359.65	661.77	506.15	510.06	0.590001	60S ribosomal protein L11-like	XP_020356130.1	LOC109903678	344	NA	NA	NA	NA	NA	NA	NA	NA	NA	NA	NA	NA	NA	NA	NA	NA	NA	NA	NA	NA	NA	NA	NA	NA	NA	NA	NA	NA	NA	NA	NA	NA	NA	NA
LOC109872193	0.01	0.23	1	14.93	11.51	25.2	20.11	26.21	24.51	21.22	0.59246	NADH dehydrogenase [ubiquinone] 1 alpha subcomplex subunit 13-like	XP_020318924.1	LOC109872193	345	NA	NA	NA	NA	NA	NA	NA	NA	NA	XP_020318924.1	XP_020318924.1	NA	NA	NA	XP_020318924.1	NA	XP_020318924.1	NA	NA	NA	NA	NA	NA	NA	NA	NA	NA	NA	NA	NA	NA	NA	NA	NA
auh	0.00418	3.09e-08	1	18.22	12.24	30.62	34.83	26.86	30.44	29.3	0.595036	AU RNA binding methylglutaconyl-CoA hydratase	XP_020313304.1	auh	346	NA	NA	NA	NA	NA	NA	NA	NA	NA	NA	NA	NA	NA	NA	NA	NA	NA	NA	NA	NA	NA	NA	NA	NA	NA	NA	NA	NA	NA	NA	NA	NA	NA	NA
LOC109908381	1.51e-08	8.77e-05	0.17	58.34	46.17	97.8	80.51	98.79	102.37	84.29	0.596524	ATP synthase F(0) complex subunit B1%2C mitochondrial-like	XP_020362620.1	LOC109908381	347	XP_020362620.1	XP_020362620.1	XP_020362620.1	XP_020362620.1	XP_020362620.1	XP_020362620.1	XP_020362620.1	XP_020362620.1	NA	XP_020362620.1	XP_020362620.1	XP_020362620.1	XP_020362620.1	XP_020362620.1	XP_020362620.1	XP_020362620.1	XP_020362620.1	XP_020362620.1	XP_020362620.1	XP_020362620.1	XP_020362620.1	XP_020362620.1	XP_020362620.1	XP_020362620.1	XP_020362620.1	XP_020362620.1	XP_020362620.1	XP_020362620.1	XP_020362620.1	XP_020362620.1	XP_020362620.1	XP_020362620.1	XP_020362620.1	XP_020362620.1
LOC109906364	0.00242	0.53	1	19.6	16.46	32.83	25.48	31.45	32.29	27.19	0.597015	butyrophilin subfamily 1 member A1-like%2C transcript variant X3	XP_020359631.1	LOC109906364	348	NA	NA	NA	NA	NA	NA	NA	NA	NA	NA	NA	NA	NA	NA	NA	NA	NA	NA	NA	NA	NA	NA	NA	NA	NA	NA	NA	NA	NA	NA	NA	NA	NA	NA
LOC109884653	0.00984	0.19	1	31.84	30.27	53.32	50.25	48.57	46.17	40.77	0.597149	uncharacterized LOC109884653	XP_020332188.1	LOC109884653	349	NA	NA	NA	NA	NA	NA	NA	NA	NA	NA	NA	NA	NA	NA	NA	NA	NA	NA	NA	NA	NA	NA	NA	NA	NA	NA	NA	NA	NA	NA	NA	NA	NA	NA
LOC109895354	4.19e-06	0.00119	1	44.15	39.23	73.73	67.45	70.82	67.49	64	0.598806	cytochrome c oxidase subunit 4 isoform 1%2C mitochondrial-like%2C transcript variant X2	XP_020344571.1	LOC109895354	350	XP_020344571.1	XP_020344571.1	XP_020344571.1	XP_020344571.1	XP_020344571.1	XP_020344571.1	XP_020344571.1	XP_020344571.1	NA	NA	NA	NA	NA	NA	NA	NA	NA	NA	NA	NA	NA	NA	NA	NA	NA	NA	NA	NA	NA	NA	NA	NA	NA	NA
creg1	0.00116	1	1	22.92	22.92	38.21	30.19	41.34	39.86	37.21	0.599843	cellular repressor of E1A stimulated genes 1	XP_020331085.1	creg1	351	NA	NA	NA	NA	NA	NA	NA	NA	NA	NA	NA	NA	NA	NA	NA	NA	NA	NA	NA	NA	NA	NA	NA	NA	NA	NA	NA	NA	NA	NA	NA	NA	NA	NA
LOC109872265	0.000654	6.25e-08	1	101.89	91.41	169.81	220.38	190.64	178.65	167.25	0.600024	stress-associated endoplasmic reticulum protein 1	XP_020319031.1	LOC109872265	352	NA	NA	NA	NA	NA	NA	NA	NA	NA	NA	NA	NA	NA	NA	NA	NA	NA	NA	XP_020319031.1	NA	NA	NA	NA	NA	NA	NA	NA	NA	NA	NA	NA	NA	NA	NA
LOC109883822	0.02	0.07	1	14.84	13.32	24.64	23.99	22.4	22.23	24.48	0.602273	histone H2A.V	XP_020331438.1	LOC109883822	353	NA	NA	NA	NA	NA	NA	NA	NA	NA	NA	NA	NA	NA	NA	NA	NA	NA	NA	NA	NA	NA	NA	NA	NA	NA	NA	NA	NA	NA	NA	NA	NA	NA	NA
LOC109899868	0.04	0.02	1	15.08	14.06	25.01	27.5	26.12	28.53	29.46	0.602959	elongation of very long chain fatty acids protein 5-like	XP_020351067.1	LOC109899868	354	NA	NA	NA	NA	NA	NA	NA	NA	NA	NA	NA	NA	NA	NA	NA	NA	NA	NA	NA	NA	NA	NA	NA	NA	NA	NA	NA	NA	NA	NA	NA	NA	NA	NA
LOC109876148	0.00685	0.00258	1	18.48	19.87	30.62	37.97	33.55	38.12	33.22	0.603527	enhancer of rudimentary homolog	XP_020324206.1	LOC109876148	355	NA	NA	NA	NA	NA	NA	NA	NA	NA	NA	NA	NA	NA	NA	NA	NA	NA	XP_020324206.1	NA	XP_020324206.1	XP_020324206.1	NA	NA	NA	NA	NA	NA	NA	NA	NA	NA	NA	NA	NA
hadh	0.000194	0.02	1	50.3	42.39	83.32	70.59	89.36	79.92	72.76	0.603697	hydroxyacyl-CoA dehydrogenase	XP_020324641.1	hadh	356	NA	NA	NA	NA	NA	NA	NA	NA	NA	NA	NA	NA	NA	NA	NA	NA	NA	NA	NA	NA	NA	NA	NA	NA	NA	NA	NA	NA	NA	NA	NA	NA	NA	NA
LOC109909219	0.02	1	1	15.76	18.56	26.09	24.4	25.5	25.04	24.77	0.604063	tsukushin-like%2C transcript variant X2	XP_020363859.1	LOC109909219	357	NA	NA	NA	NA	NA	NA	NA	NA	NA	NA	NA	NA	NA	NA	NA	NA	NA	NA	NA	NA	NA	NA	NA	NA	NA	NA	NA	NA	NA	NA	NA	NA	NA	NA
LOC109901285	0.000764	1	1	29.71	29.01	49.09	40.96	42.45	45.36	47.61	0.605215	signal peptidase complex subunit 3	XP_020352922.1	LOC109901285	358	NA	NA	NA	NA	NA	NA	NA	NA	NA	NA	NA	NA	NA	NA	NA	NA	NA	NA	NA	NA	NA	NA	NA	NA	NA	NA	NA	NA	NA	NA	NA	NA	NA	NA
LOC109901147	0.00986	0.00993	1	16.7	16.38	27.59	30.65	24.95	26.15	22.61	0.605292	NADH dehydrogenase [ubiquinone] iron-sulfur protein 8%2C mitochondrial-like	XP_020352780.1	LOC109901147	359	NA	NA	NA	NA	NA	NA	NA	NA	NA	NA	NA	NA	NA	NA	NA	NA	NA	NA	NA	NA	NA	NA	NA	NA	NA	NA	NA	NA	NA	NA	NA	NA	NA	NA
LOC109906604	3.33e-05	0.1	1	120.82	140.32	199.56	212.34	211.75	212.18	186.63	0.605432	acidic mammalian chitinase-like%2C transcript variant X1	XP_020359978.1	LOC109906604	360	NA	NA	NA	NA	NA	NA	NA	NA	NA	NA	NA	NA	NA	NA	NA	NA	NA	NA	NA	NA	NA	NA	NA	NA	NA	NA	NA	NA	NA	NA	NA	NA	NA	NA
LOC109910254	0.04	0.25	1	12.54	10.86	20.67	19.09	19.91	20.91	19.88	0.606676	NADH dehydrogenase [ubiquinone] 1 alpha subcomplex subunit 12-like	XP_020364976.1	LOC109910254	361	NA	NA	NA	NA	NA	NA	NA	NA	NA	NA	NA	NA	NA	NA	NA	NA	NA	NA	NA	NA	NA	NA	NA	NA	NA	NA	NA	NA	NA	NA	NA	NA	NA	NA
LOC109881583	1.86e-07	6.7e-07	1	56.16	53.46	92.1	98.76	79.65	77.21	75.94	0.609772	fumarylacetoacetate hydrolase domain-containing protein 2-like%2C transcript variant X4	XP_020329310.1	LOC109881583	362	NA	NA	NA	NA	NA	NA	NA	NA	NA	NA	NA	NA	NA	NA	NA	NA	NA	NA	NA	NA	NA	NA	NA	NA	NA	NA	NA	NA	NA	NA	NA	NA	NA	NA
hsd17b8	0.03	1	0.57	13.91	11.5	22.81	15.98	27.88	22.36	22.59	0.60982	hydroxysteroid 17-beta dehydrogenase 8	XP_020356003.1	hsd17b8	363	NA	NA	NA	NA	NA	NA	NA	NA	NA	NA	NA	NA	NA	NA	NA	NA	NA	NA	NA	NA	NA	NA	NA	NA	NA	NA	NA	NA	NA	NA	NA	NA	NA	NA
c9	0.000443	1	1	1619.46	1713.73	2654.6	2301.13	3100.72	3010.43	3072.44	0.610058	complement C9	XP_020340480.1	c9	364	NA	NA	NA	NA	NA	NA	NA	NA	NA	NA	NA	NA	NA	NA	NA	NA	NA	NA	NA	NA	NA	NA	NA	NA	NA	NA	NA	NA	NA	NA	NA	NA	NA	NA
atp5i	0.000221	0.000815	1	60.51	45.89	99.08	85.85	92.12	103.14	76.99	0.610719	ATP synthase%2C H+ transporting%2C mitochondrial Fo complex subunit E	XP_020313029.1	atp5i	365	XP_020313029.1	XP_020313029.1	XP_020313029.1	XP_020313029.1	XP_020313029.1	XP_020313029.1	XP_020313029.1	XP_020313029.1	NA	XP_020313029.1	XP_020313029.1	XP_020313029.1	XP_020313029.1	XP_020313029.1	XP_020313029.1	XP_020313029.1	XP_020313029.1	XP_020313029.1	XP_020313029.1	XP_020313029.1	XP_020313029.1	XP_020313029.1	XP_020313029.1	XP_020313029.1	XP_020313029.1	XP_020313029.1	XP_020313029.1	XP_020313029.1	XP_020313029.1	XP_020313029.1	XP_020313029.1	XP_020313029.1	XP_020313029.1	XP_020313029.1
LOC109887935	0.02	0.7	1	14.65	11.53	23.98	18.62	23.07	22.57	21.8	0.610926	NADH dehydrogenase [ubiquinone] 1 beta subcomplex subunit 11%2C mitochondrial-like	XP_020334779.1	LOC109887935	366	NA	NA	NA	NA	NA	NA	NA	NA	NA	NA	NA	NA	NA	NA	NA	NA	NA	NA	NA	NA	NA	NA	NA	NA	NA	NA	NA	NA	NA	NA	NA	NA	NA	NA
acadl	0.00434	0.54	1	19.89	18.11	32.55	27.74	37.92	36.42	36.55	0.61106	acyl-CoA dehydrogenase%2C long chain	XP_020330213.1	acadl	367	NA	NA	NA	NA	NA	NA	NA	NA	NA	NA	NA	NA	NA	NA	NA	NA	NA	NA	NA	NA	NA	NA	NA	NA	NA	NA	NA	NA	NA	NA	NA	NA	NA	NA
LOC109891070	0.00176	1	1	23.56	24.16	38.53	31.97	50.96	42.16	46.81	0.611472	matrix-remodeling-associated protein 8-like	XP_020338956.1	LOC109891070	368	NA	NA	NA	NA	NA	NA	NA	NA	NA	NA	NA	NA	NA	NA	NA	NA	NA	NA	NA	NA	NA	NA	NA	NA	NA	NA	NA	NA	NA	NA	NA	NA	NA	NA
hint1	1.71e-05	2.56e-07	1	39.1	29.69	63.9	63.14	60.98	62.02	56.13	0.611894	histidine triad nucleotide binding protein 1	XP_020313605.1	hint1	369	NA	NA	NA	NA	NA	NA	NA	NA	NA	NA	NA	NA	NA	NA	NA	NA	NA	NA	NA	NA	NA	NA	NA	NA	NA	NA	NA	NA	NA	NA	NA	NA	NA	NA
LOC109905299	0.01	1	0.86	17.7	17.44	28.92	21.66	34.11	24.34	26.65	0.612033	glutathione S-transferase P-like	XP_020358182.1	LOC109905299	370	NA	NA	NA	NA	NA	NA	NA	NA	NA	NA	NA	NA	NA	NA	NA	NA	NA	NA	NA	NA	NA	NA	NA	NA	NA	NA	NA	NA	NA	NA	NA	NA	NA	NA
LOC109872644	0.0067	0.58	1	44.8	42.09	73.19	64.4	79.43	77.11	72.49	0.612105	peptidyl-prolyl cis-trans isomerase FKBP2-like	XP_020319544.1	LOC109872644	371	NA	NA	NA	NA	NA	NA	NA	NA	NA	NA	NA	NA	NA	NA	NA	NA	NA	NA	NA	NA	NA	NA	NA	NA	NA	NA	NA	NA	NA	NA	NA	NA	NA	NA
LOC109891996	0.02	0.04	1	15.96	12.6	26.01	23.56	28.26	25.31	23.82	0.61361	MICOS complex subunit mic25a-like	XP_020340024.1	LOC109891996	372	NA	NA	NA	NA	NA	NA	NA	NA	NA	NA	NA	NA	NA	NA	XP_020340024.1	XP_020340024.1	XP_020340024.1	NA	NA	NA	NA	NA	NA	NA	NA	NA	NA	NA	NA	NA	NA	NA	NA	NA
LOC109873606	6.34e-05	0.000295	1	34.52	28.78	56.16	53.22	64.46	58.15	50.39	0.614672	succinyl-CoA:3-ketoacid coenzyme A transferase 1%2C mitochondrial-like	XP_020320833.1	LOC109873606	373	NA	NA	NA	NA	NA	NA	NA	NA	NA	NA	NA	NA	NA	NA	NA	NA	NA	NA	NA	NA	NA	NA	NA	NA	NA	NA	NA	NA	NA	NA	NA	NA	NA	NA
LOC109881108	0.03	0.00616	1	14.23	11.32	23.15	23.58	28.7	24.86	20.48	0.614687	peptidyl-prolyl cis-trans isomerase A-like%2C transcript variant X1	XP_020328852.1	LOC109881108	374	XP_020328852.1	XP_020328852.1	XP_020328852.1	XP_020328852.1	XP_020328852.1	XP_020328852.1	XP_020328852.1	XP_020328852.1	NA	XP_020328852.1	NA	NA	NA	NA	XP_020328852.1	NA	NA	NA	NA	NA	NA	NA	NA	NA	NA	NA	NA	NA	NA	NA	NA	NA	NA	NA
LOC109889562	0.04	0.06	1	14.62	12.14	23.77	22.71	23.32	23.71	23.04	0.615061	NADH dehydrogenase [ubiquinone] 1 alpha subcomplex subunit 9%2C mitochondrial-like	XP_020336666.1	LOC109889562	375	NA	NA	NA	NA	NA	NA	NA	NA	NA	NA	NA	NA	NA	NA	NA	NA	NA	NA	NA	NA	NA	NA	NA	NA	NA	NA	NA	NA	NA	NA	NA	NA	NA	NA
prdx4	0.00192	8.01e-10	1	42.09	27.53	68.27	76.43	57.51	64.08	58.42	0.616523	peroxiredoxin 4	XP_020319856.1	prdx4	376	NA	NA	NA	NA	NA	NA	NA	NA	NA	NA	NA	NA	NA	NA	NA	NA	NA	NA	NA	NA	NA	NA	NA	NA	NA	NA	NA	NA	NA	NA	NA	NA	NA	NA
LOC109890722	1.18e-08	0.02	1	85.05	86.23	137.61	126.48	153.77	151.84	154.79	0.618051	equilibrative nucleoside transporter 1-like	XP_020338317.1	LOC109890722	377	NA	NA	NA	NA	NA	NA	NA	NA	NA	NA	NA	NA	NA	NA	NA	NA	NA	NA	NA	NA	NA	NA	NA	NA	NA	NA	NA	NA	NA	NA	NA	NA	NA	NA
LOC109878410	0.00192	0.02	1	23.05	19.88	37.28	34.76	39.73	34.48	33.28	0.618294	C-type lectin domain family 4 member E-like%2C transcript variant X1	XP_020326237.1	LOC109878410	378	NA	NA	NA	NA	NA	NA	NA	NA	NA	NA	NA	NA	NA	NA	NA	NA	NA	NA	NA	NA	NA	NA	NA	NA	NA	NA	NA	NA	NA	NA	NA	NA	NA	NA
LOC109868219	5.44e-06	3.19e-10	1	46	41.88	74.27	90.46	72.23	78.63	67.33	0.619362	D-dopachrome decarboxylase-A-like	XP_020313240.1	LOC109868219	379	NA	NA	NA	NA	NA	NA	NA	NA	NA	NA	NA	NA	NA	NA	NA	NA	NA	NA	NA	NA	NA	NA	NA	NA	NA	NA	NA	NA	NA	NA	NA	NA	NA	NA
LOC109880474	3.37e-05	1.67e-06	1	185.1	146.94	298.03	290.55	283.12	320.99	287.5	0.621078	superoxide dismutase [Cu-Zn]-like	XP_020328267.1	LOC109880474	380	NA	NA	NA	NA	NA	NA	NA	NA	NA	NA	NA	NA	NA	NA	NA	NA	NA	NA	NA	NA	NA	NA	NA	NA	NA	NA	NA	NA	NA	NA	NA	NA	NA	NA
ahcy	0.00182	1	0.01	772.78	697.86	1243.1	786.64	1879.03	1328.64	1415.43	0.621656	adenosylhomocysteinase	XP_020338352.1	ahcy	381	NA	NA	NA	NA	NA	NA	NA	NA	NA	NA	NA	NA	NA	NA	NA	NA	NA	NA	NA	NA	NA	NA	NA	NA	NA	NA	NA	NA	NA	NA	NA	NA	NA	NA
tm4sf5	1.26e-05	1	0.05	188.91	170.51	303.8	225.64	333.29	295.76	267.2	0.621824	transmembrane 4 L six family member 5	XP_020359740.1	tm4sf5	382	NA	NA	NA	NA	NA	NA	NA	NA	NA	NA	NA	NA	NA	NA	NA	NA	NA	NA	NA	NA	NA	NA	NA	NA	NA	NA	NA	NA	NA	NA	NA	NA	NA	NA
ndufa7	0.00149	0.39	0.61	25.47	20.94	40.91	31.8	38.41	35.55	33.77	0.622586	NADH:ubiquinone oxidoreductase subunit A7	XP_020354301.1	ndufa7	383	NA	NA	NA	NA	NA	NA	NA	NA	NA	NA	NA	NA	NA	NA	NA	NA	NA	NA	NA	NA	NA	NA	NA	NA	NA	NA	NA	NA	NA	NA	NA	NA	NA	NA
LOC109893686	0.00475	0.00562	1	21.99	17.5	35.25	32.82	37.08	35.94	32.44	0.62383	enolase	XP_020342495.1	LOC109893686	384	NA	NA	NA	NA	NA	NA	NA	NA	NA	NA	NA	NA	NA	NA	NA	NA	NA	XP_020342495.1	XP_020342495.1	XP_020342495.1	XP_020342495.1	XP_020342495.1	XP_020342495.1	XP_020342495.1	XP_020342495.1	XP_020342495.1	XP_020342495.1	XP_020342495.1	XP_020342495.1	XP_020342495.1	XP_020342495.1	XP_020342495.1	XP_020342495.1	XP_020342495.1
LOC109875361	0.02	1	0.00191	506.99	419.88	812.62	404.12	867.31	641.13	591.85	0.623896	40S ribosomal protein S28	XP_020323287.1	LOC109875361	385	NA	NA	NA	NA	NA	NA	NA	NA	NA	NA	NA	NA	NA	NA	NA	NA	NA	NA	NA	NA	NA	NA	NA	NA	NA	NA	NA	NA	NA	NA	NA	NA	NA	NA
ttc36	7.49e-07	1	0.02	168.98	179.92	270.59	203.28	281.95	244.92	249.31	0.624487	tetratricopeptide repeat domain 36	XP_020328078.1	ttc36	386	NA	NA	NA	NA	NA	NA	NA	NA	NA	NA	NA	NA	NA	NA	NA	NA	NA	NA	NA	NA	NA	NA	NA	NA	NA	NA	NA	NA	NA	NA	NA	NA	NA	NA
lg12h14orf2	1.43e-07	0.000551	0.05	104.13	80	166.65	131.72	167.04	166.38	158.33	0.624842	linkage group 12 C14orf2 homolog	XP_020351562.1	lg12h14orf2	387	NA	NA	NA	NA	NA	NA	NA	NA	NA	NA	NA	NA	NA	NA	NA	NA	NA	NA	NA	NA	NA	NA	NA	NA	NA	NA	NA	NA	NA	NA	NA	NA	NA	NA
LOC109892782	5.14e-07	0.02	0.00723	102.03	79.65	162.98	120.57	161.91	147.73	142.49	0.626028	cytochrome c oxidase subunit 7B%2C mitochondrial-like	XP_020341144.1	LOC109892782	388	NA	NA	NA	NA	NA	NA	NA	NA	NA	NA	NA	NA	NA	NA	NA	NA	NA	NA	NA	NA	NA	NA	NA	NA	NA	NA	NA	NA	NA	NA	NA	NA	NA	NA
LOC109900504	0.00394	1	0.15	71.28	63.74	113.85	78.72	117.96	99.18	113.71	0.626087	cholesterol 24-hydroxylase-like	XP_020351749.1	LOC109900504	389	NA	NA	NA	NA	NA	NA	NA	NA	NA	NA	NA	NA	NA	NA	NA	NA	NA	NA	NA	NA	NA	NA	NA	NA	NA	NA	NA	NA	NA	NA	NA	NA	NA	NA
LOC109865704	2.67e-08	0.13	0.17	1203.32	1145.93	1920.59	1593.49	2154.64	1701.7	1832.91	0.626537	beta-2-glycoprotein 1-like	XP_020309678.1	LOC109865704	390	NA	NA	NA	NA	NA	NA	NA	NA	NA	NA	NA	NA	NA	NA	NA	NA	NA	NA	NA	NA	NA	NA	NA	NA	NA	NA	NA	NA	NA	NA	NA	NA	NA	NA
LOC109897706	0.02	0.14	1	82.99	70.7	132.45	119.15	128.76	118.34	115.84	0.626576	protein disulfide-isomerase A3-like	XP_020347823.1	LOC109897706	391	NA	NA	NA	NA	NA	NA	NA	NA	NA	NA	NA	NA	NA	NA	NA	NA	NA	NA	NA	NA	NA	NA	NA	NA	NA	NA	NA	NA	NA	NA	NA	NA	NA	NA
LOC109906111	7.48e-09	0.00124	1	570.26	535.53	909.05	811.33	845.79	869	792.66	0.627314	glyceraldehyde-3-phosphate dehydrogenase-like	XP_020359363.1	LOC109906111	392	NA	NA	NA	NA	NA	NA	NA	NA	NA	NA	NA	NA	NA	NA	NA	NA	NA	XP_020359363.1	XP_020359363.1	XP_020359363.1	XP_020359363.1	XP_020359363.1	XP_020359363.1	XP_020359363.1	XP_020359363.1	XP_020359363.1	XP_020359363.1	XP_020359363.1	XP_020359363.1	XP_020359363.1	XP_020359363.1	XP_020359363.1	XP_020359363.1	XP_020359363.1
LOC109889452	0.000934	0.48	0.91	29.3	25.83	46.67	38.05	45.92	47.51	44.73	0.627812	mitochondrial pyruvate carrier 1-like	XP_020336475.1	LOC109889452	393	XP_020336475.1	NA	XP_020336475.1	NA	NA	NA	NA	NA	NA	XP_020336475.1	XP_020336475.1	NA	NA	NA	NA	NA	NA	XP_020336475.1	XP_020336475.1	XP_020336475.1	XP_020336475.1	XP_020336475.1	XP_020336475.1	XP_020336475.1	XP_020336475.1	XP_020336475.1	NA	NA	NA	NA	NA	NA	NA	NA
ost4	0.00222	0.00135	1	33.98	31.59	54.02	58.94	56.63	55.89	44.7	0.629026	oligosaccharyltransferase complex subunit 4%2C non-catalytic	XP_020334334.1	ost4	394	NA	NA	NA	NA	NA	NA	NA	NA	NA	NA	NA	NA	NA	NA	NA	NA	NA	NA	XP_020334334.1	NA	NA	NA	NA	NA	NA	NA	NA	NA	NA	NA	NA	NA	NA	NA
LOC109879027	0.01	1	0.02	33.77	31.16	53.34	32.45	49.53	49.32	47.63	0.633108	NADH dehydrogenase [ubiquinone] 1 subunit C2-like	XP_020326809.1	LOC109879027	395	NA	NA	NA	NA	NA	NA	NA	NA	NA	NA	NA	NA	NA	NA	NA	NA	NA	XP_020326809.1	XP_020326809.1	XP_020326809.1	XP_020326809.1	XP_020326809.1	XP_020326809.1	XP_020326809.1	XP_020326809.1	XP_020326809.1	XP_020326809.1	XP_020326809.1	XP_020326809.1	XP_020326809.1	XP_020326809.1	XP_020326809.1	XP_020326809.1	XP_020326809.1
LOC109887278	0.00345	1	0.18	38.44	42.27	60.59	43.61	85.64	64.92	64.41	0.634428	bifunctional purine biosynthesis protein PURH-like	XP_020334299.1	LOC109887278	396	NA	NA	NA	NA	NA	NA	NA	NA	NA	NA	NA	NA	NA	NA	NA	NA	NA	XP_020334299.1	XP_020334299.1	XP_020334299.1	XP_020334299.1	XP_020334299.1	XP_020334299.1	XP_020334299.1	XP_020334299.1	XP_020334299.1	XP_020334299.1	XP_020334299.1	XP_020334299.1	XP_020334299.1	NA	NA	NA	NA
LOC109867121	0.04	0.34	1	16.68	14.33	26.26	23.35	27.64	27.37	27.04	0.635187	ubiquinone biosynthesis protein COQ9-B%2C mitochondrial-like%2C transcript variant X2	XP_020311638.1	LOC109867121	397	NA	NA	NA	NA	NA	NA	NA	NA	NA	NA	NA	NA	NA	NA	NA	NA	NA	NA	NA	NA	NA	NA	NA	NA	NA	NA	NA	NA	NA	NA	NA	NA	NA	NA
sfxn2	0.00064	0.00156	1	40.47	34.56	63.7	62.04	64.92	69.54	55.12	0.635322	sideroflexin 2%2C transcript variant X2	XP_020351116.1	sfxn2	398	XP_020351116.1	XP_020351116.1	XP_020351116.1	NA	NA	NA	NA	NA	NA	NA	NA	NA	NA	NA	NA	NA	NA	NA	NA	NA	NA	NA	NA	NA	NA	NA	NA	NA	NA	NA	NA	NA	NA	NA
rmdn1	0.02	0.00461	1	21.38	19.52	33.62	36.85	33.52	38.53	37.9	0.635931	regulator of microtubule dynamics 1%2C transcript variant X2	XP_020364719.1	rmdn1	399	NA	NA	NA	NA	NA	NA	NA	NA	NA	NA	NA	NA	NA	NA	NA	NA	NA	NA	NA	NA	NA	NA	NA	NA	NA	NA	NA	NA	NA	NA	NA	NA	NA	NA
slc25a20	0.03	0.11	1	19.13	16.8	30.03	28.36	30.9	27.54	31.04	0.63703	solute carrier family 25 member 20	XP_020341246.1	slc25a20	400	XP_020341246.1	XP_020341246.1	XP_020341246.1	NA	NA	NA	NA	XP_020341246.1	NA	XP_020341246.1	NA	NA	NA	NA	NA	NA	NA	NA	NA	NA	NA	NA	NA	NA	NA	NA	NA	NA	NA	NA	NA	NA	NA	NA
LOC109873307	5.73e-06	1.66e-05	1	93.39	87.14	146.41	154.08	138.98	154.24	132.16	0.637866	polyubiquitin-C-like	NA	LOC109873307	401	NA	NA	NA	NA	NA	NA	NA	NA	NA	NA	NA	NA	NA	NA	NA	NA	NA	NA	NA	NA	NA	NA	NA	NA	NA	NA	NA	NA	NA	NA	NA	NA	NA	NA
LOC109870348	0.00425	2.37e-08	1	27.18	24.96	42.61	59.5	38.93	46.89	44.23	0.637878	glutathione S-transferase 3-like	XP_020316416.1	LOC109870348	402	NA	NA	NA	NA	NA	NA	NA	NA	NA	NA	NA	NA	NA	NA	NA	NA	NA	NA	NA	NA	NA	NA	NA	NA	NA	NA	NA	NA	NA	NA	NA	NA	NA	NA
LOC109902157	0.02	0.12	1	19.72	18.66	30.91	30.87	25.55	29.83	24.11	0.637981	protein eva-1 homolog B-like	XP_020353865.1	LOC109902157	403	NA	NA	NA	NA	NA	NA	NA	NA	NA	NA	NA	NA	NA	NA	NA	NA	NA	NA	NA	NA	NA	NA	NA	NA	NA	NA	NA	NA	NA	NA	NA	NA	NA	NA
LOC109895515	0.05	0.05	1	15.93	18.34	24.94	31.59	24.38	25.47	23.64	0.638733	mitochondrial carrier homolog 2-like	XP_020344826.1	LOC109895515	404	NA	NA	NA	NA	NA	NA	NA	NA	NA	XP_020344826.1	NA	NA	NA	NA	XP_020344826.1	NA	NA	XP_020344826.1	XP_020344826.1	XP_020344826.1	XP_020344826.1	XP_020344826.1	XP_020344826.1	XP_020344826.1	XP_020344826.1	XP_020344826.1	XP_020344826.1	XP_020344826.1	XP_020344826.1	XP_020344826.1	XP_020344826.1	XP_020344826.1	XP_020344826.1	XP_020344826.1
echs1	0.00316	0.07	1	25.93	21.72	40.56	35.78	45.46	40.75	37.13	0.6393	enoyl-CoA hydratase%2C short chain 1	XP_020336964.1	echs1	405	NA	NA	NA	NA	NA	NA	NA	NA	NA	NA	NA	NA	NA	NA	NA	NA	NA	NA	NA	NA	NA	NA	NA	NA	NA	NA	NA	NA	NA	NA	NA	NA	NA	NA
etfb	0.000505	0.05	1	33.4	30.24	52.23	47.87	54.7	52.05	46.87	0.639479	electron transfer flavoprotein beta subunit%2C transcript variant X2	XP_020353818.1	etfb	406	NA	NA	NA	NA	NA	NA	NA	NA	NA	NA	NA	NA	NA	NA	NA	NA	NA	NA	NA	NA	NA	NA	NA	NA	NA	NA	NA	NA	NA	NA	NA	NA	NA	NA
hoga1	2.48e-07	2.54e-07	1	64.89	55.14	101.34	100.69	82.93	80.77	72.17	0.64032	4-hydroxy-2-oxoglutarate aldolase 1%2C transcript variant X1	XP_020324949.1	hoga1	407	NA	NA	NA	NA	NA	NA	NA	NA	NA	NA	NA	NA	NA	NA	NA	NA	NA	NA	NA	NA	NA	NA	NA	NA	NA	NA	NA	NA	NA	NA	NA	NA	NA	NA
LOC109909678	0.00149	0.15	1	129.79	119.64	202.45	179.54	194.57	223.42	194.22	0.641097	organic solute transporter subunit alpha-like	XP_020364271.1	LOC109909678	408	XP_020364271.1	NA	NA	NA	NA	NA	NA	NA	NA	NA	NA	NA	NA	NA	NA	NA	NA	NA	NA	NA	NA	NA	NA	NA	NA	NA	NA	NA	NA	NA	NA	NA	NA	NA
immt	0.01	0.07	1	20.96	20.59	32.67	34.03	32.72	30.83	29.12	0.641567	inner membrane mitochondrial protein%2C transcript variant X1	XP_020357709.1	immt	409	NA	NA	NA	NA	NA	NA	NA	NA	NA	NA	NA	NA	NA	NA	XP_020357709.1	XP_020357709.1	XP_020357709.1	NA	NA	NA	NA	NA	NA	NA	NA	NA	NA	NA	NA	NA	NA	NA	NA	NA
atp5j	0.00757	0.04	1	26.24	19.25	40.86	33.6	43.49	40.83	40.89	0.642193	ATP synthase%2C H+ transporting%2C mitochondrial Fo complex subunit F6	XP_020338300.1	atp5j	410	XP_020338300.1	XP_020338300.1	XP_020338300.1	XP_020338300.1	XP_020338300.1	XP_020338300.1	XP_020338300.1	XP_020338300.1	NA	XP_020338300.1	XP_020338300.1	XP_020338300.1	XP_020338300.1	XP_020338300.1	XP_020338300.1	XP_020338300.1	XP_020338300.1	XP_020338300.1	XP_020338300.1	XP_020338300.1	XP_020338300.1	XP_020338300.1	XP_020338300.1	XP_020338300.1	XP_020338300.1	XP_020338300.1	XP_020338300.1	XP_020338300.1	XP_020338300.1	XP_020338300.1	XP_020338300.1	XP_020338300.1	XP_020338300.1	XP_020338300.1
ufm1	0.02	1	1	19.5	20.19	30.29	28.77	36.1	30.69	27.79	0.643777	ubiquitin fold modifier 1	XP_020330577.1	ufm1	411	NA	NA	NA	NA	NA	NA	NA	NA	NA	NA	NA	NA	NA	NA	NA	NA	NA	NA	NA	NA	NA	NA	NA	NA	NA	NA	NA	NA	NA	NA	NA	NA	NA	NA
LOC109889760	0.00143	0.000405	0.54	111.38	71.51	172.98	135.81	185.35	161.54	156.31	0.643889	cytochrome c oxidase subunit 5B%2C mitochondrial-like	XP_020337041.1	LOC109889760	412	XP_020337041.1	XP_020337041.1	XP_020337041.1	XP_020337041.1	XP_020337041.1	XP_020337041.1	XP_020337041.1	XP_020337041.1	NA	XP_020337041.1	XP_020337041.1	XP_020337041.1	XP_020337041.1	XP_020337041.1	NA	NA	NA	XP_020337041.1	XP_020337041.1	XP_020337041.1	XP_020337041.1	XP_020337041.1	XP_020337041.1	XP_020337041.1	XP_020337041.1	XP_020337041.1	XP_020337041.1	XP_020337041.1	XP_020337041.1	XP_020337041.1	XP_020337041.1	XP_020337041.1	XP_020337041.1	XP_020337041.1
LOC109875017	3.07e-05	0.53	0.00994	55.28	44.54	85.73	61.82	84.8	76.93	72.42	0.644815	cytochrome b-c1 complex subunit 10	XP_020322730.1	LOC109875017	413	NA	NA	NA	NA	NA	NA	NA	NA	NA	NA	NA	NA	NA	NA	NA	NA	NA	NA	NA	NA	NA	NA	NA	NA	NA	NA	NA	NA	NA	NA	NA	NA	NA	NA
LOC109907973	5.03e-07	7.89e-06	0.5	105.95	81.29	164.3	141.05	154.86	137.88	162.38	0.644857	cytochrome c oxidase subunit 4 isoform 2%2C mitochondrial-like	XP_020361882.1	LOC109907973	414	XP_020361882.1	XP_020361882.1	XP_020361882.1	XP_020361882.1	XP_020361882.1	XP_020361882.1	XP_020361882.1	XP_020361882.1	NA	NA	NA	NA	NA	NA	NA	NA	NA	NA	NA	NA	NA	NA	NA	NA	NA	NA	NA	NA	NA	NA	NA	NA	NA	NA
LOC109868248	0.02	0.09	1	20.3	17.6	31.46	30.11	27.32	28.46	25.8	0.645264	cytochrome c oxidase subunit 6B1-like%2C transcript variant X3	XP_020313276.1	LOC109868248	415	XP_020313276.1	XP_020313276.1	XP_020313276.1	XP_020313276.1	XP_020313276.1	XP_020313276.1	XP_020313276.1	XP_020313276.1	NA	NA	NA	NA	NA	NA	NA	NA	NA	NA	NA	NA	NA	NA	NA	NA	NA	NA	NA	NA	NA	NA	NA	NA	NA	NA
LOC109899635	0.00284	1.07e-09	1	54.07	43.98	83.79	108.77	59.69	80.85	69.05	0.645304	calmodulin	XP_020350637.1	LOC109899635	416	XP_020350637.1	XP_020350637.1	XP_020350637.1	NA	NA	XP_020350637.1	XP_020350637.1	XP_020350637.1	NA	NA	NA	NA	NA	NA	NA	NA	NA	NA	NA	NA	NA	NA	NA	NA	NA	NA	NA	NA	NA	NA	NA	NA	NA	NA
LOC109898284	0.05	2.05e-05	1	19.89	16.8	30.79	39.75	24.53	32.37	21.65	0.645989	adenylosuccinate lyase-like	XP_020348788.1	LOC109898284	417	NA	NA	NA	NA	NA	NA	NA	NA	NA	NA	NA	NA	NA	NA	NA	NA	NA	XP_020348788.1	XP_020348788.1	XP_020348788.1	XP_020348788.1	XP_020348788.1	XP_020348788.1	XP_020348788.1	XP_020348788.1	XP_020348788.1	XP_020348788.1	XP_020348788.1	XP_020348788.1	XP_020348788.1	NA	NA	NA	NA
fah	0.01	2.86e-05	0.1	86.55	109.64	133.85	231.24	134.34	153.89	121.76	0.646619	fumarylacetoacetate hydrolase	XP_020329285.1	fah	418	NA	NA	NA	NA	NA	NA	NA	NA	NA	NA	NA	NA	NA	NA	NA	NA	NA	NA	NA	NA	NA	NA	NA	NA	NA	NA	NA	NA	NA	NA	NA	NA	NA	NA
sec11a	0.03	0.07	1	22.12	20.13	34.19	34.39	32.09	29.96	31.36	0.646973	SEC11 homolog A%2C signal peptidase complex subunit	XP_020329935.1	sec11a	419	NA	NA	NA	NA	NA	NA	NA	NA	NA	NA	NA	NA	NA	NA	NA	NA	NA	NA	NA	NA	NA	NA	NA	NA	NA	NA	NA	NA	NA	NA	NA	NA	NA	NA
rpl22l1	0.000211	1	0.02	157.27	147.33	242.81	171.92	253.98	206.13	197.63	0.647708	ribosomal protein L22 like 1	XP_020349866.1	rpl22l1	420	NA	NA	NA	NA	NA	NA	NA	NA	NA	NA	NA	NA	NA	NA	NA	NA	NA	NA	NA	NA	NA	NA	NA	NA	NA	NA	NA	NA	NA	NA	NA	NA	NA	NA
LOC109905550	0.03	0.56	1	19.76	20.59	30.49	30.69	32.24	32.11	34.07	0.648081	delta(3%2C5)-Delta(2%2C4)-dienoyl-CoA isomerase%2C mitochondrial-like	XP_020358570.1	LOC109905550	421	NA	NA	NA	NA	NA	NA	NA	NA	NA	NA	NA	NA	NA	NA	NA	NA	NA	NA	NA	NA	NA	NA	NA	NA	NA	NA	NA	NA	NA	NA	NA	NA	NA	NA
LOC109870197	0.01	0.44	1	145.92	193.97	225.06	283.02	202.57	250.52	171.72	0.64836	elongation of very long chain fatty acids protein 5-like	XP_020316192.1	LOC109870197	422	NA	NA	NA	NA	NA	NA	NA	NA	NA	NA	NA	NA	NA	NA	NA	NA	NA	NA	NA	NA	NA	NA	NA	NA	NA	NA	NA	NA	NA	NA	NA	NA	NA	NA
LOC109882242	0.0027	1	0.04	36.37	35.88	55.94	38.39	53.99	49.25	43.55	0.650161	uncharacterized LOC109882242	NA	LOC109882242	423	NA	NA	NA	NA	NA	NA	NA	NA	NA	NA	NA	NA	NA	NA	NA	NA	NA	NA	NA	NA	NA	NA	NA	NA	NA	NA	NA	NA	NA	NA	NA	NA	NA	NA
c8b	0.01	1	0.89	318.89	353.67	490.1	380.96	531.78	478.31	567.33	0.650663	complement C8 beta chain	XP_020318961.1	c8b	424	NA	NA	NA	NA	NA	NA	NA	NA	NA	NA	NA	NA	NA	NA	NA	NA	NA	NA	NA	NA	NA	NA	NA	NA	NA	NA	NA	NA	NA	NA	NA	NA	NA	NA
LOC109894031	0.01	1	1	25.09	25.08	38.54	34.8	35.09	35.24	35.32	0.651012	signal peptidase complex subunit 3-like	XP_020342836.1	LOC109894031	425	NA	NA	NA	NA	NA	NA	NA	NA	NA	NA	NA	NA	NA	NA	NA	NA	NA	NA	NA	NA	NA	NA	NA	NA	NA	NA	NA	NA	NA	NA	NA	NA	NA	NA
ND3	4.09e-05	2.9e-08	1	383.85	292.87	589.34	587.88	550.63	529.24	556.93	0.651322	NA	YP_001122907.1	ND3	426	NA	NA	NA	NA	NA	NA	NA	NA	NA	NA	NA	NA	NA	NA	NA	NA	NA	NA	NA	NA	NA	NA	NA	NA	NA	NA	NA	NA	NA	NA	NA	NA	NA	NA
LOC109890492	0.01	1	1	27.31	30.16	41.92	33.87	59.6	45.69	46.13	0.651479	bifunctional purine biosynthesis protein PURH-like	XP_020338009.1	LOC109890492	427	NA	NA	NA	NA	NA	NA	NA	NA	NA	NA	NA	NA	NA	NA	NA	NA	NA	XP_020338009.1	XP_020338009.1	XP_020338009.1	XP_020338009.1	XP_020338009.1	XP_020338009.1	XP_020338009.1	XP_020338009.1	XP_020338009.1	XP_020338009.1	XP_020338009.1	XP_020338009.1	XP_020338009.1	NA	NA	NA	NA
sod2	0.00763	0.22	1	24.33	19.29	37.3	30.72	43.44	40.67	40.88	0.652279	superoxide dismutase 2	XP_020352530.1	sod2	428	NA	NA	NA	NA	NA	NA	NA	NA	NA	NA	NA	NA	NA	NA	NA	NA	NA	NA	NA	NA	NA	NA	NA	NA	NA	NA	NA	NA	NA	NA	NA	NA	NA	NA
LOC109881449	2.21e-05	0.42	0.06	383.03	330.87	587.21	452.93	659.63	563.27	536.52	0.652288	60S acidic ribosomal protein P2-like	XP_020329171.1	LOC109881449	429	NA	NA	NA	NA	NA	NA	NA	NA	NA	NA	NA	NA	NA	NA	NA	NA	NA	NA	NA	NA	NA	NA	NA	NA	NA	NA	NA	NA	NA	NA	NA	NA	NA	NA
tecr	0.00409	1.74e-08	1	38.16	36.93	58.31	83.39	42.89	68.26	48.43	0.654433	trans-2%2C3-enoyl-CoA reductase	XP_020331633.1	tecr	430	NA	NA	NA	NA	NA	NA	NA	NA	NA	NA	NA	NA	NA	NA	NA	NA	NA	XP_020331633.1	XP_020331633.1	XP_020331633.1	XP_020331633.1	XP_020331633.1	XP_020331633.1	XP_020331633.1	XP_020331633.1	XP_020331633.1	NA	NA	NA	NA	NA	NA	NA	NA
LOC109895369	0.000161	1.4e-08	1	47.27	40.46	72.07	84.42	74.26	81.11	72.51	0.65589	5-hydroxyisourate hydrolase-like	XP_020344599.1	LOC109895369	431	NA	NA	NA	NA	NA	NA	NA	NA	NA	NA	NA	NA	NA	NA	NA	NA	NA	NA	NA	NA	NA	NA	NA	NA	NA	NA	NA	NA	NA	NA	NA	NA	NA	NA
LOC109885073	0.00393	0.00018	1	169.85	142.07	258.68	267.13	211.93	215.72	234.15	0.656603	complement factor D-like	XP_020332527.1	LOC109885073	432	NA	NA	NA	NA	NA	NA	NA	NA	NA	NA	NA	NA	NA	NA	NA	NA	NA	NA	NA	NA	NA	NA	NA	NA	NA	NA	NA	NA	NA	NA	NA	NA	NA	NA
LOC109909655	0.00439	0.00331	1	29.38	25.12	44.71	44.92	43.4	44.87	42.34	0.657124	electron transfer flavoprotein subunit beta-like%2C transcript variant X2	XP_020364255.1	LOC109909655	433	NA	NA	NA	NA	NA	NA	NA	NA	NA	NA	NA	NA	NA	NA	NA	NA	NA	NA	NA	NA	NA	NA	NA	NA	NA	NA	NA	NA	NA	NA	NA	NA	NA	NA
LOC109905202	0.00512	1	1	27.75	29.44	42.21	37.93	40.16	39.55	34.54	0.657427	GTP-binding nuclear protein Ran%2C transcript variant X2	XP_020358033.1	LOC109905202	434	NA	NA	NA	NA	NA	NA	NA	NA	NA	NA	NA	NA	NA	NA	NA	NA	NA	NA	NA	NA	NA	NA	NA	NA	NA	NA	NA	NA	NA	NA	NA	NA	NA	NA
masp2	0.00385	1	0.00199	37.2	30.84	56.52	33.96	58	50.8	48.54	0.658174	mannan binding lectin serine peptidase 2	XP_020361987.1	masp2	435	NA	NA	NA	NA	NA	NA	NA	NA	NA	NA	NA	NA	NA	NA	NA	NA	NA	NA	NA	NA	NA	NA	NA	NA	NA	NA	NA	NA	NA	NA	NA	NA	NA	NA
LOC109872948	0.04	0.19	1	21.34	16.64	32.42	27.67	26.21	27.02	25.35	0.658236	NADH dehydrogenase [ubiquinone] 1 alpha subcomplex subunit 2-like	XP_020319970.1	LOC109872948	436	NA	NA	NA	NA	NA	NA	NA	NA	NA	NA	NA	NA	NA	NA	NA	NA	NA	NA	NA	NA	NA	NA	NA	NA	NA	NA	NA	NA	NA	NA	NA	NA	NA	NA
wdr83os	0.00757	1	1	26.45	24.68	40.13	33.98	43.08	38.56	34.2	0.659108	WD repeat domain 83 opposite strand	XP_020324102.1	wdr83os	437	NA	NA	NA	NA	NA	NA	NA	NA	NA	NA	NA	NA	NA	NA	NA	NA	NA	NA	NA	NA	NA	NA	NA	NA	NA	NA	NA	NA	NA	NA	NA	NA	NA	NA
LOC109896050	0.000531	8.21e-08	1	39.22	28.61	59.5	61.47	63.99	63.48	60.27	0.65916	putative aminopeptidase W07G4.4	XP_020345842.1	LOC109896050	438	NA	NA	NA	NA	NA	NA	NA	NA	NA	NA	NA	NA	NA	NA	NA	NA	NA	NA	NA	NA	NA	NA	NA	NA	NA	NA	NA	NA	NA	NA	NA	NA	NA	NA
LOC109869802	0.05	1	1	18.55	16.8	28.13	23.09	28.95	27.74	25.27	0.659438	serine/arginine-rich splicing factor 6-like	XP_020315649.1	LOC109869802	439	NA	NA	NA	NA	NA	NA	NA	NA	NA	NA	NA	NA	NA	NA	NA	NA	NA	NA	NA	NA	NA	NA	NA	NA	NA	NA	NA	NA	NA	NA	NA	NA	NA	NA
LOC109869131	0.000821	1	0.00204	106.76	89.58	161.53	103.75	201.45	152.44	151.86	0.66093	40S ribosomal protein S10	XP_020314621.1	LOC109869131	440	NA	NA	NA	NA	NA	NA	NA	NA	NA	NA	NA	NA	NA	NA	NA	NA	NA	NA	NA	NA	NA	NA	NA	NA	NA	NA	NA	NA	NA	NA	NA	NA	NA	NA
LOC109892329	0.01	1	0.56	29.55	34.02	44.69	34.1	48.93	44.05	38.94	0.661222	ornithine decarboxylase antizyme 2-like	XP_020340389.1	LOC109892329	441	NA	NA	NA	NA	NA	NA	NA	NA	NA	NA	NA	NA	NA	NA	NA	NA	NA	NA	NA	NA	NA	NA	NA	NA	NA	NA	NA	NA	NA	NA	NA	NA	NA	NA
LOC109909914	0.000258	0.000774	1	47.71	38.75	72.14	66.56	73.97	74.19	71.08	0.661353	methionine-R-sulfoxide reductase B2%2C mitochondrial-like	XP_020364587.1	LOC109909914	442	NA	NA	NA	NA	NA	NA	NA	NA	NA	NA	NA	NA	NA	NA	NA	NA	NA	NA	NA	NA	NA	NA	NA	NA	NA	NA	NA	NA	NA	NA	NA	NA	NA	NA
rida	2e-05	6.86e-05	1	58.99	52.01	89.13	89.46	94.97	102.51	90.82	0.661842	reactive intermediate imine deaminase A homolog%2C transcript variant X2	XP_020333148.1	rida	443	NA	NA	NA	NA	NA	NA	NA	NA	NA	NA	NA	NA	NA	NA	NA	NA	NA	NA	NA	NA	NA	NA	NA	NA	NA	NA	NA	NA	NA	NA	NA	NA	NA	NA
ndufb7	0.0012	1	0.05	40.49	32.7	61.09	44.24	61.91	51.27	52.77	0.662793	NADH:ubiquinone oxidoreductase subunit B7	XP_020331632.1	ndufb7	444	NA	NA	NA	NA	NA	NA	NA	NA	NA	NA	NA	NA	NA	NA	NA	NA	NA	NA	NA	NA	NA	NA	NA	NA	NA	NA	NA	NA	NA	NA	NA	NA	NA	NA
dao	0.05	0.07	1	19.55	16.19	29.49	28.27	31.47	31.04	27.69	0.662937	D-amino acid oxidase%2C transcript variant X1	XP_020345703.1	dao	445	NA	NA	NA	NA	NA	NA	NA	NA	NA	NA	NA	NA	NA	NA	NA	NA	NA	NA	NA	NA	NA	NA	NA	NA	NA	NA	NA	NA	NA	NA	NA	NA	NA	NA
aldh7a1	0.00389	1.39e-09	1	43.89	36.16	66.13	85.14	62.22	68.63	61.42	0.663693	aldehyde dehydrogenase 7 family member A1	XP_020313582.1	aldh7a1	446	NA	NA	NA	NA	NA	NA	NA	NA	NA	NA	NA	NA	NA	NA	NA	NA	NA	NA	NA	NA	NA	NA	NA	NA	NA	NA	NA	NA	NA	NA	NA	NA	NA	NA
LOC109886448	0.04	0.49	1	20.35	21.68	30.62	32.41	36.93	37.22	33.83	0.664598	B-cadherin-like%2C transcript variant X2	XP_020333719.1	LOC109886448	447	NA	NA	NA	NA	NA	NA	NA	NA	NA	NA	NA	NA	NA	NA	NA	NA	NA	NA	NA	NA	NA	NA	NA	NA	NA	NA	NA	NA	NA	NA	NA	NA	NA	NA
calm1	0.02	8.8e-06	1	25.9	22.31	38.85	47.88	32.53	39.25	33.17	0.666667	calmodulin 1	XP_020356999.1	calm1	448	XP_020356999.1	XP_020356999.1	XP_020356999.1	NA	NA	XP_020356999.1	XP_020356999.1	XP_020356999.1	NA	NA	NA	NA	NA	NA	NA	NA	NA	NA	NA	NA	NA	NA	NA	NA	NA	NA	NA	NA	NA	NA	NA	NA	NA	NA
LOC109903928	0.01	0.86	1	36.42	33.38	54.62	47.55	47.95	49.23	39.57	0.666789	cytochrome c oxidase subunit 7A2%2C mitochondrial-like	XP_020356530.1	LOC109903928	449	XP_020356530.1	XP_020356530.1	XP_020356530.1	XP_020356530.1	XP_020356530.1	XP_020356530.1	XP_020356530.1	XP_020356530.1	NA	NA	NA	NA	NA	NA	NA	NA	NA	NA	NA	NA	NA	NA	NA	NA	NA	NA	NA	NA	NA	NA	NA	NA	NA	NA
LOC109907185	0.00806	3.09e-08	1	44.17	26.89	66.15	65.85	61.63	67.21	65.34	0.667725	protein NDRG1-like	XP_020360593.1	LOC109907185	450	NA	NA	NA	NA	NA	NA	NA	NA	NA	NA	NA	NA	NA	NA	NA	NA	NA	NA	NA	NA	NA	NA	NA	NA	NA	NA	NA	NA	NA	NA	NA	NA	NA	NA
LOC109871755	0.01	7.45e-17	1	109.21	64.94	163.52	226.08	121.5	176.15	158.19	0.667869	epidermal retinol dehydrogenase 2-like%2C transcript variant X2	XP_020318330.1	LOC109871755	451	NA	NA	NA	NA	NA	NA	NA	NA	NA	NA	NA	NA	NA	NA	NA	NA	NA	NA	NA	NA	NA	NA	NA	NA	NA	NA	NA	NA	NA	NA	NA	NA	NA	NA
LOC109872053	0.02	1	0.00487	89.76	79.83	134.34	80.34	153.69	120.08	113.38	0.668155	ubiquitin-60S ribosomal protein L40-like	XP_020318728.1	LOC109872053	452	NA	NA	NA	NA	NA	NA	NA	NA	NA	NA	NA	NA	NA	NA	NA	NA	NA	NA	NA	NA	NA	NA	NA	NA	NA	NA	NA	NA	NA	NA	NA	NA	NA	NA
LOC109896142	0.000532	1.09e-05	1	46.19	37.57	69.07	71.16	70.74	74.12	65.55	0.668742	ATP synthase subunit alpha%2C mitochondrial-like	XP_020345993.1	LOC109896142	453	XP_020345993.1	XP_020345993.1	XP_020345993.1	XP_020345993.1	XP_020345993.1	XP_020345993.1	XP_020345993.1	XP_020345993.1	XP_020345993.1	XP_020345993.1	XP_020345993.1	XP_020345993.1	XP_020345993.1	XP_020345993.1	XP_020345993.1	XP_020345993.1	XP_020345993.1	XP_020345993.1	XP_020345993.1	XP_020345993.1	XP_020345993.1	XP_020345993.1	XP_020345993.1	XP_020345993.1	XP_020345993.1	XP_020345993.1	XP_020345993.1	XP_020345993.1	XP_020345993.1	XP_020345993.1	XP_020345993.1	XP_020345993.1	XP_020345993.1	XP_020345993.1
LOC109868912	0.02	0.33	1	26.68	24.02	39.83	36.76	41.29	39.71	40.89	0.669847	para-nitrobenzyl esterase-like%2C transcript variant X2	XP_020314260.1	LOC109868912	454	NA	NA	NA	NA	NA	NA	NA	NA	NA	NA	NA	NA	NA	NA	NA	NA	NA	NA	NA	NA	NA	NA	NA	NA	NA	NA	NA	NA	NA	NA	NA	NA	NA	NA
LOC109874517	3.08e-05	0.000158	1	189.32	211.25	281.49	345.65	278.39	305.61	270.81	0.672564	peroxiredoxin	XP_020322034.1	LOC109874517	455	NA	NA	NA	NA	NA	NA	NA	NA	NA	NA	NA	NA	NA	NA	NA	NA	NA	NA	NA	NA	NA	NA	NA	NA	NA	NA	NA	NA	NA	NA	NA	NA	NA	NA
LOC109890784	8.38e-06	0.00117	1	75.52	64.14	112.09	101.63	106.24	113	117.74	0.673744	cytochrome c oxidase subunit 6C-1-like	XP_020338402.1	LOC109890784	456	XP_020338402.1	XP_020338402.1	XP_020338402.1	XP_020338402.1	XP_020338402.1	XP_020338402.1	XP_020338402.1	XP_020338402.1	NA	NA	NA	NA	NA	NA	NA	NA	NA	NA	NA	NA	NA	NA	NA	NA	NA	NA	NA	NA	NA	NA	NA	NA	NA	NA
tm4sf4	0.00015	1.67e-10	1	91.65	57.76	135.97	128.09	133.6	150.73	130.17	0.674046	transmembrane 4 L six family member 4	XP_020327259.1	tm4sf4	457	NA	NA	NA	NA	NA	NA	NA	NA	NA	NA	NA	NA	NA	NA	NA	NA	NA	NA	NA	NA	NA	NA	NA	NA	NA	NA	NA	NA	NA	NA	NA	NA	NA	NA
LOC109878445	0.00146	0.78	0.16	80.58	66.5	119.22	91.59	108.07	107.33	102.94	0.675893	cytochrome c oxidase subunit 6A%2C mitochondrial-like	XP_020326261.1	LOC109878445	458	NA	NA	NA	NA	NA	NA	NA	NA	NA	NA	NA	NA	NA	NA	NA	NA	NA	NA	NA	NA	NA	NA	NA	NA	NA	NA	NA	NA	NA	NA	NA	NA	NA	NA
LOC109882237	0.01	1	0.38	29.96	27.72	44.32	33.59	43.26	39.66	34.72	0.675993	NA	NA	LOC109882237	459	NA	NA	NA	NA	NA	NA	NA	NA	NA	NA	NA	NA	NA	NA	NA	NA	NA	NA	NA	NA	NA	NA	NA	NA	NA	NA	NA	NA	NA	NA	NA	NA	NA	NA
LOC109879560	0.00544	1	1	39.65	51.4	58.58	50.47	60.73	57.72	58.95	0.676852	actin%2C alpha skeletal muscle	XP_020327315.1	LOC109879560	460	NA	NA	NA	NA	NA	NA	NA	NA	NA	NA	NA	NA	NA	NA	NA	NA	NA	NA	NA	NA	NA	NA	NA	NA	NA	NA	NA	NA	NA	NA	NA	NA	NA	NA
hadhb	0.00842	0.43	1	32.93	32.56	48.55	46.58	57.45	52.19	49.29	0.67827	hydroxyacyl-CoA dehydrogenase/3-ketoacyl-CoA thiolase/enoyl-CoA hydratase (trifunctional protein)%2C beta subunit	XP_020325714.1	hadhb	461	NA	NA	NA	NA	NA	NA	NA	NA	NA	NA	NA	NA	NA	NA	NA	NA	NA	NA	NA	NA	NA	NA	NA	NA	NA	NA	NA	NA	NA	NA	NA	NA	NA	NA
LOC109888438	7.07e-05	1	0.01	309.09	284.68	454.44	337.08	489.67	413.94	412.43	0.680156	40S ribosomal protein S13-like	XP_020335214.1	LOC109888438	462	NA	NA	NA	NA	NA	NA	NA	NA	NA	NA	NA	NA	NA	NA	NA	NA	NA	NA	NA	NA	NA	NA	NA	NA	NA	NA	NA	NA	NA	NA	NA	NA	NA	NA
ndufab1	0.00496	0.11	1	36.57	34.35	53.71	52.06	54.48	56.95	50.57	0.680879	NADH:ubiquinone oxidoreductase subunit AB1	XP_020333899.1	ndufab1	463	NA	NA	NA	NA	NA	NA	NA	NA	NA	NA	NA	NA	NA	NA	NA	NA	NA	XP_020333899.1	XP_020333899.1	NA	NA	NA	NA	NA	NA	NA	NA	NA	NA	NA	NA	NA	NA	NA
LOC109883171	0.00442	1	0.02	291.77	280.25	427.62	294.14	493.65	405.08	399.03	0.682311	40S ribosomal protein S12	XP_020330802.1	LOC109883171	464	NA	NA	NA	NA	NA	NA	NA	NA	NA	NA	NA	NA	NA	NA	NA	NA	NA	NA	NA	NA	NA	NA	NA	NA	NA	NA	NA	NA	NA	NA	NA	NA	NA	NA
LOC109896837	0.03	0.06	1	30.83	26.61	45.11	44.26	40.97	45.01	44.71	0.68344	oligosaccharyltransferase complex subunit ostc	XP_020346811.1	LOC109896837	465	NA	NA	NA	NA	NA	NA	NA	NA	NA	NA	NA	NA	NA	NA	NA	NA	NA	NA	NA	NA	NA	NA	NA	NA	NA	NA	NA	NA	NA	NA	NA	NA	NA	NA
LOC109867492	4.95e-05	0.07	0.08	82.24	66.7	120.29	96.7	133.92	123.69	119.43	0.683681	ATP synthase subunit g%2C mitochondrial-like	XP_020312267.1	LOC109867492	466	XP_020312267.1	XP_020312267.1	XP_020312267.1	XP_020312267.1	XP_020312267.1	XP_020312267.1	XP_020312267.1	XP_020312267.1	NA	XP_020312267.1	XP_020312267.1	XP_020312267.1	XP_020312267.1	XP_020312267.1	XP_020312267.1	XP_020312267.1	XP_020312267.1	XP_020312267.1	XP_020312267.1	XP_020312267.1	XP_020312267.1	XP_020312267.1	XP_020312267.1	XP_020312267.1	XP_020312267.1	XP_020312267.1	XP_020312267.1	XP_020312267.1	XP_020312267.1	XP_020312267.1	XP_020312267.1	XP_020312267.1	XP_020312267.1	XP_020312267.1
eno1	1.3e-05	0.000221	1	162.99	140.41	238.27	224.12	243.53	259.76	238.36	0.684056	enolase 1	XP_020362630.1	eno1	467	NA	NA	NA	NA	NA	NA	NA	NA	NA	NA	NA	NA	NA	NA	NA	NA	NA	XP_020362630.1	XP_020362630.1	XP_020362630.1	XP_020362630.1	XP_020362630.1	XP_020362630.1	XP_020362630.1	XP_020362630.1	XP_020362630.1	XP_020362630.1	XP_020362630.1	XP_020362630.1	XP_020362630.1	XP_020362630.1	XP_020362630.1	XP_020362630.1	XP_020362630.1
LOC109882878	0.000333	8.11e-05	1	125.35	99.15	182.47	170.81	174.17	186.15	168.79	0.686962	ATP synthase subunit alpha%2C mitochondrial-like	XP_020330564.1	LOC109882878	468	XP_020330564.1	XP_020330564.1	XP_020330564.1	XP_020330564.1	XP_020330564.1	XP_020330564.1	XP_020330564.1	XP_020330564.1	XP_020330564.1	XP_020330564.1	XP_020330564.1	XP_020330564.1	XP_020330564.1	XP_020330564.1	XP_020330564.1	XP_020330564.1	XP_020330564.1	XP_020330564.1	XP_020330564.1	XP_020330564.1	XP_020330564.1	XP_020330564.1	XP_020330564.1	XP_020330564.1	XP_020330564.1	XP_020330564.1	XP_020330564.1	XP_020330564.1	XP_020330564.1	XP_020330564.1	XP_020330564.1	XP_020330564.1	XP_020330564.1	XP_020330564.1
LOC109872298	0.02	1	1	27.35	30.85	39.78	38.18	42.12	42.77	41.93	0.687531	profilin-2-like%2C transcript variant X1	XP_020319075.1	LOC109872298	469	NA	NA	NA	NA	NA	NA	NA	NA	NA	NA	NA	NA	NA	NA	NA	NA	NA	NA	NA	NA	NA	NA	NA	NA	NA	NA	NA	NA	NA	NA	NA	NA	NA	NA
LOC109882595	0.04	0.88	1	25.2	23.57	36.57	33.6	50.08	44.1	41.88	0.689089	beta-microseminoprotein-like	XP_020330283.1	LOC109882595	470	NA	NA	NA	NA	NA	NA	NA	NA	NA	NA	NA	NA	NA	NA	NA	NA	NA	NA	NA	NA	NA	NA	NA	NA	NA	NA	NA	NA	NA	NA	NA	NA	NA	NA
LOC109865115	0.02	0.0058	1	382.3	379.72	553.47	660.26	422.38	545.76	519.99	0.690733	C-reactive protein-like	XP_020308821.1	LOC109865115	471	NA	NA	NA	NA	NA	NA	NA	NA	NA	NA	NA	NA	NA	NA	NA	NA	NA	NA	NA	NA	NA	NA	NA	NA	NA	NA	NA	NA	NA	NA	NA	NA	NA	NA
LOC109877834	0.02	7.24e-07	1	48.02	33.34	69.49	74.58	66	73.01	69.91	0.691035	sarcosine dehydrogenase%2C mitochondrial-like	XP_020325640.1	LOC109877834	472	NA	NA	NA	NA	NA	NA	NA	NA	NA	NA	NA	NA	NA	NA	NA	NA	NA	NA	NA	NA	NA	NA	NA	NA	NA	NA	NA	NA	NA	NA	NA	NA	NA	NA
slc22a18	0.01	0.04	1	32.52	37.09	47.05	57.3	38.72	44.6	37.92	0.69118	solute carrier family 22 member 18	XP_020329508.1	slc22a18	473	XP_020329508.1	NA	NA	NA	NA	NA	NA	NA	NA	NA	NA	NA	NA	NA	NA	NA	NA	NA	NA	NA	NA	NA	NA	NA	NA	NA	NA	NA	NA	NA	NA	NA	NA	NA
LOC109868620	3.03e-07	2.39e-05	0.55	499.16	408.77	721.85	644.73	658.46	653.69	625.46	0.691501	peptidyl-prolyl cis-trans isomerase A-like	XP_020313904.1	LOC109868620	474	NA	NA	NA	NA	NA	NA	NA	NA	NA	NA	NA	NA	NA	NA	NA	NA	NA	NA	NA	NA	NA	NA	NA	NA	NA	NA	NA	NA	NA	NA	NA	NA	NA	NA
LOC109874000	0.04	1	0.97	25.16	21.35	36.31	28.77	38.77	34.2	36	0.692922	selenoprotein W-like	XP_020321323.1	LOC109874000	475	NA	NA	NA	NA	NA	NA	NA	NA	NA	NA	NA	NA	NA	NA	NA	NA	NA	NA	NA	NA	NA	NA	NA	NA	NA	NA	NA	NA	NA	NA	NA	NA	NA	NA
LOC109900717	0.03	0.23	1	46.34	48.39	66.81	72.59	62.15	60.86	47.68	0.693609	gap junction Cx32.2 protein-like	XP_020352074.1	LOC109900717	476	NA	NA	NA	NA	NA	NA	NA	NA	NA	NA	NA	NA	NA	NA	NA	NA	NA	NA	NA	NA	NA	NA	NA	NA	NA	NA	NA	NA	NA	NA	NA	NA	NA	NA
LOC109897745	0.00523	1	0.00116	61.62	55.74	88.66	54.84	85.17	76.42	75.45	0.695015	40S ribosomal protein S13-like	XP_020347878.1	LOC109897745	477	NA	NA	NA	NA	NA	NA	NA	NA	NA	NA	NA	NA	NA	NA	NA	NA	NA	NA	NA	NA	NA	NA	NA	NA	NA	NA	NA	NA	NA	NA	NA	NA	NA	NA
LOC109874902	0.01	0.69	1	40.18	34.94	57.6	49.26	56.65	53.17	47.1	0.697569	NADH dehydrogenase [ubiquinone] 1 alpha subcomplex subunit 13-like	XP_020322548.1	LOC109874902	478	NA	NA	NA	NA	NA	NA	NA	NA	NA	XP_020322548.1	XP_020322548.1	NA	NA	NA	XP_020322548.1	NA	XP_020322548.1	NA	NA	NA	NA	NA	NA	NA	NA	NA	NA	NA	NA	NA	NA	NA	NA	NA
LOC109882665	0.01	0.00209	1	1938.84	1612.64	2770.27	2802.42	2419.21	3058.26	3135.95	0.699874	proline-rich protein 36-like	XP_020330358.1	LOC109882665	479	NA	NA	NA	NA	NA	NA	NA	NA	NA	NA	NA	NA	NA	NA	NA	NA	NA	NA	NA	NA	NA	NA	NA	NA	NA	NA	NA	NA	NA	NA	NA	NA	NA	NA
LOC109864832	1.09e-05	1.04e-05	1	97.01	78.62	138.2	130.86	147.4	137.25	132.15	0.701954	alcohol dehydrogenase class-3	XP_020308406.1	LOC109864832	480	NA	NA	NA	NA	NA	NA	NA	NA	NA	NA	NA	NA	NA	NA	NA	NA	NA	NA	NA	NA	NA	NA	NA	NA	NA	NA	NA	NA	NA	NA	NA	NA	NA	NA
LOC109871375	0.00069	0.03	0.78	54.37	44.03	77.37	66.59	74.33	71.17	72.98	0.702727	ATP synthase subunit O%2C mitochondrial-like	XP_020317817.1	LOC109871375	481	XP_020317817.1	XP_020317817.1	NA	NA	NA	NA	NA	NA	NA	NA	NA	NA	NA	NA	NA	NA	NA	XP_020317817.1	XP_020317817.1	XP_020317817.1	XP_020317817.1	XP_020317817.1	XP_020317817.1	XP_020317817.1	XP_020317817.1	XP_020317817.1	XP_020317817.1	XP_020317817.1	XP_020317817.1	XP_020317817.1	XP_020317817.1	XP_020317817.1	XP_020317817.1	XP_020317817.1
LOC109884951	0.00721	1	0.00467	341.09	309.64	484.94	324.29	565.41	470.39	471.26	0.703365	40S ribosomal protein S12	XP_020332426.1	LOC109884951	482	NA	NA	NA	NA	NA	NA	NA	NA	NA	NA	NA	NA	NA	NA	NA	NA	NA	NA	NA	NA	NA	NA	NA	NA	NA	NA	NA	NA	NA	NA	NA	NA	NA	NA
ndufc1	0.04	0.06	1	29.8	22.45	42.27	36.73	38.18	37.79	38.57	0.704992	NADH:ubiquinone oxidoreductase subunit C1	XP_020358005.1	ndufc1	483	NA	NA	NA	NA	NA	NA	NA	NA	NA	NA	NA	NA	NA	NA	NA	NA	NA	NA	NA	NA	NA	NA	NA	NA	NA	NA	NA	NA	NA	NA	NA	NA	NA	NA
ndufb3	0.00757	0.16	0.92	61.39	48.42	87.04	72.48	77.32	82.89	68.78	0.705308	NADH:ubiquinone oxidoreductase subunit B3	XP_020326949.1	ndufb3	484	NA	NA	NA	NA	NA	NA	NA	NA	NA	NA	NA	NA	NA	NA	NA	NA	NA	NA	NA	NA	NA	NA	NA	NA	NA	NA	NA	NA	NA	NA	NA	NA	NA	NA
mpc2	0.02	0.000125	1	31.39	27.19	44.5	51.85	40.19	41.7	36.09	0.705393	mitochondrial pyruvate carrier 2	XP_020316749.1	mpc2	485	XP_020316749.1	NA	XP_020316749.1	NA	NA	NA	NA	NA	NA	XP_020316749.1	XP_020316749.1	NA	NA	NA	NA	NA	NA	XP_020316749.1	XP_020316749.1	XP_020316749.1	XP_020316749.1	XP_020316749.1	XP_020316749.1	XP_020316749.1	XP_020316749.1	XP_020316749.1	NA	NA	NA	NA	NA	NA	NA	NA
LOC109885468	0.000366	1.03e-05	1	85.71	68.51	121.48	119.69	100.03	118.42	106.13	0.705548	microsomal glutathione S-transferase 1-like	XP_020332902.1	LOC109885468	486	NA	NA	NA	NA	NA	NA	NA	NA	NA	NA	NA	NA	NA	NA	NA	NA	NA	NA	NA	NA	NA	NA	NA	NA	NA	NA	NA	NA	NA	NA	NA	NA	NA	NA
LOC109882664	0.02	0.00271	1	2332.73	1982.61	3299.3	3399.32	2922.1	3664.45	3795.93	0.707038	alpha-2-HS-glycoprotein-like	XP_020330357.1	LOC109882664	487	NA	NA	NA	NA	NA	NA	NA	NA	NA	NA	NA	NA	NA	NA	NA	NA	NA	NA	NA	NA	NA	NA	NA	NA	NA	NA	NA	NA	NA	NA	NA	NA	NA	NA
LOC109882525	0.03	1	0.00371	40.13	33.15	56.65	35.6	48.35	43.68	42.75	0.708385	tetraspanin-1-like	XP_020330222.1	LOC109882525	488	NA	NA	NA	NA	NA	NA	NA	NA	NA	NA	NA	NA	NA	NA	NA	NA	NA	NA	NA	NA	NA	NA	NA	NA	NA	NA	NA	NA	NA	NA	NA	NA	NA	NA
LOC109878667	0.04	1	0.87	34.93	40.5	49.26	39.46	58.73	47.96	45.57	0.709095	serine/threonine-protein phosphatase alpha-2 isoform-like	XP_020326466.1	LOC109878667	489	NA	NA	NA	NA	NA	NA	NA	NA	NA	NA	NA	NA	NA	NA	NA	NA	NA	NA	NA	NA	NA	NA	NA	NA	NA	NA	NA	NA	NA	NA	NA	NA	NA	NA
LOC109878115	0.04	0.07	1	31.04	25.21	43.68	40.39	43.05	40.56	38.02	0.710623	NADH dehydrogenase [ubiquinone] 1 beta subcomplex subunit 8%2C mitochondrial-like	XP_020325917.1	LOC109878115	490	NA	NA	NA	NA	NA	NA	NA	NA	NA	NA	NA	NA	NA	NA	NA	NA	NA	NA	NA	NA	NA	NA	NA	NA	NA	NA	NA	NA	NA	NA	NA	NA	NA	NA
LOC109877856	0.00834	1	0.00303	227.77	211.42	320.49	210.7	364.86	293.53	289.73	0.710693	60S ribosomal protein L35	XP_020325679.1	LOC109877856	491	NA	NA	NA	NA	NA	NA	NA	NA	NA	NA	NA	NA	NA	NA	NA	NA	NA	NA	NA	NA	NA	NA	NA	NA	NA	NA	NA	NA	NA	NA	NA	NA	NA	NA
LOC109868608	0.00823	1	0.00157	259.6	224.12	365.06	232.22	386.48	317.97	316.3	0.711116	60S ribosomal protein L37	XP_020313880.1	LOC109868608	492	NA	NA	NA	NA	NA	NA	NA	NA	NA	NA	NA	NA	NA	NA	NA	NA	NA	NA	NA	NA	NA	NA	NA	NA	NA	NA	NA	NA	NA	NA	NA	NA	NA	NA
LOC109890944	0.00499	0.01	0.97	50.49	37.41	70.87	60.15	68.27	71.26	74.36	0.712431	cytochrome c oxidase subunit 6C-1	XP_020338706.1	LOC109890944	493	XP_020338706.1	XP_020338706.1	XP_020338706.1	XP_020338706.1	XP_020338706.1	XP_020338706.1	XP_020338706.1	XP_020338706.1	NA	NA	NA	NA	NA	NA	NA	NA	NA	NA	NA	NA	NA	NA	NA	NA	NA	NA	NA	NA	NA	NA	NA	NA	NA	NA
LOC109878072	0.02	1.45e-07	1	37.9	29.45	53.02	63.52	46.28	53.91	51.74	0.714825	methylmalonate-semialdehyde dehydrogenase [acylating]%2C mitochondrial-like	XP_020325880.1	LOC109878072	494	NA	NA	NA	NA	NA	NA	NA	NA	NA	NA	NA	NA	NA	NA	NA	NA	NA	NA	NA	NA	NA	NA	NA	NA	NA	NA	NA	NA	NA	NA	NA	NA	NA	NA
LOC109865015	0.00427	0.47	1	64.92	78.85	90.52	105.77	107.01	111.85	95.29	0.71719	phosphoethanolamine N-methyltransferase 3-like	XP_020308713.1	LOC109865015	495	NA	NA	NA	NA	NA	NA	NA	NA	NA	NA	NA	NA	NA	NA	NA	NA	NA	XP_020308713.1	NA	NA	NA	NA	NA	NA	NA	NA	NA	NA	NA	NA	NA	NA	NA	NA
LOC109902370	0.05	1	0.00512	293.4	270.17	409.03	258.77	467.69	359.35	355.65	0.717307	ubiquitin-60S ribosomal protein L40-like	XP_020354253.1	LOC109902370	496	NA	NA	NA	NA	NA	NA	NA	NA	NA	NA	NA	NA	NA	NA	NA	NA	NA	NA	NA	NA	NA	NA	NA	NA	NA	NA	NA	NA	NA	NA	NA	NA	NA	NA
LOC109903854	0.00956	1	0.00502	276.91	248.61	382.37	263.22	426.4	349.06	339.62	0.724194	60S ribosomal protein L13a-like	XP_020356440.1	LOC109903854	497	NA	NA	NA	NA	NA	NA	NA	NA	NA	NA	NA	NA	NA	NA	NA	NA	NA	NA	NA	NA	NA	NA	NA	NA	NA	NA	NA	NA	NA	NA	NA	NA	NA	NA
LOC109867596	0.00726	1	0.02	109.65	103.58	151.36	109.89	168.81	140.39	129.74	0.724432	phosphate carrier protein%2C mitochondrial-like%2C transcript variant X1	XP_020312428.1	LOC109867596	498	XP_020312428.1	XP_020312428.1	XP_020312428.1	XP_020312428.1	XP_020312428.1	XP_020312428.1	XP_020312428.1	XP_020312428.1	NA	XP_020312428.1	NA	NA	NA	NA	NA	NA	NA	NA	NA	NA	NA	NA	NA	NA	NA	NA	NA	NA	NA	NA	NA	NA	NA	NA
ATP6	0.02	1.34e-12	1	2559.56	1744.26	3529.44	4345.7	2770.87	3552.52	3342.43	0.725203	NA	YP_001122905.1	ATP6	499	NA	NA	NA	NA	NA	NA	NA	NA	NA	NA	NA	NA	NA	NA	NA	NA	NA	NA	NA	NA	NA	NA	NA	NA	NA	NA	NA	NA	NA	NA	NA	NA	NA	NA
LOC109874682	0.02	1	1	44.1	39.74	60.77	51.08	70.93	58.87	53.26	0.725687	ubiquitin-60S ribosomal protein L40-like	XP_020322297.1	LOC109874682	500	NA	NA	NA	NA	NA	NA	NA	NA	NA	NA	NA	NA	NA	NA	NA	NA	NA	NA	NA	NA	NA	NA	NA	NA	NA	NA	NA	NA	NA	NA	NA	NA	NA	NA
LOC109869228	0.02	1	0.00191	224.37	205.76	309.07	198.26	342.47	280.84	285.83	0.725952	40S ribosomal protein S26-like	XP_020314804.1	LOC109869228	501	NA	NA	NA	NA	NA	NA	NA	NA	NA	NA	NA	NA	NA	NA	NA	NA	NA	NA	NA	NA	NA	NA	NA	NA	NA	NA	NA	NA	NA	NA	NA	NA	NA	NA
LOC109893860	0.04	1	0.00451	1275.39	1147.52	1755.64	1128.86	2051.61	1525.58	1407.15	0.726453	60S acidic ribosomal protein P0-like	XP_020342656.1	LOC109893860	502	NA	NA	NA	NA	NA	NA	NA	NA	NA	NA	NA	NA	NA	NA	NA	NA	NA	NA	NA	NA	NA	NA	NA	NA	NA	NA	NA	NA	NA	NA	NA	NA	NA	NA
LOC109892935	0.0063	1	0.000488	421.67	368.64	578.95	372.26	648.24	509.67	484.34	0.728336	60S ribosomal protein L10a-like	XP_020341435.1	LOC109892935	503	NA	NA	NA	NA	NA	NA	NA	NA	NA	NA	NA	NA	NA	NA	NA	NA	NA	NA	NA	NA	NA	NA	NA	NA	NA	NA	NA	NA	NA	NA	NA	NA	NA	NA
LOC109889831	0.04	1	1	35.28	35.47	48.42	43.88	51.31	47.63	48.26	0.728625	cytochrome c oxidase subunit 7A-related protein%2C mitochondrial-like	XP_020337160.1	LOC109889831	504	XP_020337160.1	XP_020337160.1	XP_020337160.1	XP_020337160.1	XP_020337160.1	XP_020337160.1	XP_020337160.1	XP_020337160.1	NA	NA	NA	NA	NA	NA	NA	NA	NA	NA	NA	NA	NA	NA	NA	NA	NA	NA	NA	NA	NA	NA	NA	NA	NA	NA
LOC109897784	0.05	1	1	35.05	30.12	48.05	40.74	51.7	47.93	43.44	0.729448	dihydrolipoyl dehydrogenase%2C mitochondrial-like	XP_020347940.1	LOC109897784	505	NA	NA	NA	NA	NA	NA	NA	NA	NA	NA	NA	NA	NA	NA	NA	NA	NA	XP_020347940.1	XP_020347940.1	XP_020347940.1	XP_020347940.1	XP_020347940.1	XP_020347940.1	XP_020347940.1	XP_020347940.1	XP_020347940.1	NA	NA	NA	NA	NA	NA	NA	NA
LOC109905319	0.00527	1	0.01	418.05	379.59	572.97	414.27	612.75	511.67	535.25	0.729619	60S ribosomal protein L39-like	XP_020358210.1	LOC109905319	506	NA	NA	NA	NA	NA	NA	NA	NA	NA	NA	NA	NA	NA	NA	NA	NA	NA	NA	NA	NA	NA	NA	NA	NA	NA	NA	NA	NA	NA	NA	NA	NA	NA	NA
LOC109873939	0.04	1	0.33	34.81	29.98	47.53	36.99	38.77	39.28	37.02	0.73238	peptidyl-prolyl cis-trans isomerase A-like	XP_020321224.1	LOC109873939	507	NA	NA	NA	NA	NA	NA	NA	NA	NA	NA	NA	NA	NA	NA	NA	NA	NA	NA	NA	NA	NA	NA	NA	NA	NA	NA	NA	NA	NA	NA	NA	NA	NA	NA
LOC109867328	0.00151	1	0.00046	254.01	222.45	346.61	234.12	386.01	316.52	310.34	0.732841	40S ribosomal protein S17	XP_020312028.1	LOC109867328	508	NA	NA	NA	NA	NA	NA	NA	NA	NA	NA	NA	NA	NA	NA	NA	NA	NA	NA	NA	NA	NA	NA	NA	NA	NA	NA	NA	NA	NA	NA	NA	NA	NA	NA
LOC109899922	0.05	1	1	43.21	38.83	58.87	52.92	62.84	58	54.5	0.73399	translation machinery-associated protein 7	XP_020351149.1	LOC109899922	509	NA	NA	NA	NA	NA	NA	NA	NA	NA	NA	NA	NA	NA	NA	NA	NA	NA	NA	NA	NA	NA	NA	NA	NA	NA	NA	NA	NA	NA	NA	NA	NA	NA	NA
sec61b	0.01	1	1	301.81	286.24	410.22	350.66	473.38	375.98	366.49	0.735727	Sec61 translocon beta subunit	XP_020325615.1	sec61b	510	NA	NA	NA	NA	NA	NA	NA	NA	NA	NA	NA	NA	NA	NA	NA	NA	NA	NA	NA	NA	NA	NA	NA	NA	NA	NA	NA	NA	NA	NA	NA	NA	NA	NA
LOC109865814	0.0037	1	0.002	410.88	369.69	557.93	389.37	692.71	552.61	516.97	0.736436	40S ribosomal protein SA-like	XP_020309858.1	LOC109865814	511	NA	NA	NA	NA	NA	NA	NA	NA	NA	NA	NA	NA	NA	NA	NA	NA	NA	NA	NA	NA	NA	NA	NA	NA	NA	NA	NA	NA	NA	NA	NA	NA	NA	NA
LOC109902478	0.00964	1	0.00371	85.53	69.81	115.94	80.84	120.73	107.75	110.62	0.737709	ATP synthase subunit delta%2C mitochondrial-like	XP_020354449.1	LOC109902478	512	XP_020354449.1	XP_020354449.1	XP_020354449.1	XP_020354449.1	XP_020354449.1	XP_020354449.1	XP_020354449.1	XP_020354449.1	XP_020354449.1	XP_020354449.1	XP_020354449.1	XP_020354449.1	XP_020354449.1	XP_020354449.1	XP_020354449.1	XP_020354449.1	XP_020354449.1	XP_020354449.1	XP_020354449.1	XP_020354449.1	XP_020354449.1	XP_020354449.1	XP_020354449.1	XP_020354449.1	XP_020354449.1	XP_020354449.1	XP_020354449.1	XP_020354449.1	XP_020354449.1	XP_020354449.1	XP_020354449.1	XP_020354449.1	XP_020354449.1	XP_020354449.1
rps2	0.04	1	0.00102	1481.94	1348.55	2008.83	1239.23	2116.82	1664.24	1645.03	0.737713	ribosomal protein S2	XP_020326709.1	rps2	513	NA	NA	NA	NA	NA	NA	NA	NA	NA	NA	NA	NA	NA	NA	NA	NA	NA	NA	NA	NA	NA	NA	NA	NA	NA	NA	NA	NA	NA	NA	NA	NA	NA	NA
LOC109865542	0.03	1	1	46.51	45.4	63.04	53.13	59.43	60.45	60.62	0.737786	NA	NA	LOC109865542	514	NA	NA	NA	NA	NA	NA	NA	NA	NA	NA	NA	NA	NA	NA	NA	NA	NA	NA	NA	NA	NA	NA	NA	NA	NA	NA	NA	NA	NA	NA	NA	NA	NA	NA
LOC109888424	0.02	1	0.07	259.92	224.42	351.7	264.73	386.63	341.01	259.6	0.739039	60S acidic ribosomal protein P2-like	XP_020335198.1	LOC109888424	515	NA	NA	NA	NA	NA	NA	NA	NA	NA	NA	NA	NA	NA	NA	NA	NA	NA	NA	NA	NA	NA	NA	NA	NA	NA	NA	NA	NA	NA	NA	NA	NA	NA	NA
LOC109883595	0.02	0.00019	1	64.41	52.58	87.14	92.4	71.45	75.1	65.39	0.739155	transmembrane protein 258	XP_020331214.1	LOC109883595	516	NA	NA	NA	NA	NA	NA	NA	NA	NA	NA	NA	NA	NA	NA	NA	NA	NA	NA	XP_020331214.1	NA	NA	NA	NA	NA	NA	NA	NA	NA	NA	NA	NA	NA	NA	NA
LOC109897951	0.00948	1	1	61.14	57.75	82.61	73.66	81.65	78.39	77.81	0.740104	sulfhydryl oxidase 1-like	XP_020348228.1	LOC109897951	517	NA	NA	NA	NA	NA	NA	NA	NA	NA	NA	NA	NA	NA	NA	NA	NA	NA	NA	NA	NA	NA	NA	NA	NA	NA	NA	NA	NA	NA	NA	NA	NA	NA	NA
LOC109900949	0.00757	1	0.000369	440.01	384.85	594.29	383.99	616.99	496.8	504.99	0.740396	ubiquitin-like protein FUBI	XP_020352454.1	LOC109900949	518	NA	NA	NA	NA	NA	NA	NA	NA	NA	NA	NA	NA	NA	NA	NA	NA	NA	NA	NA	NA	NA	NA	NA	NA	NA	NA	NA	NA	NA	NA	NA	NA	NA	NA
LOC109869589	0.0025	2.51e-08	1	98.14	79.91	132.36	150.46	119.06	142.68	125.07	0.741463	ATP synthase subunit O%2C mitochondrial-like	XP_020315412.1	LOC109869589	519	XP_020315412.1	XP_020315412.1	NA	NA	NA	NA	NA	NA	NA	NA	NA	NA	NA	NA	NA	NA	NA	XP_020315412.1	XP_020315412.1	XP_020315412.1	XP_020315412.1	XP_020315412.1	XP_020315412.1	XP_020315412.1	XP_020315412.1	XP_020315412.1	XP_020315412.1	XP_020315412.1	XP_020315412.1	XP_020315412.1	XP_020315412.1	XP_020315412.1	XP_020315412.1	XP_020315412.1
LOC109899224	0.05	1	0.00626	178.73	178.2	240.76	162.06	294.71	212.43	196.81	0.742358	eukaryotic translation initiation factor 5A-1-like%2C transcript variant X2	XP_020349869.1	LOC109899224	520	NA	NA	NA	NA	NA	NA	NA	NA	NA	NA	NA	NA	NA	NA	NA	NA	NA	NA	NA	NA	NA	NA	NA	NA	NA	NA	NA	NA	NA	NA	NA	NA	NA	NA
LOC109901787	0.02	1	0.00555	287.83	260.16	385.78	269.05	408.33	343.96	347.56	0.746099	40S ribosomal protein S19	XP_020353330.1	LOC109901787	521	NA	NA	NA	NA	NA	NA	NA	NA	NA	NA	NA	NA	NA	NA	NA	NA	NA	NA	NA	NA	NA	NA	NA	NA	NA	NA	NA	NA	NA	NA	NA	NA	NA	NA
LOC109899775	0.02	1	0.00177	403.03	376.54	538.28	361.57	605.93	493	477.97	0.748737	ubiquitin-40S ribosomal protein S27a-like%2C transcript variant X1	XP_020350884.1	LOC109899775	522	NA	NA	NA	NA	NA	NA	NA	NA	NA	NA	NA	NA	NA	NA	NA	NA	NA	NA	NA	NA	NA	NA	NA	NA	NA	NA	NA	NA	NA	NA	NA	NA	NA	NA
LOC109905909	0.02	1	0.00204	188.98	164.6	252.08	168.78	273.59	217.35	211.84	0.749683	40S ribosomal protein S9%2C transcript variant X4	XP_020359151.1	LOC109905909	523	NA	NA	NA	NA	NA	NA	NA	NA	NA	NA	NA	NA	NA	NA	NA	NA	NA	NA	NA	NA	NA	NA	NA	NA	NA	NA	NA	NA	NA	NA	NA	NA	NA	NA
LOC109903433	0.00527	3.52e-12	1	331.64	257.16	440.62	538.28	363.66	415.46	397.38	0.752667	fatty acid-binding protein%2C liver-like	XP_020355726.1	LOC109903433	524	NA	NA	NA	NA	NA	NA	NA	NA	NA	NA	NA	NA	NA	NA	NA	NA	NA	NA	NA	NA	NA	NA	NA	NA	NA	NA	NA	NA	NA	NA	NA	NA	NA	NA
LOC109892073	0.02	1	0.13	86.22	74.78	114.44	90.25	128.06	101.73	99.64	0.753408	cytochrome b-c1 complex subunit 9	XP_020340082.1	LOC109892073	525	NA	NA	NA	NA	NA	NA	NA	NA	NA	NA	NA	NA	NA	NA	NA	NA	NA	NA	NA	NA	NA	NA	NA	NA	NA	NA	NA	NA	NA	NA	NA	NA	NA	NA
tcp1	0.05	1	1	50.08	60.87	66.47	60.94	76.21	61.71	56.87	0.753423	t-complex 1	XP_020310504.1	tcp1	526	NA	NA	NA	NA	NA	NA	NA	NA	NA	NA	NA	NA	NA	NA	NA	NA	NA	NA	NA	NA	NA	NA	NA	NA	NA	NA	NA	NA	NA	NA	NA	NA	NA	NA
hao1	0.02	1	1	74.51	76.97	98.79	90.33	119.39	99.51	95.44	0.754226	hydroxyacid oxidase 1%2C transcript variant X2	XP_020356902.1	hao1	527	NA	NA	NA	NA	NA	NA	NA	NA	NA	NA	NA	NA	NA	NA	NA	NA	NA	NA	NA	NA	NA	NA	NA	NA	NA	NA	NA	NA	NA	NA	NA	NA	NA	NA
LOC109888442	0.01	1	0.00349	303.14	272.01	401.74	284.97	419.93	356.65	345.22	0.754568	40S ribosomal protein S13-like	XP_020335219.1	LOC109888442	528	NA	NA	NA	NA	NA	NA	NA	NA	NA	NA	NA	NA	NA	NA	NA	NA	NA	NA	NA	NA	NA	NA	NA	NA	NA	NA	NA	NA	NA	NA	NA	NA	NA	NA
habp2	0.05	1	1	684.1	708.94	904.47	815.34	787.45	876.77	852.59	0.756355	hyaluronan binding protein 2	XP_020336931.1	habp2	529	NA	NA	NA	NA	NA	NA	NA	NA	NA	NA	NA	NA	NA	NA	NA	NA	NA	NA	NA	NA	NA	NA	NA	NA	NA	NA	NA	NA	NA	NA	NA	NA	NA	NA
glud1	0.02	0.76	1	85.06	86.58	111.85	113.93	137.91	125.32	127.29	0.760483	glutamate dehydrogenase 1	XP_020337227.1	glud1	530	NA	NA	NA	NA	NA	NA	NA	NA	NA	NA	NA	NA	NA	NA	NA	NA	NA	NA	NA	NA	NA	NA	NA	NA	NA	NA	NA	NA	NA	NA	NA	NA	NA	NA
LOC109902650	0.01	1	1	566.33	585.06	738.36	688.71	724.74	734.01	712.12	0.767011	kininogen-1-like	XP_020354780.1	LOC109902650	531	NA	NA	NA	NA	NA	NA	NA	NA	NA	NA	NA	NA	NA	NA	NA	NA	NA	NA	NA	NA	NA	NA	NA	NA	NA	NA	NA	NA	NA	NA	NA	NA	NA	NA
proc	2.58e-05	1	0.0086	664.52	670.07	860.27	723.28	730.01	728.09	727.52	0.772455	protein C%2C inactivator of coagulation factors Va and VIIIa	XP_020323016.1	proc	532	NA	NA	NA	NA	NA	NA	NA	NA	NA	NA	NA	NA	NA	NA	NA	NA	NA	NA	NA	NA	NA	NA	NA	NA	NA	NA	NA	NA	NA	NA	NA	NA	NA	NA
LOC109868331	0.00508	3.99e-06	1	108.89	100.67	140.23	165.54	143.95	152.18	136.58	0.77651	SEC14-like protein 2%2C transcript variant X1	XP_020313391.1	LOC109868331	533	NA	NA	NA	NA	NA	NA	NA	NA	NA	NA	NA	NA	NA	NA	NA	NA	NA	NA	NA	NA	NA	NA	NA	NA	NA	NA	NA	NA	NA	NA	NA	NA	NA	NA
LOC109907893	4.9e-05	0.9	0.03	428.55	387.36	551.89	474.51	573.64	541.61	526.07	0.776513	nuclease-sensitive element-binding protein 1-like%2C transcript variant X2	XP_020361758.1	LOC109907893	534	NA	NA	NA	NA	NA	NA	NA	NA	NA	NA	NA	NA	NA	NA	NA	NA	NA	NA	NA	NA	NA	NA	NA	NA	NA	NA	NA	NA	NA	NA	NA	NA	NA	NA
LOC109876159	0.05	0.32	1	143.64	132.47	182.07	179.89	168.36	174.16	154.55	0.788927	histamine N-methyltransferase-like	XP_020324219.1	LOC109876159	535	NA	NA	NA	NA	NA	NA	NA	NA	NA	NA	NA	NA	NA	NA	NA	NA	NA	NA	NA	NA	NA	NA	NA	NA	NA	NA	NA	NA	NA	NA	NA	NA	NA	NA
LOC109879558	0.01	0.05	0.05	524.65	649.02	657.28	537.65	699.51	621.17	611.41	0.798214	actin%2C cytoplasmic 1-like	XP_020327314.1	LOC109879558	536	NA	NA	NA	NA	NA	NA	NA	NA	NA	NA	NA	NA	NA	NA	NA	NA	NA	NA	NA	NA	NA	NA	NA	NA	NA	NA	NA	NA	NA	NA	NA	NA	NA	NA
LOC109903703	0.00427	2.08e-08	1	409.22	428.76	310.47	313.38	313.88	330.7	346.94	1.31807	syndecan-2-A-like	XP_020356161.1	LOC109903703	537	NA	NA	NA	NA	NA	NA	NA	NA	NA	NA	NA	NA	NA	NA	NA	NA	NA	NA	XP_020356161.1	NA	NA	NA	NA	NA	NA	NA	NA	NA	NA	NA	NA	NA	NA	NA
LOC109910359	0.01	0.000166	1	184.81	180.66	139.32	139.24	163.49	149.04	151.57	1.32651	phytanoyl-CoA dioxygenase%2C peroxisomal-like	XP_020365127.1	LOC109910359	538	NA	NA	NA	NA	NA	NA	NA	NA	NA	NA	NA	NA	NA	NA	NA	NA	NA	NA	NA	NA	NA	NA	NA	NA	NA	NA	NA	NA	NA	NA	NA	NA	NA	NA
LOC109899954	0.03	0.00961	1	196.83	186.77	141.79	145.72	118.66	138.55	147.93	1.38818	cystatin	XP_020351216.1	LOC109899954	539	NA	NA	NA	NA	NA	NA	NA	NA	NA	NA	NA	NA	NA	NA	NA	NA	NA	NA	NA	NA	NA	NA	NA	NA	NA	NA	NA	NA	NA	NA	NA	NA	NA	NA
LOC109901152	0.05	1.53e-06	0.28	203.17	187.61	144.4	115.94	114.23	125.56	137.12	1.40699	uncharacterized LOC109901152	XP_020352785.1	LOC109901152	540	NA	NA	NA	NA	NA	NA	NA	NA	NA	NA	NA	NA	NA	NA	NA	NA	NA	NA	NA	NA	NA	NA	NA	NA	NA	NA	NA	NA	NA	NA	NA	NA	NA	NA
LOC109878116	0.000819	1	1	315.99	271.22	222.42	269.85	205.45	210.54	211.19	1.42069	glutathione S-transferase theta-1-like	XP_020325921.1	LOC109878116	541	NA	NA	NA	NA	NA	NA	NA	NA	NA	NA	NA	NA	NA	NA	NA	NA	NA	NA	NA	NA	NA	NA	NA	NA	NA	NA	NA	NA	NA	NA	NA	NA	NA	NA
LOC109894716	0.00143	1.56e-11	1	167.5	190.41	115.75	113.2	105.94	107.95	104.44	1.44708	prosaposin-like%2C transcript variant X1	XP_020343998.1	LOC109894716	542	NA	NA	NA	NA	NA	NA	NA	NA	NA	NA	NA	NA	NA	NA	NA	NA	NA	NA	NA	NA	NA	NA	NA	NA	NA	NA	NA	NA	NA	NA	NA	NA	NA	NA
LOC109883343	0.01	1.29e-06	1	1651.78	1613.95	1131.9	1006.99	1246.84	1104.03	1321.43	1.4593	fibrinogen alpha chain-like	XP_020330948.1	LOC109883343	543	NA	NA	NA	NA	NA	NA	NA	NA	NA	NA	NA	NA	NA	NA	NA	NA	NA	NA	NA	NA	NA	NA	NA	NA	NA	NA	NA	NA	NA	NA	NA	NA	NA	NA
LOC109901135	0.01	2.85e-11	0.24	7793.79	8233.58	5300.71	4287.02	5710.82	4759.46	6070.86	1.47033	fibrinogen gamma chain-like	XP_020352768.1	LOC109901135	544	NA	NA	NA	NA	NA	NA	NA	NA	NA	NA	NA	NA	NA	NA	NA	NA	NA	NA	NA	NA	NA	NA	NA	NA	NA	NA	NA	NA	NA	NA	NA	NA	NA	NA
LOC109877646	0.00772	1.08e-09	0.58	529.64	539.62	359.19	302.55	399.49	388.1	402.74	1.47454	complement C3-like	XP_020325444.1	LOC109877646	545	NA	NA	NA	NA	NA	NA	NA	NA	NA	NA	NA	NA	NA	NA	NA	NA	NA	NA	NA	NA	NA	NA	NA	NA	NA	NA	NA	NA	NA	NA	NA	NA	NA	NA
LOC109900552	0.05	0.00476	1	49.25	51.78	32.4	35.65	40.86	35.13	43.74	1.52006	lysosomal-associated transmembrane protein 4A-like	XP_020351806.1	LOC109900552	546	NA	NA	NA	NA	NA	NA	NA	NA	NA	NA	NA	NA	NA	NA	NA	NA	NA	NA	NA	NA	NA	NA	NA	NA	NA	NA	NA	NA	NA	NA	NA	NA	NA	NA
LOC109888392	0.000199	1.11e-10	0.16	704.76	652.19	460.17	381.03	462.94	396.72	405.01	1.53152	vitamin D(3) 25-hydroxylase-like	XP_020335141.1	LOC109888392	547	NA	NA	NA	NA	NA	NA	NA	NA	NA	NA	NA	NA	NA	NA	NA	NA	NA	NA	NA	NA	NA	NA	NA	NA	NA	NA	NA	NA	NA	NA	NA	NA	NA	NA
LOC109885570	0.01	2.43e-10	0.5	2052.92	2184.31	1340.2	1084.6	1531.96	1188.67	1495.8	1.5318	NA	NA	LOC109885570	548	NA	NA	NA	NA	NA	NA	NA	NA	NA	NA	NA	NA	NA	NA	NA	NA	NA	NA	NA	NA	NA	NA	NA	NA	NA	NA	NA	NA	NA	NA	NA	NA	NA	NA
LOC109885619	0.00379	4.98e-06	1	776.08	805.19	504.64	506.02	448.71	455.69	512.28	1.53789	prothrombin-like%2C transcript variant X2	XP_020333043.1	LOC109885619	549	XP_020333043.1	XP_020333043.1	XP_020333043.1	NA	NA	XP_020333043.1	XP_020333043.1	XP_020333043.1	NA	NA	NA	NA	NA	NA	NA	NA	NA	NA	NA	NA	NA	NA	NA	NA	NA	NA	NA	NA	NA	NA	NA	NA	NA	NA
LOC109905279	0.04	1	1	609.9	470.66	396.32	469.81	356.68	396.44	418.79	1.53891	tryptophan 2%2C3-dioxygenase A-like	XP_020358150.1	LOC109905279	550	NA	NA	NA	NA	NA	NA	NA	NA	NA	NA	NA	NA	NA	NA	NA	NA	NA	NA	NA	NA	NA	NA	NA	NA	NA	NA	NA	NA	NA	NA	NA	NA	NA	NA
LOC109898286	0.00719	1	1	197.19	172.39	127.75	171.2	103.1	140.41	119.82	1.54356	cathepsin D-like	XP_020348792.1	LOC109898286	551	NA	NA	NA	NA	NA	NA	NA	NA	NA	NA	NA	NA	NA	NA	NA	NA	NA	NA	NA	NA	NA	NA	NA	NA	NA	NA	NA	NA	NA	NA	NA	NA	NA	NA
LOC109899743	0.00952	1	1	93.84	80.08	60.61	75.17	46.73	53.3	59.15	1.54826	serine hydroxymethyltransferase%2C mitochondrial-like	XP_020350817.1	LOC109899743	552	NA	NA	NA	NA	NA	NA	NA	NA	NA	NA	NA	NA	NA	NA	NA	NA	NA	NA	NA	NA	NA	NA	NA	NA	NA	NA	NA	NA	NA	NA	NA	NA	NA	NA
LOC109892651	6.61e-05	0	0.28	1590.09	1609.51	1021.17	863.11	886.2	869.04	1013.02	1.55713	inter-alpha-trypsin inhibitor heavy chain H3-like	XP_020340937.1	LOC109892651	553	NA	NA	NA	NA	NA	NA	NA	NA	NA	NA	NA	NA	NA	NA	NA	NA	NA	NA	NA	NA	NA	NA	NA	NA	NA	NA	NA	NA	NA	NA	NA	NA	NA	NA
LOC109900853	0.00418	0.000113	1	63.6	56.97	40.75	35.97	32.66	33.56	35.59	1.56074	protein Z-dependent protease inhibitor-like	XP_020352300.1	LOC109900853	554	NA	NA	NA	NA	NA	NA	NA	NA	NA	NA	NA	NA	NA	NA	NA	NA	NA	NA	NA	NA	NA	NA	NA	NA	NA	NA	NA	NA	NA	NA	NA	NA	NA	NA
LOC109885568	0.00116	4.32e-10	1	2031.77	2087.3	1276.64	1091.69	1492.68	1261.7	1659.71	1.5915	fibrinogen beta chain-like	XP_020333000.1	LOC109885568	555	NA	NA	NA	NA	NA	NA	NA	NA	NA	NA	NA	NA	NA	NA	NA	NA	NA	NA	NA	NA	NA	NA	NA	NA	NA	NA	NA	NA	NA	NA	NA	NA	NA	NA
LOC109871441	5.04e-06	8.6e-16	0.31	176.19	179.67	110.6	93.27	116.04	104.94	94.64	1.59304	integral membrane protein 2B-like	XP_020317928.1	LOC109871441	556	NA	NA	NA	NA	NA	NA	NA	NA	NA	NA	NA	NA	NA	NA	NA	NA	NA	NA	XP_020317928.1	NA	NA	NA	NA	NA	NA	NA	NA	NA	NA	NA	NA	NA	NA	NA
LOC109888936	0.02	1	1	45.37	42.59	28.06	40.57	24.21	29.24	29.45	1.61689	canalicular multispecific organic anion transporter 1-like	XP_020335674.1	LOC109888936	557	XP_020335674.1	XP_020335674.1	XP_020335674.1	NA	NA	NA	NA	NA	NA	NA	NA	NA	NA	NA	NA	NA	NA	NA	NA	NA	NA	NA	NA	NA	NA	NA	NA	NA	NA	NA	NA	NA	NA	NA
LOC109867148	0.00753	0.000385	1	51.48	44.39	31.68	26.29	27.36	27.59	29	1.625	poly(U)-specific endoribonuclease-C-like	XP_020311703.1	LOC109867148	558	NA	NA	NA	NA	NA	NA	NA	NA	NA	NA	NA	NA	NA	NA	NA	NA	NA	NA	NA	NA	NA	NA	NA	NA	NA	NA	NA	NA	NA	NA	NA	NA	NA	NA
LOC109896666	0.000748	0.34	0.56	286.91	308.21	174.15	256.94	144.98	167.49	174.25	1.64749	phenylalanine-4-hydroxylase-like	XP_020346552.1	LOC109896666	559	NA	NA	NA	NA	NA	NA	NA	NA	NA	NA	NA	NA	NA	NA	NA	NA	NA	NA	NA	NA	NA	NA	NA	NA	NA	NA	NA	NA	NA	NA	NA	NA	NA	NA
hpgd	8.38e-05	9.18e-05	1	92.92	75.54	56.29	48.23	46.91	53.74	51.44	1.65074	hydroxyprostaglandin dehydrogenase 15-(NAD)	XP_020352923.1	hpgd	560	NA	NA	NA	NA	NA	NA	NA	NA	NA	NA	NA	NA	NA	NA	NA	NA	NA	NA	NA	NA	NA	NA	NA	NA	NA	NA	NA	NA	NA	NA	NA	NA	NA	NA
dhfr	0.05	0.00634	1	32.63	33.51	19.6	20.6	16.21	17.4	18.41	1.6648	dihydrofolate reductase%2C transcript variant X2	XP_020326163.1	dhfr	561	NA	NA	NA	NA	NA	NA	NA	NA	NA	NA	NA	NA	NA	NA	NA	NA	NA	NA	NA	NA	NA	NA	NA	NA	NA	NA	NA	NA	NA	NA	NA	NA	NA	NA
LOC109903970	0.00799	0.04	1	41.52	37.61	24.93	26.46	23.12	25.36	22.99	1.66546	transmembrane protein 50A-like%2C transcript variant X3	XP_020356602.1	LOC109903970	562	NA	NA	NA	NA	NA	NA	NA	NA	NA	NA	NA	NA	NA	NA	NA	NA	NA	NA	NA	NA	NA	NA	NA	NA	NA	NA	NA	NA	NA	NA	NA	NA	NA	NA
LOC109893146	0.05	0.97	1	216.15	179.62	128.96	141.64	160.8	136.19	131.61	1.6761	ferritin%2C middle subunit-like	XP_020341804.1	LOC109893146	563	XP_020341804.1	XP_020341804.1	NA	NA	NA	NA	NA	NA	NA	NA	NA	NA	NA	NA	NA	NA	NA	NA	NA	NA	NA	NA	NA	NA	NA	NA	NA	NA	NA	NA	NA	NA	NA	NA
LOC109892700	0.02	2.64e-10	0.26	137.18	145.17	81.72	57.5	90.83	76.46	79.73	1.67866	alpha-2-antiplasmin-like%2C transcript variant X1	XP_020341006.1	LOC109892700	564	NA	NA	NA	NA	NA	NA	NA	NA	NA	NA	NA	NA	NA	NA	NA	NA	NA	NA	NA	NA	NA	NA	NA	NA	NA	NA	NA	NA	NA	NA	NA	NA	NA	NA
LOC109908752	0.00439	0.01	1	55.92	52.99	33.2	35.52	37.28	35.83	46.56	1.68434	cytochrome b5-like	XP_020363016.1	LOC109908752	565	XP_020363016.1	XP_020363016.1	XP_020363016.1	XP_020363016.1	XP_020363016.1	XP_020363016.1	XP_020363016.1	XP_020363016.1	NA	NA	NA	NA	NA	NA	NA	NA	NA	NA	NA	NA	NA	NA	NA	NA	NA	NA	NA	NA	NA	NA	NA	NA	NA	NA
LOC109867491	0.001	1	1	501.39	329.78	296.14	333.08	238.11	295.2	301.77	1.69308	tyrosine aminotransferase-like%2C transcript variant X2	XP_020312264.1	LOC109867491	566	NA	NA	NA	NA	NA	NA	NA	NA	NA	NA	NA	NA	NA	NA	NA	NA	NA	NA	NA	NA	NA	NA	NA	NA	NA	NA	NA	NA	NA	NA	NA	NA	NA	NA
LOC109880056	0.00667	1	1	49.38	40.26	28.9	35.74	20.72	28.29	25.19	1.70865	cytochrome P450 2F3-like%2C transcript variant X2	XP_020327869.1	LOC109880056	567	NA	NA	NA	NA	NA	NA	NA	NA	NA	NA	NA	NA	NA	NA	NA	NA	NA	NA	NA	NA	NA	NA	NA	NA	NA	NA	NA	NA	NA	NA	NA	NA	NA	NA
LOC109869197	0.001	0.02	1	47.32	42.64	27.33	29.83	27.46	27.83	25.36	1.73143	cold shock domain-containing protein E1-like%2C transcript variant X2	XP_020314753.1	LOC109869197	568	NA	NA	NA	NA	NA	NA	NA	NA	NA	NA	NA	NA	NA	NA	NA	NA	NA	NA	NA	NA	NA	NA	NA	NA	NA	NA	NA	NA	NA	NA	NA	NA	NA	NA
LOC109894281	0.03	0.22	1	28.82	27.52	16.63	19.43	18.81	16.83	15.22	1.73301	mRNA decay activator protein ZFP36L1-like%2C transcript variant X2	XP_020343257.1	LOC109894281	569	NA	NA	NA	NA	NA	NA	NA	NA	NA	NA	NA	NA	NA	NA	NA	NA	NA	NA	NA	NA	NA	NA	NA	NA	NA	NA	NA	NA	NA	NA	NA	NA	NA	NA
LOC109876208	0.05	0.00227	1	61	68.06	35.11	38.56	28.53	30.45	38.42	1.7374	neutral cholesterol ester hydrolase 1-like	XP_020324258.1	LOC109876208	570	NA	NA	NA	NA	NA	NA	NA	NA	NA	NA	NA	NA	NA	NA	NA	NA	NA	NA	NA	NA	NA	NA	NA	NA	NA	NA	NA	NA	NA	NA	NA	NA	NA	NA
LOC109871471	0.00127	0.15	1	187.41	145.56	107.79	109.69	109.34	111.55	118.48	1.73866	alanine aminotransferase 2-like%2C transcript variant X1	XP_020317961.1	LOC109871471	571	NA	NA	NA	NA	NA	NA	NA	NA	NA	NA	NA	NA	NA	NA	NA	NA	NA	NA	NA	NA	NA	NA	NA	NA	NA	NA	NA	NA	NA	NA	NA	NA	NA	NA
LOC109907505	4.31e-07	1.68e-15	0.1	93.46	87.65	53.2	39.91	59.7	51	50.27	1.75677	H-2 class I histocompatibility antigen%2C L-D alpha chain-like%2C transcript variant X3	XP_020361082.1	LOC109907505	572	NA	NA	NA	NA	NA	NA	NA	NA	NA	NA	NA	NA	NA	NA	NA	NA	NA	NA	NA	NA	NA	NA	NA	NA	NA	NA	NA	NA	NA	NA	NA	NA	NA	NA
LOC109885569	0.000218	6.52e-08	1	83.45	83.66	47.41	43.34	56.73	49.42	60.41	1.76018	uncharacterized LOC109885569	NA	LOC109885569	573	NA	NA	NA	NA	NA	NA	NA	NA	NA	NA	NA	NA	NA	NA	NA	NA	NA	NA	NA	NA	NA	NA	NA	NA	NA	NA	NA	NA	NA	NA	NA	NA	NA	NA
LOC109876965	1.4e-06	0.02	1	85.4	79.7	48.45	61.6	53.92	55.8	51.13	1.76264	beta%2Cbeta-carotene 9'%2C10'-oxygenase-like%2C transcript variant X2	XP_020324890.1	LOC109876965	574	NA	NA	NA	NA	NA	NA	NA	NA	NA	NA	NA	NA	NA	NA	NA	NA	NA	NA	NA	NA	NA	NA	NA	NA	NA	NA	NA	NA	NA	NA	NA	NA	NA	NA
LOC109906285	0.000333	0.03	1	49.51	41.06	27.87	29.15	30.98	30.91	31.07	1.77646	complement C1r subcomponent-like	XP_020359498.1	LOC109906285	575	NA	NA	NA	NA	NA	NA	NA	NA	NA	NA	NA	NA	NA	NA	NA	NA	NA	NA	NA	NA	NA	NA	NA	NA	NA	NA	NA	NA	NA	NA	NA	NA	NA	NA
prg4	0.00172	1.03e-07	1	143.75	167.26	80.64	80.05	88.94	87.04	79.01	1.78261	proteoglycan 4%2C transcript variant X2	XP_020348390.1	prg4	576	NA	NA	NA	NA	NA	NA	NA	NA	NA	NA	NA	NA	NA	NA	NA	NA	NA	NA	NA	NA	NA	NA	NA	NA	NA	NA	NA	NA	NA	NA	NA	NA	NA	NA
LOC109876209	0.03	0.03	1	28.98	29.97	16.21	18.78	14.44	15.06	18.74	1.78779	neutral cholesterol ester hydrolase 1-like	XP_020324259.1	LOC109876209	577	NA	NA	NA	NA	NA	NA	NA	NA	NA	NA	NA	NA	NA	NA	NA	NA	NA	NA	NA	NA	NA	NA	NA	NA	NA	NA	NA	NA	NA	NA	NA	NA	NA	NA
LOC109881448	4.17e-06	0.00587	1	373.15	334.67	208.27	241.6	179.94	200.93	209.83	1.79166	ferritin%2C heavy subunit-like	XP_020329170.1	LOC109881448	578	XP_020329170.1	XP_020329170.1	NA	NA	NA	NA	NA	NA	NA	NA	NA	NA	NA	NA	NA	NA	NA	NA	NA	NA	NA	NA	NA	NA	NA	NA	NA	NA	NA	NA	NA	NA	NA	NA
LOC109877579	0.0011	5.72e-05	1	327.57	343.42	179.59	186.73	252.45	252.3	258.55	1.82399	complement C3-like	XP_020325392.1	LOC109877579	579	NA	NA	NA	NA	NA	NA	NA	NA	NA	NA	NA	NA	NA	NA	NA	NA	NA	NA	NA	NA	NA	NA	NA	NA	NA	NA	NA	NA	NA	NA	NA	NA	NA	NA
LOC109883684	0.000424	0.000166	1	48.08	41.02	26.34	23.32	29.13	29.11	28.67	1.82536	uncharacterized LOC109883684	NA	LOC109883684	580	NA	NA	NA	NA	NA	NA	NA	NA	NA	NA	NA	NA	NA	NA	NA	NA	NA	NA	NA	NA	NA	NA	NA	NA	NA	NA	NA	NA	NA	NA	NA	NA	NA	NA
LOC109907546	2.43e-05	4.18e-07	1	158.2	138.06	86.06	75.21	86.14	76.57	89.46	1.83825	C-type lectin domain family 4 member G-like	XP_020361159.1	LOC109907546	581	NA	NA	NA	NA	NA	NA	NA	NA	NA	NA	NA	NA	NA	NA	NA	NA	NA	NA	NA	NA	NA	NA	NA	NA	NA	NA	NA	NA	NA	NA	NA	NA	NA	NA
LOC109864843	0.00144	1	1	713.45	420.34	383.79	429.59	376.06	422.12	429.53	1.85896	tryptophan 2%2C3-dioxygenase A-like	XP_020308425.1	LOC109864843	582	NA	NA	NA	NA	NA	NA	NA	NA	NA	NA	NA	NA	NA	NA	NA	NA	NA	NA	NA	NA	NA	NA	NA	NA	NA	NA	NA	NA	NA	NA	NA	NA	NA	NA
LOC109876037	9.09e-06	6.97e-08	1	312.78	322.1	167.03	167.7	232.09	230.67	240.24	1.8726	ophiophagus venom factor-like	XP_020324106.1	LOC109876037	583	NA	NA	NA	NA	NA	NA	NA	NA	NA	NA	NA	NA	NA	NA	NA	NA	NA	NA	NA	NA	NA	NA	NA	NA	NA	NA	NA	NA	NA	NA	NA	NA	NA	NA
LOC109880643	0.00763	4.35e-09	0.1	9936.87	9347.63	5277.95	3297.32	5919.59	5425.6	7663.36	1.88271	hemopexin-like	XP_020328420.1	LOC109880643	584	NA	NA	NA	NA	NA	NA	NA	NA	NA	NA	NA	NA	NA	NA	NA	NA	NA	NA	NA	NA	NA	NA	NA	NA	NA	NA	NA	NA	NA	NA	NA	NA	NA	NA
LOC109876313	0.00418	1.78e-07	1	1000.24	1024.41	527.57	426.09	412.92	460.28	455.88	1.89594	L-rhamnose-binding lectin CSL1-like	XP_020324334.1	LOC109876313	585	NA	NA	NA	NA	NA	NA	NA	NA	NA	NA	NA	NA	NA	NA	NA	NA	NA	NA	NA	NA	NA	NA	NA	NA	NA	NA	NA	NA	NA	NA	NA	NA	NA	NA
LOC109884794	4.21e-05	1	1	555.43	485.61	288.97	422.98	179.37	233.01	220.78	1.9221	ferritin%2C middle subunit-like	XP_020332300.1	LOC109884794	586	XP_020332300.1	XP_020332300.1	NA	NA	NA	NA	NA	NA	NA	NA	NA	NA	NA	NA	NA	NA	NA	NA	NA	NA	NA	NA	NA	NA	NA	NA	NA	NA	NA	NA	NA	NA	NA	NA
LOC109903842	0.0036	1	1	28.51	19.54	14.69	21.77	12.98	15.23	16.17	1.94078	DNA-binding protein inhibitor ID-3-A-like	XP_020356418.1	LOC109903842	587	NA	NA	NA	NA	NA	NA	NA	NA	NA	NA	NA	NA	NA	NA	NA	NA	NA	NA	NA	NA	NA	NA	NA	NA	NA	NA	NA	NA	NA	NA	NA	NA	NA	NA
LOC109873469	0.02	0.26	1	21.55	16.68	10.93	10.55	10.88	11.28	13.55	1.97164	magnesium transporter NIPA2-like	XP_020320714.1	LOC109873469	588	XP_020320714.1	XP_020320714.1	XP_020320714.1	NA	NA	XP_020320714.1	XP_020320714.1	XP_020320714.1	NA	NA	NA	NA	NA	NA	NA	NA	NA	NA	NA	NA	NA	NA	NA	NA	NA	NA	NA	NA	NA	NA	NA	NA	NA	NA
LOC109874903	0.04	0.75	1	38.23	33.69	19.36	22.84	9.49	18.88	10.97	1.97469	cytochrome P450 1A1-like	NA	LOC109874903	589	NA	NA	NA	NA	NA	NA	NA	NA	NA	NA	NA	NA	NA	NA	NA	NA	NA	NA	NA	NA	NA	NA	NA	NA	NA	NA	NA	NA	NA	NA	NA	NA	NA	NA
LOC109905378	0.04	0.02	1	17.07	16.65	8.61	8.58	9.87	10.08	10.93	1.98258	out at first protein homolog	XP_020358301.1	LOC109905378	590	NA	NA	NA	NA	NA	NA	NA	NA	NA	NA	NA	NA	NA	NA	NA	NA	NA	NA	NA	NA	NA	NA	NA	NA	NA	NA	NA	NA	NA	NA	NA	NA	NA	NA
LOC109870966	0	1	0.76	362.75	271.44	182.54	249.96	176.13	205.69	203.13	1.98724	coagulation factor V-like%2C transcript variant X2	XP_020317282.1	LOC109870966	591	NA	NA	NA	NA	NA	NA	NA	NA	NA	NA	NA	NA	NA	NA	NA	NA	NA	NA	NA	NA	NA	NA	NA	NA	NA	NA	NA	NA	NA	NA	NA	NA	NA	NA
LOC109902493	0.000228	2.76e-07	1	125.2	124.84	61.92	54.7	58.09	56.63	52.46	2.02196	cyclic AMP-responsive element-binding protein 3-like protein 3-B	XP_020354467.1	LOC109902493	592	NA	NA	NA	NA	NA	NA	NA	NA	NA	NA	NA	NA	NA	NA	NA	NA	NA	NA	NA	NA	NA	NA	NA	NA	NA	NA	NA	NA	NA	NA	NA	NA	NA	NA
bfar	0.02	1	0.82	22.08	20.38	10.88	19.56	6.67	11.38	8.44	2.02941	bifunctional apoptosis regulator	XP_020329632.1	bfar	593	NA	NA	NA	NA	NA	NA	NA	NA	NA	NA	NA	NA	NA	NA	NA	NA	NA	NA	NA	NA	NA	NA	NA	NA	NA	NA	NA	NA	NA	NA	NA	NA	NA	NA
LOC109880138	0.02	3.85e-06	1	21.21	24.73	10.35	8.99	12.47	10.91	12.49	2.04928	serine protease inhibitor Kazal-type 1-like	XP_020327964.1	LOC109880138	594	XP_020327964.1	XP_020327964.1	NA	NA	NA	NA	NA	NA	NA	NA	NA	NA	NA	NA	NA	NA	NA	NA	NA	NA	NA	NA	NA	NA	NA	NA	NA	NA	NA	NA	NA	NA	NA	NA
pcyt2	0.000114	2.25e-10	1	45.64	58.35	22.21	22.77	22.5	24.47	19.45	2.05493	phosphate cytidylyltransferase 2%2C ethanolamine	XP_020324298.1	pcyt2	595	NA	NA	NA	NA	NA	NA	NA	NA	NA	NA	NA	NA	NA	NA	NA	NA	NA	XP_020324298.1	NA	NA	NA	NA	NA	NA	NA	NA	NA	NA	NA	NA	NA	NA	NA	NA
LOC109905352	0.00767	0.08	1	27.89	22.62	13.56	13.6	16.74	15.56	20.03	2.05678	glycerol kinase-like	XP_020358258.1	LOC109905352	596	NA	NA	NA	NA	NA	NA	NA	NA	NA	NA	NA	NA	NA	NA	NA	NA	NA	XP_020358258.1	XP_020358258.1	NA	NA	NA	NA	NA	NA	NA	NA	NA	NA	NA	NA	NA	NA	NA
LOC109868410	0.00598	0.00327	1	21.65	23.46	10.49	12.49	12.07	11.23	11.02	2.06387	erythrocyte band 7 integral membrane protein-like	XP_020313540.1	LOC109868410	597	XP_020313540.1	XP_020313540.1	XP_020313540.1	NA	XP_020313540.1	XP_020313540.1	XP_020313540.1	XP_020313540.1	NA	NA	NA	NA	NA	NA	NA	NA	NA	NA	NA	NA	NA	NA	NA	NA	NA	NA	NA	NA	NA	NA	NA	NA	NA	NA
LOC109891061	0.000489	7.45e-09	0.04	63.1	49.76	30.56	16.74	41.3	37.26	37.73	2.06479	ERBB receptor feedback inhibitor 1-like%2C transcript variant X1	XP_020338943.1	LOC109891061	598	NA	NA	NA	NA	NA	NA	NA	NA	NA	NA	NA	NA	NA	NA	NA	NA	NA	NA	NA	NA	NA	NA	NA	NA	NA	NA	NA	NA	NA	NA	NA	NA	NA	NA
LOC109870404	4.32e-05	0.19	1	72.35	62.85	34.9	45.78	26.3	32.61	37.11	2.07307	arginase-1-like	XP_020316490.1	LOC109870404	599	XP_020316490.1	XP_020316490.1	NA	NA	NA	NA	NA	NA	NA	NA	NA	NA	NA	NA	NA	NA	NA	NA	NA	NA	NA	NA	NA	NA	NA	NA	NA	NA	NA	NA	NA	NA	NA	NA
LOC109872156	5.93e-14	5.41e-22	0.07	170.68	152.9	81.95	62.32	93.75	77.46	77.97	2.08273	elongation factor 2-like	XP_020318864.1	LOC109872156	600	NA	NA	NA	NA	NA	NA	NA	NA	NA	NA	NA	NA	NA	NA	NA	NA	NA	NA	NA	NA	NA	NA	NA	NA	NA	NA	NA	NA	NA	NA	NA	NA	NA	NA
LOC109895321	0.01	0.04	1	31.13	31.49	14.88	17.42	8.4	15.27	9.62	2.09207	cytochrome P450 1A1	XP_020344524.1	LOC109895321	601	NA	NA	NA	NA	NA	NA	NA	NA	NA	NA	NA	NA	NA	NA	NA	NA	NA	NA	NA	NA	NA	NA	NA	NA	NA	NA	NA	NA	NA	NA	NA	NA	NA	NA
LOC109891113	0.00608	1	1	78.48	55.71	37.21	65.14	31.01	38.98	48.91	2.10911	potassium voltage-gated channel subfamily C member 2-like	XP_020339020.1	LOC109891113	602	XP_020339020.1	XP_020339020.1	XP_020339020.1	NA	XP_020339020.1	XP_020339020.1	XP_020339020.1	XP_020339020.1	NA	NA	NA	NA	NA	NA	NA	NA	NA	NA	NA	NA	NA	NA	NA	NA	NA	NA	NA	NA	NA	NA	NA	NA	NA	NA
LOC109881560	0.00963	0.67	1	31.9	28.66	14.91	19.99	18.1	21.75	18.44	2.1395	acetyl-coenzyme A synthetase%2C cytoplasmic-like	XP_020329263.1	LOC109881560	603	NA	NA	NA	NA	NA	NA	NA	NA	NA	NA	NA	NA	NA	NA	NA	NA	NA	XP_020329263.1	XP_020329263.1	XP_020329263.1	XP_020329263.1	XP_020329263.1	XP_020329263.1	XP_020329263.1	XP_020329263.1	XP_020329263.1	NA	NA	NA	NA	NA	NA	NA	NA
LOC109892397	7.48e-09	3.04e-15	1	212.13	215.72	97.35	83.07	113.97	88.84	87.54	2.17904	fructose-1%2C6-bisphosphatase 1-like	XP_020340487.1	LOC109892397	604	NA	NA	NA	NA	NA	NA	NA	NA	NA	NA	NA	NA	NA	NA	NA	NA	NA	XP_020340487.1	XP_020340487.1	XP_020340487.1	XP_020340487.1	XP_020340487.1	XP_020340487.1	XP_020340487.1	XP_020340487.1	XP_020340487.1	XP_020340487.1	XP_020340487.1	XP_020340487.1	XP_020340487.1	XP_020340487.1	XP_020340487.1	XP_020340487.1	XP_020340487.1
LOC109903611	0.00214	0.01	1	21.31	20.54	9.75	11.21	10.73	11.19	9.71	2.18564	BOLA class I histocompatibility antigen%2C alpha chain BL3-7-like%2C transcript variant X1	XP_020356012.1	LOC109903611	605	NA	NA	NA	NA	NA	NA	NA	NA	NA	NA	NA	NA	NA	NA	NA	NA	NA	NA	NA	NA	NA	NA	NA	NA	NA	NA	NA	NA	NA	NA	NA	NA	NA	NA
LOC109896281	0.00342	0.00213	1	102.94	83.73	47.03	40.27	56.33	61.08	56.54	2.18882	ERBB receptor feedback inhibitor 1-like%2C transcript variant X1	XP_020346143.1	LOC109896281	606	NA	NA	NA	NA	NA	NA	NA	NA	NA	NA	NA	NA	NA	NA	NA	NA	NA	NA	NA	NA	NA	NA	NA	NA	NA	NA	NA	NA	NA	NA	NA	NA	NA	NA
cdo1	2.39e-05	1	0.02	66.4	56.03	30.31	59.95	22.57	32.88	25.58	2.1907	cysteine dioxygenase type 1	XP_020323144.1	cdo1	607	NA	NA	NA	NA	NA	NA	NA	NA	NA	NA	NA	NA	NA	NA	NA	NA	NA	NA	NA	NA	NA	NA	NA	NA	NA	NA	NA	NA	NA	NA	NA	NA	NA	NA
LOC109882290	0.00152	1	1	168.18	123.98	75.77	94.9	61.87	79.37	81.32	2.21961	mitochondrial uncoupling protein 2-like	XP_020329980.1	LOC109882290	608	XP_020329980.1	XP_020329980.1	XP_020329980.1	XP_020329980.1	XP_020329980.1	XP_020329980.1	XP_020329980.1	XP_020329980.1	NA	XP_020329980.1	XP_020329980.1	NA	NA	NA	NA	NA	NA	NA	NA	NA	NA	NA	NA	NA	NA	NA	NA	NA	NA	NA	NA	NA	NA	NA
LOC109892398	0.01	0.00152	1	16.99	15.04	7.52	6.09	8.16	6.5	6.45	2.25931	uncharacterized LOC109892398	NA	LOC109892398	609	NA	NA	NA	NA	NA	NA	NA	NA	NA	NA	NA	NA	NA	NA	NA	NA	NA	NA	NA	NA	NA	NA	NA	NA	NA	NA	NA	NA	NA	NA	NA	NA	NA	NA
LOC109901909	4.79e-05	4.9e-07	1	64.7	73.48	28.22	29.82	39.32	30.56	34.53	2.2927	metalloreductase STEAP4-like	XP_020353509.1	LOC109901909	610	XP_020353509.1	XP_020353509.1	XP_020353509.1	NA	NA	XP_020353509.1	XP_020353509.1	XP_020353509.1	NA	NA	NA	NA	NA	NA	NA	NA	NA	NA	NA	NA	NA	NA	NA	NA	NA	NA	NA	NA	NA	NA	NA	NA	NA	NA
LOC109874966	0.00308	0.00133	1	22.51	17.29	9.73	6.89	8.2	8.28	7.27	2.31346	prostaglandin G/H synthase 2-like	XP_020322637.1	LOC109874966	611	XP_020322637.1	XP_020322637.1	NA	NA	NA	NA	NA	NA	NA	NA	NA	NA	NA	NA	NA	NA	NA	XP_020322637.1	NA	XP_020322637.1	XP_020322637.1	NA	NA	NA	NA	NA	NA	NA	NA	NA	NA	NA	NA	NA
LOC109876049	2.23e-05	0.88	1	1190.86	1039.85	512.06	811.75	373.32	475.46	564.95	2.32563	serum albumin 1-like	NA	LOC109876049	612	NA	NA	NA	NA	NA	NA	NA	NA	NA	NA	NA	NA	NA	NA	NA	NA	NA	NA	NA	NA	NA	NA	NA	NA	NA	NA	NA	NA	NA	NA	NA	NA	NA	NA
LOC109872654	0.04	3.04e-10	1	33.62	55.7	14.32	8.04	13.87	12.77	14.21	2.34777	solute carrier family 13 member 5-like%2C transcript variant X2	XP_020319555.1	LOC109872654	613	XP_020319555.1	NA	XP_020319555.1	NA	NA	NA	NA	NA	NA	NA	NA	NA	NA	NA	NA	NA	NA	NA	NA	NA	NA	NA	NA	NA	NA	NA	NA	NA	NA	NA	NA	NA	NA	NA
LOC109909355	5.07e-06	1	1	16458.9	13791.3	7007.14	11087.3	5118.73	6572.95	7761.05	2.34888	serum albumin 2-like	XP_020364006.1	LOC109909355	614	NA	NA	NA	NA	NA	NA	NA	NA	NA	NA	NA	NA	NA	NA	NA	NA	NA	NA	NA	NA	NA	NA	NA	NA	NA	NA	NA	NA	NA	NA	NA	NA	NA	NA
LOC109909966	0.00681	1	1	15.11	12.79	6.26	10.24	7.75	7.9	8.21	2.41374	thyroid hormone receptor-associated protein 3-like%2C transcript variant X5	XP_020364676.1	LOC109909966	615	NA	NA	NA	NA	NA	NA	NA	NA	NA	NA	NA	NA	NA	NA	NA	NA	NA	NA	NA	NA	NA	NA	NA	NA	NA	NA	NA	NA	NA	NA	NA	NA	NA	NA
LOC109864404	0.00648	0.000763	1	15.34	10.89	6.14	3.26	5.96	6.47	6.12	2.49837	cyclin-dependent kinase inhibitor 1B-like	XP_020307769.1	LOC109864404	616	NA	NA	NA	NA	NA	NA	NA	NA	NA	NA	NA	NA	NA	NA	NA	NA	NA	NA	NA	NA	NA	NA	NA	NA	NA	NA	NA	NA	NA	NA	NA	NA	NA	NA
LOC109903141	0.05	0.00108	1	11.77	12.72	4.71	4.05	2.55	4.06	3.39	2.49894	GTP cyclohydrolase 1	XP_020355360.1	LOC109903141	617	NA	NA	NA	NA	NA	NA	NA	NA	NA	NA	NA	NA	NA	NA	NA	NA	NA	XP_020355360.1	NA	NA	NA	NA	NA	NA	NA	NA	NA	NA	NA	NA	NA	NA	NA	NA
LOC109892525	3.54e-14	4.06e-12	1	173.86	172.68	69.35	79.21	66.66	61.29	49.63	2.50699	iron-sulfur cluster assembly scaffold protein IscU-like	XP_020340702.1	LOC109892525	618	NA	NA	NA	NA	NA	NA	NA	NA	NA	NA	NA	NA	NA	NA	NA	NA	NA	NA	NA	NA	NA	NA	NA	NA	NA	NA	NA	NA	NA	NA	NA	NA	NA	NA
LOC109867508	0.02	0.65	1	12.22	10.01	4.85	6.23	3.94	5.29	5.98	2.51959	mitogen-activated protein kinase kinase kinase 19-like%2C transcript variant X2	XP_020312288.1	LOC109867508	619	NA	NA	NA	NA	NA	NA	NA	NA	NA	NA	NA	NA	NA	NA	NA	NA	NA	NA	NA	NA	NA	NA	NA	NA	NA	NA	NA	NA	NA	NA	NA	NA	NA	NA
LOC109900308	0.000684	0.32	1	24.9	11.31	9.87	6.18	2.11	5.37	4.25	2.5228	NA	NA	LOC109900308	620	NA	NA	NA	NA	NA	NA	NA	NA	NA	NA	NA	NA	NA	NA	NA	NA	NA	NA	NA	NA	NA	NA	NA	NA	NA	NA	NA	NA	NA	NA	NA	NA	NA	NA
LOC109908895	4.7e-06	0.0041	1	78.81	71.54	30.89	39.9	21.53	29.04	27.92	2.55131	mRNA decay activator protein ZFP36-like	XP_020363255.1	LOC109908895	621	NA	NA	NA	NA	NA	NA	NA	NA	NA	NA	NA	NA	NA	NA	NA	NA	NA	NA	NA	NA	NA	NA	NA	NA	NA	NA	NA	NA	NA	NA	NA	NA	NA	NA
LOC109900515	3.41e-05	0.00465	1	2401.7	1671.82	939.67	876.69	726.24	754.28	1270.13	2.5559	uncharacterized LOC109900515	XP_020351756.1	LOC109900515	622	NA	NA	NA	NA	NA	NA	NA	NA	NA	NA	NA	NA	NA	NA	NA	NA	NA	NA	NA	NA	NA	NA	NA	NA	NA	NA	NA	NA	NA	NA	NA	NA	NA	NA
LOC109870384	0.05	1	1	10.44	7.18	4.08	4.75	3.78	3.79	5.12	2.55882	protein FRA10AC1	XP_020316461.1	LOC109870384	623	NA	NA	NA	NA	NA	NA	NA	NA	NA	NA	NA	NA	NA	NA	NA	NA	NA	NA	NA	NA	NA	NA	NA	NA	NA	NA	NA	NA	NA	NA	NA	NA	NA	NA
LOC109894366	0.00193	0.00108	1	16.34	13.45	6.36	4.96	8.15	7.51	6.65	2.56918	NF-kappa-B inhibitor alpha-like	XP_020343403.1	LOC109894366	624	NA	NA	NA	NA	NA	NA	NA	NA	NA	NA	NA	NA	NA	NA	NA	NA	NA	NA	NA	NA	NA	NA	NA	NA	NA	NA	NA	NA	NA	NA	NA	NA	NA	NA
LOC109882348	0.000482	1	1	26.47	16.93	10.17	13.41	11.01	12.31	12.05	2.60275	aspartate aminotransferase%2C cytoplasmic-like	XP_020330039.1	LOC109882348	625	NA	NA	NA	NA	NA	NA	NA	NA	NA	NA	NA	NA	NA	NA	NA	NA	NA	NA	NA	NA	NA	NA	NA	NA	NA	NA	NA	NA	NA	NA	NA	NA	NA	NA
hlf	5.45e-05	0.45	1	21.94	13.9	8.42	8.94	7.71	9.61	10.38	2.6057	HLF%2C PAR bZIP transcription factor	XP_020349356.1	hlf	626	NA	NA	NA	NA	NA	NA	NA	NA	NA	NA	NA	NA	NA	NA	NA	NA	NA	NA	NA	NA	NA	NA	NA	NA	NA	NA	NA	NA	NA	NA	NA	NA	NA	NA
LOC109901971	0.02	1	1	10.87	8.47	4.12	6.83	3.82	6.14	5.18	2.63835	tumor protein p53-inducible nuclear protein 1-like	XP_020353593.1	LOC109901971	627	NA	NA	NA	NA	NA	NA	NA	NA	NA	NA	NA	NA	NA	NA	NA	NA	NA	NA	NA	NA	NA	NA	NA	NA	NA	NA	NA	NA	NA	NA	NA	NA	NA	NA
LOC109878275	5.52e-08	1.89e-09	1	53.31	74.52	20.17	30.15	14	16.65	18.43	2.64303	tubulin alpha chain-like%2C transcript variant X2	XP_020326106.1	LOC109878275	628	NA	NA	NA	NA	NA	NA	NA	NA	NA	NA	NA	NA	NA	NA	NA	NA	NA	NA	NA	NA	NA	NA	NA	NA	NA	NA	NA	NA	NA	NA	NA	NA	NA	NA
LOC109875007	0.00128	4.47e-07	0.29	52.4	39.67	19.62	9.36	14.69	14.03	13.65	2.67074	CCAAT/enhancer-binding protein delta-like	XP_020322715.1	LOC109875007	629	NA	NA	NA	NA	NA	NA	NA	NA	NA	NA	NA	NA	NA	NA	NA	NA	NA	NA	NA	NA	NA	NA	NA	NA	NA	NA	NA	NA	NA	NA	NA	NA	NA	NA
LOC109906350	4.73e-13	1.06e-07	1	58.75	44.16	21.96	20.67	23.91	21.42	21.65	2.67532	protein NDRG2-like	XP_020359603.1	LOC109906350	630	NA	NA	NA	NA	NA	NA	NA	NA	NA	NA	NA	NA	NA	NA	NA	NA	NA	NA	NA	NA	NA	NA	NA	NA	NA	NA	NA	NA	NA	NA	NA	NA	NA	NA
LOC109881862	1.13e-05	0.15	1	25.93	19.35	9.68	11.92	5.05	9.53	8.73	2.67872	high mobility group protein B3-like	XP_020329551.1	LOC109881862	631	NA	NA	NA	NA	NA	NA	NA	NA	NA	NA	NA	NA	NA	NA	NA	NA	NA	NA	NA	NA	NA	NA	NA	NA	NA	NA	NA	NA	NA	NA	NA	NA	NA	NA
LOC109896602	0.00229	1	1	17.84	9.1	6.63	9.15	4.89	7.77	10.94	2.6908	sodium-coupled neutral amino acid transporter 4-like	XP_020346470.1	LOC109896602	632	XP_020346470.1	NA	XP_020346470.1	NA	NA	NA	NA	NA	NA	NA	NA	NA	NA	NA	NA	NA	NA	NA	NA	NA	NA	NA	NA	NA	NA	NA	NA	NA	NA	NA	NA	NA	NA	NA
LOC109899637	8.08e-06	8.14e-10	1	29.91	30.74	11.08	8.34	8.62	10.32	10.44	2.69946	mRNA decay activator protein ZFP36L2-A-like	XP_020350640.1	LOC109899637	633	NA	NA	NA	NA	NA	NA	NA	NA	NA	NA	NA	NA	NA	NA	NA	NA	NA	NA	NA	NA	NA	NA	NA	NA	NA	NA	NA	NA	NA	NA	NA	NA	NA	NA
LOC109908579	0.01	2.28e-05	1	290.23	490.77	107.3	122.51	196.69	102.2	134.65	2.70485	biotinidase-like	XP_020362835.1	LOC109908579	634	NA	NA	NA	NA	NA	NA	NA	NA	NA	NA	NA	NA	NA	NA	NA	NA	NA	NA	NA	NA	NA	NA	NA	NA	NA	NA	NA	NA	NA	NA	NA	NA	NA	NA
LOC109905693	0.05	0.00025	0.12	318.25	183.14	115.49	42.01	50.55	76.66	162.38	2.75565	diablo homolog%2C mitochondrial-like	XP_020358806.1	LOC109905693	635	NA	NA	NA	NA	NA	NA	NA	NA	NA	NA	NA	NA	NA	NA	NA	NA	NA	NA	NA	NA	NA	NA	NA	NA	NA	NA	NA	NA	NA	NA	NA	NA	NA	NA
LOC109903393	6.78e-10	5.32e-14	1	47.35	43.33	16.89	11.98	17.73	14.88	19.86	2.80343	granulins-like%2C transcript variant X1	XP_020355652.1	LOC109903393	636	NA	NA	NA	NA	NA	NA	NA	NA	NA	NA	NA	NA	NA	NA	NA	NA	NA	NA	NA	NA	NA	NA	NA	NA	NA	NA	NA	NA	NA	NA	NA	NA	NA	NA
LOC109902076	0.00593	0.01	1	12.44	9.93	4.42	3.88	5.57	5.64	4.74	2.81448	nuclear receptor subfamily 1 group D member 2-like	XP_020353732.1	LOC109902076	637	NA	NA	NA	NA	NA	NA	NA	NA	NA	NA	NA	NA	NA	NA	NA	NA	NA	NA	NA	NA	NA	NA	NA	NA	NA	NA	NA	NA	NA	NA	NA	NA	NA	NA
LOC109896653	2.98e-05	2.22e-07	1	145.9	178.69	51.57	55.4	39.41	53.47	62.17	2.82916	phenylalanine-4-hydroxylase-like	XP_020346530.1	LOC109896653	638	NA	NA	NA	NA	NA	NA	NA	NA	NA	NA	NA	NA	NA	NA	NA	NA	NA	NA	NA	NA	NA	NA	NA	NA	NA	NA	NA	NA	NA	NA	NA	NA	NA	NA
LOC109882587	0.00156	0.00117	1	62.03	55.96	21.9	20.24	18.66	22.15	28.86	2.83242	glutathione-specific gamma-glutamylcyclotransferase 1-like	XP_020330277.1	LOC109882587	639	NA	NA	NA	NA	NA	NA	NA	NA	NA	NA	NA	NA	NA	NA	NA	NA	NA	NA	NA	NA	NA	NA	NA	NA	NA	NA	NA	NA	NA	NA	NA	NA	NA	NA
LOC109893512	1.32e-09	0.06	1	63.83	49.43	22.49	33.13	25.67	32.4	29.08	2.83815	low-density lipoprotein receptor-like	XP_020342344.1	LOC109893512	640	XP_020342344.1	NA	NA	NA	NA	NA	NA	NA	NA	NA	NA	NA	NA	NA	NA	NA	NA	NA	NA	NA	NA	NA	NA	NA	NA	NA	NA	NA	NA	NA	NA	NA	NA	NA
LOC109895600	0.01	1	0.09	201.2	193.74	70.58	205.06	29.77	81.72	72	2.85067	cysteine dioxygenase type 1-like	XP_020345025.1	LOC109895600	641	NA	NA	NA	NA	NA	NA	NA	NA	NA	NA	NA	NA	NA	NA	NA	NA	NA	NA	NA	NA	NA	NA	NA	NA	NA	NA	NA	NA	NA	NA	NA	NA	NA	NA
LOC109866001	0.00102	3.26e-07	0.51	766.83	645.22	268.67	151	161.92	201.48	282.08	2.85417	uridine phosphorylase 2-like	XP_020310123.1	LOC109866001	642	NA	NA	NA	NA	NA	NA	NA	NA	NA	NA	NA	NA	NA	NA	NA	NA	NA	XP_020310123.1	XP_020310123.1	XP_020310123.1	XP_020310123.1	XP_020310123.1	XP_020310123.1	NA	NA	NA	XP_020310123.1	XP_020310123.1	NA	NA	NA	NA	NA	NA
LOC109886872	1.44e-05	0.02	1	22.74	20.6	7.94	11.53	7.84	9.44	8.04	2.86398	uncharacterized LOC109886872	NA	LOC109886872	643	NA	NA	NA	NA	NA	NA	NA	NA	NA	NA	NA	NA	NA	NA	NA	NA	NA	NA	NA	NA	NA	NA	NA	NA	NA	NA	NA	NA	NA	NA	NA	NA	NA	NA
LOC109889567	8.38e-07	0.38	1	58.92	43.37	20.5	29.95	15.96	24.03	21.81	2.87415	fibroblast growth factor 23-like	XP_020336674.1	LOC109889567	644	NA	NA	NA	NA	NA	NA	NA	NA	NA	NA	NA	NA	NA	NA	NA	NA	NA	NA	NA	NA	NA	NA	NA	NA	NA	NA	NA	NA	NA	NA	NA	NA	NA	NA
LOC109872237	8.88e-15	2.01e-08	1	67.31	67.47	23.26	33.63	28.23	31.63	31.6	2.89381	transferrin receptor protein 1-like%2C transcript variant X1	XP_020318992.1	LOC109872237	645	XP_020318992.1	XP_020318992.1	NA	NA	NA	NA	NA	NA	NA	NA	NA	NA	NA	NA	NA	NA	NA	NA	NA	NA	NA	NA	NA	NA	NA	NA	NA	NA	NA	NA	NA	NA	NA	NA
LOC109887721	0.02	9.56e-05	1	10.45	12.13	3.59	2.92	2.43	3.23	4.03	2.91086	phenylalanine-4-hydroxylase-like	XP_020334611.1	LOC109887721	646	NA	NA	NA	NA	NA	NA	NA	NA	NA	NA	NA	NA	NA	NA	NA	NA	NA	NA	NA	NA	NA	NA	NA	NA	NA	NA	NA	NA	NA	NA	NA	NA	NA	NA
LOC109876824	4.02e-13	2.17e-07	1	98.96	100.83	33.73	49.28	31.88	38.53	35.3	2.93389	protein Tob1-like%2C transcript variant X2	XP_020324783.1	LOC109876824	647	NA	NA	NA	NA	NA	NA	NA	NA	NA	NA	NA	NA	NA	NA	NA	NA	NA	NA	NA	NA	NA	NA	NA	NA	NA	NA	NA	NA	NA	NA	NA	NA	NA	NA
xpnpep2	3.86e-07	1	1	85.72	54.92	28.19	43.92	25.45	30.72	35.72	3.04079	X-prolyl aminopeptidase 2%2C transcript variant X1	XP_020358186.1	xpnpep2	648	NA	NA	NA	NA	NA	NA	NA	NA	NA	NA	NA	NA	NA	NA	NA	NA	NA	NA	NA	NA	NA	NA	NA	NA	NA	NA	NA	NA	NA	NA	NA	NA	NA	NA
LOC109906578	0.00122	0.1	1	13.96	12.38	4.55	6.13	5.28	5.64	5.79	3.06813	transcription factor p65-like%2C transcript variant X2	XP_020359925.1	LOC109906578	649	NA	NA	NA	NA	NA	NA	NA	NA	NA	NA	NA	NA	NA	NA	NA	NA	NA	NA	NA	NA	NA	NA	NA	NA	NA	NA	NA	NA	NA	NA	NA	NA	NA	NA
oat	0.00157	1	0.11	99.64	100.03	32.3	86.39	23.43	38.54	40.13	3.08483	ornithine aminotransferase	XP_020326353.1	oat	650	NA	NA	NA	NA	NA	NA	NA	NA	NA	NA	NA	NA	NA	NA	NA	NA	NA	NA	NA	NA	NA	NA	NA	NA	NA	NA	NA	NA	NA	NA	NA	NA	NA	NA
LOC109871016	1.76e-07	0.06	0.56	29.62	29.39	9.51	18.5	9.41	10.46	11.84	3.11462	cystathionine beta-synthase-like%2C transcript variant X1	XP_020317353.1	LOC109871016	651	NA	NA	NA	NA	NA	NA	NA	NA	NA	NA	NA	NA	NA	NA	NA	NA	NA	NA	NA	NA	NA	NA	NA	NA	NA	NA	NA	NA	NA	NA	NA	NA	NA	NA
LOC109865041	1.14e-07	1.13e-06	0.36	68.39	39.51	21.49	11.88	20.69	19.15	16.82	3.18241	TSC22 domain family protein 3-like	XP_020308743.1	LOC109865041	652	XP_020308743.1	NA	XP_020308743.1	NA	NA	NA	NA	NA	NA	NA	NA	NA	NA	NA	NA	NA	NA	NA	NA	NA	NA	NA	NA	NA	NA	NA	NA	NA	NA	NA	NA	NA	NA	NA
LOC109866768	3.91e-07	8.11e-10	0.78	39.19	30.84	12.3	6.9	15.5	12.88	11.29	3.18618	forkhead box protein A2-like	XP_020311199.1	LOC109866768	653	NA	NA	NA	NA	NA	NA	NA	NA	NA	NA	NA	NA	NA	NA	NA	NA	NA	NA	NA	NA	NA	NA	NA	NA	NA	NA	NA	NA	NA	NA	NA	NA	NA	NA
LOC109902558	0.04	1	1	214.28	86.06	66.25	105.71	57.32	106.48	80.31	3.23442	cysteine-rich motor neuron 1 protein-like	XP_020354596.1	LOC109902558	654	NA	NA	NA	NA	NA	NA	NA	NA	NA	NA	NA	NA	NA	NA	NA	NA	NA	NA	NA	NA	NA	NA	NA	NA	NA	NA	NA	NA	NA	NA	NA	NA	NA	NA
LOC109896269	0.00203	1	1	57.7	32.86	17.79	26.63	11.13	20.44	29.8	3.2434	sodium-coupled neutral amino acid transporter 4-like	XP_020346126.1	LOC109896269	655	XP_020346126.1	XP_020346126.1	XP_020346126.1	NA	XP_020346126.1	NA	NA	NA	NA	NA	NA	NA	NA	NA	NA	NA	NA	NA	NA	NA	NA	NA	NA	NA	NA	NA	NA	NA	NA	NA	NA	NA	NA	NA
LOC109886489	0.00519	1	0.7	9.5	9.11	2.86	7.46	2.38	4.99	4.36	3.32168	protein NLRC3-like	XP_020333749.1	LOC109886489	656	NA	NA	NA	NA	NA	NA	NA	NA	NA	NA	NA	NA	NA	NA	NA	NA	NA	NA	NA	NA	NA	NA	NA	NA	NA	NA	NA	NA	NA	NA	NA	NA	NA	NA
LOC109894603	0.04	1	1	6.8	4.61	2	3.63	1.26	2.15	2.09	3.4	tubulin alpha chain%2C transcript variant X2	XP_020343803.1	LOC109894603	657	NA	NA	NA	NA	NA	NA	NA	NA	NA	NA	NA	NA	NA	NA	NA	NA	NA	NA	NA	NA	NA	NA	NA	NA	NA	NA	NA	NA	NA	NA	NA	NA	NA	NA
LOC109876937	0.000941	0.00557	1	27.34	18.15	8.03	5.75	6.36	9.61	9.81	3.40473	Krueppel-like factor 9	XP_020324866.1	LOC109876937	658	NA	NA	NA	NA	NA	NA	NA	NA	NA	NA	NA	NA	NA	NA	NA	NA	NA	NA	NA	NA	NA	NA	NA	NA	NA	NA	NA	NA	NA	NA	NA	NA	NA	NA
LOC109896904	0.02	0.17	1	8.02	5.9	2.35	2.14	0.2	0.57	0.85	3.41277	protein NDRG2	XP_020346938.1	LOC109896904	659	NA	NA	NA	NA	NA	NA	NA	NA	NA	NA	NA	NA	NA	NA	NA	NA	NA	NA	NA	NA	NA	NA	NA	NA	NA	NA	NA	NA	NA	NA	NA	NA	NA	NA
LOC109877406	1.12e-08	4.1e-07	1	26.16	19.32	7.6	5.59	12.12	10.42	8.84	3.44211	glycine dehydrogenase (decarboxylating)%2C mitochondrial-like	XP_020325266.1	LOC109877406	660	NA	NA	NA	NA	NA	NA	NA	NA	NA	NA	NA	NA	NA	NA	NA	NA	NA	NA	NA	NA	NA	NA	NA	NA	NA	NA	NA	NA	NA	NA	NA	NA	NA	NA
LOC109875089	0.02	0.00396	1	191.5	140.88	55.24	35.39	29.22	45.32	53.46	3.46669	insulin-like growth factor-binding protein 1	XP_020322841.1	LOC109875089	661	NA	NA	NA	NA	NA	NA	NA	NA	NA	NA	NA	NA	NA	NA	NA	NA	NA	NA	NA	NA	NA	NA	NA	NA	NA	NA	NA	NA	NA	NA	NA	NA	NA	NA
LOC109901910	1.49e-05	4.09e-08	1	22.56	25.61	6.49	5.71	11.06	6.37	8.59	3.47612	metalloreductase STEAP4-like	XP_020353510.1	LOC109901910	662	XP_020353510.1	XP_020353510.1	XP_020353510.1	NA	NA	XP_020353510.1	XP_020353510.1	XP_020353510.1	NA	NA	NA	NA	NA	NA	NA	NA	NA	NA	NA	NA	NA	NA	NA	NA	NA	NA	NA	NA	NA	NA	NA	NA	NA	NA
LOC109902677	3.67e-07	0.25	1	34.53	22.06	9.87	13.07	4.42	8.58	9.74	3.49848	transcription factor AP-1-like	XP_020354835.1	LOC109902677	663	NA	NA	NA	NA	NA	NA	NA	NA	NA	NA	NA	NA	NA	NA	NA	NA	NA	NA	NA	NA	NA	NA	NA	NA	NA	NA	NA	NA	NA	NA	NA	NA	NA	NA
LOC109883088	1.14e-08	0.000137	1	38.99	32.13	11	13.43	14.39	17.45	15.6	3.54455	low-density lipoprotein receptor-like	XP_020330726.1	LOC109883088	664	XP_020330726.1	NA	NA	NA	NA	NA	NA	NA	NA	NA	NA	NA	NA	NA	NA	NA	NA	NA	NA	NA	NA	NA	NA	NA	NA	NA	NA	NA	NA	NA	NA	NA	NA	NA
LOC109870184	0.00682	0.000922	1	8.98	8.11	2.53	1.68	1.77	2.32	2.36	3.54941	protein Tob1-like	XP_020316170.1	LOC109870184	665	NA	NA	NA	NA	NA	NA	NA	NA	NA	NA	NA	NA	NA	NA	NA	NA	NA	NA	NA	NA	NA	NA	NA	NA	NA	NA	NA	NA	NA	NA	NA	NA	NA	NA
LOC109896007	0.03	0.02	1	6.98	7.59	1.95	2.25	2.08	2.36	2.49	3.57949	serine/threonine-protein kinase PLK2-like	XP_020345764.1	LOC109896007	666	NA	NA	NA	NA	NA	NA	NA	NA	NA	NA	NA	NA	NA	NA	NA	NA	NA	NA	NA	NA	NA	NA	NA	NA	NA	NA	NA	NA	NA	NA	NA	NA	NA	NA
LOC109897912	0.00147	0.00909	1	10.57	9.42	2.92	3.36	3.41	4.73	5.12	3.61986	MAP kinase-interacting serine/threonine-protein kinase 2-like	XP_020348161.1	LOC109897912	667	NA	NA	NA	NA	NA	NA	NA	NA	NA	NA	NA	NA	NA	NA	NA	NA	NA	NA	NA	NA	NA	NA	NA	NA	NA	NA	NA	NA	NA	NA	NA	NA	NA	NA
LOC109870558	0.01	0.02	1	7.91	8.47	2.17	2.83	1.32	1.88	2.01	3.64516	somatostatin receptor type 2-like	XP_020316707.1	LOC109870558	668	NA	NA	NA	NA	NA	NA	NA	NA	NA	NA	NA	NA	NA	NA	NA	NA	NA	NA	NA	NA	NA	NA	NA	NA	NA	NA	NA	NA	NA	NA	NA	NA	NA	NA
LOC109901706	0.00861	0.000442	1	8.14	9.42	2.22	2.09	4.15	2.5	2.86	3.66667	metalloreductase STEAP4-like	NA	LOC109901706	669	NA	NA	NA	NA	NA	NA	NA	NA	NA	NA	NA	NA	NA	NA	NA	NA	NA	NA	NA	NA	NA	NA	NA	NA	NA	NA	NA	NA	NA	NA	NA	NA	NA	NA
LOC109871890	0.000205	2.25e-05	1	12.01	11.88	3.22	2.8	3.43	2.91	2.65	3.72981	acyl-coenzyme A thioesterase 11-like%2C transcript variant X3	XP_020318502.1	LOC109871890	670	NA	NA	NA	NA	NA	NA	NA	NA	NA	NA	NA	NA	NA	NA	NA	NA	NA	NA	NA	NA	NA	NA	NA	NA	NA	NA	NA	NA	NA	NA	NA	NA	NA	NA
LOC109869235	1.13e-08	1.03e-13	1	29.23	30.92	7.78	5.32	8.17	6.56	7.17	3.75707	complement receptor type 2-like	XP_020314816.1	LOC109869235	671	NA	NA	NA	NA	NA	NA	NA	NA	NA	NA	NA	NA	NA	NA	NA	NA	NA	NA	NA	NA	NA	NA	NA	NA	NA	NA	NA	NA	NA	NA	NA	NA	NA	NA
LOC109872046	7.79e-10	6.52e-08	0.84	55.06	32.35	14.65	8.44	8.43	10.36	13.07	3.75836	CCAAT/enhancer-binding protein delta-like	XP_020318719.1	LOC109872046	672	NA	NA	NA	NA	NA	NA	NA	NA	NA	NA	NA	NA	NA	NA	NA	NA	NA	NA	NA	NA	NA	NA	NA	NA	NA	NA	NA	NA	NA	NA	NA	NA	NA	NA
LOC109894226	0.000481	0.01	1	13.72	13.02	3.49	4.81	2.14	2.36	1.71	3.93123	type II iodothyronine deiodinase-like	XP_020343124.1	LOC109894226	673	NA	NA	NA	NA	NA	NA	NA	NA	NA	NA	NA	NA	NA	NA	NA	NA	NA	NA	NA	NA	NA	NA	NA	NA	NA	NA	NA	NA	NA	NA	NA	NA	NA	NA
LOC109903680	1.43e-05	0.01	1	14.2	9.37	3.6	3.3	4.56	3.2	3.18	3.94444	elongation factor 1-alpha	XP_020356131.1	LOC109903680	674	NA	NA	NA	NA	NA	NA	NA	NA	NA	NA	NA	NA	NA	NA	NA	NA	NA	NA	NA	NA	NA	NA	NA	NA	NA	NA	NA	NA	NA	NA	NA	NA	NA	NA
LOC109905776	8.73e-30	3.02e-20	1	102.24	87.99	25.74	29.06	22.39	19.77	20.98	3.97203	extracellular matrix protein 1-like	NA	LOC109905776	675	NA	NA	NA	NA	NA	NA	NA	NA	NA	NA	NA	NA	NA	NA	NA	NA	NA	NA	NA	NA	NA	NA	NA	NA	NA	NA	NA	NA	NA	NA	NA	NA	NA	NA
LOC109873879	0.02	1	1	6.73	3.32	1.67	3.99	0.2	0.89	1.17	4.02994	NA	NA	LOC109873879	676	NA	NA	NA	NA	NA	NA	NA	NA	NA	NA	NA	NA	NA	NA	NA	NA	NA	NA	NA	NA	NA	NA	NA	NA	NA	NA	NA	NA	NA	NA	NA	NA	NA	NA
LOC109879055	0.0037	0.09	1	79.6	71.48	19.37	26.23	9.57	18.7	32.62	4.10945	S-adenosylmethionine synthase	XP_020326833.1	LOC109879055	677	NA	NA	NA	NA	NA	NA	NA	NA	NA	NA	NA	NA	NA	NA	NA	NA	NA	NA	NA	NA	NA	NA	NA	NA	NA	NA	NA	NA	NA	NA	NA	NA	NA	NA
LOC109893389	0.00806	0.13	1	7.02	5.28	1.68	1.63	1.8	2.09	2.06	4.17857	probable G-protein coupled receptor 146%2C transcript variant X2	XP_020342197.1	LOC109893389	678	NA	NA	NA	NA	NA	NA	NA	NA	NA	NA	NA	NA	NA	NA	NA	NA	NA	NA	NA	NA	NA	NA	NA	NA	NA	NA	NA	NA	NA	NA	NA	NA	NA	NA
LOC109874319	0.01	0.00548	1	6.53	7.47	1.56	2.01	0.89	0.77	0.81	4.1859	proteinase-activated receptor 2-like%2C transcript variant X2	XP_020321769.1	LOC109874319	679	XP_020321769.1	XP_020321769.1	XP_020321769.1	NA	NA	XP_020321769.1	XP_020321769.1	XP_020321769.1	NA	NA	NA	NA	NA	NA	NA	NA	NA	NA	NA	NA	NA	NA	NA	NA	NA	NA	NA	NA	NA	NA	NA	NA	NA	NA
LOC109902476	0.00406	0.06	1	7.35	6.5	1.74	2.11	2.15	1.8	1.84	4.22414	cold-inducible RNA-binding protein B-like%2C transcript variant X1	XP_020354447.1	LOC109902476	680	NA	NA	NA	NA	NA	NA	NA	NA	NA	NA	NA	NA	NA	NA	NA	NA	NA	NA	NA	NA	NA	NA	NA	NA	NA	NA	NA	NA	NA	NA	NA	NA	NA	NA
LOC109871138	0.05	0.68	1	19.95	4.28	4.64	1.08	3.59	2.98	11.88	4.29957	transcription factor CP2-like protein 1%2C transcript variant X1	XP_020317569.1	LOC109871138	681	NA	NA	NA	NA	NA	NA	NA	NA	NA	NA	NA	NA	NA	NA	NA	NA	NA	NA	NA	NA	NA	NA	NA	NA	NA	NA	NA	NA	NA	NA	NA	NA	NA	NA
LOC109893234	0.04	0.91	1	5.38	1.81	1.25	0.41	0.83	0.55	0.85	4.304	pyruvate dehydrogenase (acetyl-transferring) kinase isozyme 2%2C mitochondrial-like	XP_020341940.1	LOC109893234	682	NA	NA	NA	NA	NA	NA	NA	NA	NA	NA	NA	NA	NA	NA	NA	NA	NA	XP_020341940.1	XP_020341940.1	XP_020341940.1	XP_020341940.1	XP_020341940.1	XP_020341940.1	XP_020341940.1	XP_020341940.1	XP_020341940.1	NA	NA	NA	NA	NA	NA	NA	NA
LOC109901643	0.02	1	1	7.17	3.77	1.66	4.25	0.62	1.89	2.42	4.31928	tuftelin-like	XP_020353228.1	LOC109901643	683	NA	NA	NA	NA	NA	NA	NA	NA	NA	NA	NA	NA	NA	NA	NA	NA	NA	NA	NA	NA	NA	NA	NA	NA	NA	NA	NA	NA	NA	NA	NA	NA	NA	NA
LOC109898321	2.52e-12	6.16e-20	0.000395	154.42	99.86	35.58	11.28	41.3	38.76	55.19	4.34008	pyruvate dehydrogenase (acetyl-transferring) kinase isozyme 2%2C mitochondrial-like	XP_020348844.1	LOC109898321	684	NA	NA	NA	NA	NA	NA	NA	NA	NA	NA	NA	NA	NA	NA	NA	NA	NA	XP_020348844.1	XP_020348844.1	XP_020348844.1	XP_020348844.1	XP_020348844.1	XP_020348844.1	XP_020348844.1	XP_020348844.1	XP_020348844.1	NA	NA	NA	NA	NA	NA	NA	NA
LOC109868936	1.11e-05	1.61e-06	1	13.68	16.19	3.15	4.03	2.25	3.1	3.26	4.34286	CDP-diacylglycerol--serine O-phosphatidyltransferase-like%2C transcript variant X2	XP_020314296.1	LOC109868936	685	NA	NA	NA	NA	NA	NA	NA	NA	NA	NA	NA	NA	NA	NA	NA	NA	NA	XP_020314296.1	NA	NA	NA	NA	NA	NA	NA	NA	NA	NA	NA	NA	NA	NA	NA	NA
LOC109874730	0.00527	0.000359	1	6.93	7.81	1.55	1.34	0.89	1.33	1.59	4.47097	tubulin beta-3 chain-like	XP_020322339.1	LOC109874730	686	NA	NA	NA	NA	NA	NA	NA	NA	NA	NA	NA	NA	NA	NA	NA	NA	NA	NA	NA	NA	NA	NA	NA	NA	NA	NA	NA	NA	NA	NA	NA	NA	NA	NA
LOC109878342	2.47e-09	6.8e-13	0.28	84.24	64.37	18.78	8.81	40.9	25.21	31.27	4.48562	ganglioside GM2 activator-like	XP_020326192.1	LOC109878342	687	NA	NA	NA	NA	NA	NA	NA	NA	NA	NA	NA	NA	NA	NA	NA	NA	NA	NA	NA	NA	NA	NA	NA	NA	NA	NA	NA	NA	NA	NA	NA	NA	NA	NA
LOC109875939	0.02	0.9	1	5.83	4.3	1.28	1.92	1.08	1.44	1.45	4.55469	nuclear receptor subfamily 1 group D member 1-like	XP_020323988.1	LOC109875939	688	NA	NA	NA	NA	NA	NA	NA	NA	NA	NA	NA	NA	NA	NA	NA	NA	NA	NA	NA	NA	NA	NA	NA	NA	NA	NA	NA	NA	NA	NA	NA	NA	NA	NA
LOC109900015	3.03e-07	0.000189	1	57.99	67.24	12.72	21.91	9.97	21.6	19.44	4.55896	aquaporin-8-like	XP_020351317.1	LOC109900015	689	XP_020351317.1	NA	XP_020351317.1	NA	NA	NA	NA	NA	NA	NA	NA	NA	NA	NA	NA	NA	NA	NA	NA	NA	NA	NA	NA	NA	NA	NA	NA	NA	NA	NA	NA	NA	NA	NA
LOC109875556	0.00732	0.06	1	6.78	5.75	1.44	1.74	1.23	1.23	1.19	4.70833	protein Jumonji-like%2C transcript variant X2	XP_020323488.1	LOC109875556	690	NA	NA	NA	NA	NA	NA	NA	NA	NA	NA	NA	NA	NA	NA	NA	NA	NA	NA	NA	NA	NA	NA	NA	NA	NA	NA	NA	NA	NA	NA	NA	NA	NA	NA
LOC109884314	0.00626	1	1	6.38	3.32	1.35	1.3	2.39	2.47	2.02	4.72593	histone deacetylase 6-like	XP_020331881.1	LOC109884314	691	NA	NA	NA	NA	NA	NA	NA	NA	NA	NA	NA	NA	NA	NA	NA	NA	NA	NA	NA	NA	NA	NA	NA	NA	NA	NA	NA	NA	NA	NA	NA	NA	NA	NA
LOC109876398	8.6e-08	1	0.000102	1960.75	1837.16	410.21	1880.28	178.2	375.17	341.66	4.77987	complement C1q-like protein 4%2C transcript variant X9	XP_020324407.1	LOC109876398	692	NA	NA	NA	NA	NA	NA	NA	NA	NA	NA	NA	NA	NA	NA	NA	NA	NA	NA	NA	NA	NA	NA	NA	NA	NA	NA	NA	NA	NA	NA	NA	NA	NA	NA
LOC109898431	0.00908	0.000203	1	10.56	19.3	2.16	3.2	1.92	2.4	2.56	4.88889	coenzyme Q-binding protein COQ10 homolog%2C mitochondrial-like	XP_020348982.1	LOC109898431	693	NA	NA	NA	NA	NA	NA	NA	NA	NA	NA	NA	NA	NA	NA	NA	NA	NA	NA	NA	NA	NA	NA	NA	NA	NA	NA	NA	NA	NA	NA	NA	NA	NA	NA
LOC109898103	4.93e-06	1.5e-05	1	12.86	10.09	2.63	1.58	1.54	1.47	1.8	4.88973	insulin-like growth factor-binding protein 1	XP_020348491.1	LOC109898103	694	NA	NA	NA	NA	NA	NA	NA	NA	NA	NA	NA	NA	NA	NA	NA	NA	NA	NA	NA	NA	NA	NA	NA	NA	NA	NA	NA	NA	NA	NA	NA	NA	NA	NA
LOC109880965	1.03e-14	0.00027	1	36.43	20.68	7.41	8.21	5.47	7.25	6.14	4.91633	TSC22 domain family protein 3-like	XP_020328733.1	LOC109880965	695	XP_020328733.1	NA	XP_020328733.1	NA	NA	NA	NA	NA	NA	NA	NA	NA	NA	NA	NA	NA	NA	NA	NA	NA	NA	NA	NA	NA	NA	NA	NA	NA	NA	NA	NA	NA	NA	NA
LOC109886521	0.000173	1	0.01	40.52	31.1	8.17	36.1	3.32	16.26	7.87	4.95961	uncharacterized LOC109886521	NA	LOC109886521	696	NA	NA	NA	NA	NA	NA	NA	NA	NA	NA	NA	NA	NA	NA	NA	NA	NA	NA	NA	NA	NA	NA	NA	NA	NA	NA	NA	NA	NA	NA	NA	NA	NA	NA
LOC109902002	0.04	0.00488	1	4.2	4.07	0.84	0.34	0.36	1.22	0.53	5	uncharacterized LOC109902002%2C transcript variant X1	NA	LOC109902002	697	NA	NA	NA	NA	NA	NA	NA	NA	NA	NA	NA	NA	NA	NA	NA	NA	NA	NA	NA	NA	NA	NA	NA	NA	NA	NA	NA	NA	NA	NA	NA	NA	NA	NA
LOC109893328	0.00322	0.000677	1	12.5	12.28	2.42	1.83	1.87	2.96	2.21	5.16529	coenzyme Q-binding protein COQ10 homolog%2C mitochondrial-like%2C transcript variant X2	XP_020342097.1	LOC109893328	698	NA	NA	NA	NA	NA	NA	NA	NA	NA	NA	NA	NA	NA	NA	NA	NA	NA	NA	NA	NA	NA	NA	NA	NA	NA	NA	NA	NA	NA	NA	NA	NA	NA	NA
LOC109874027	0.04	1	1	5.35	1.83	1.03	0.45	0.26	0.39	0.27	5.19417	histone-lysine N-methyltransferase Smyd1-like	XP_020321355.1	LOC109874027	699	NA	NA	NA	NA	NA	NA	NA	NA	NA	NA	NA	NA	NA	NA	NA	NA	NA	NA	NA	NA	NA	NA	NA	NA	NA	NA	NA	NA	NA	NA	NA	NA	NA	NA
LOC109898580	1.54e-09	0.00954	1	19.8	10.5	3.73	3.88	3.7	5.54	4.99	5.30831	thyrotroph embryonic factor-like	XP_020349187.1	LOC109898580	700	NA	NA	NA	NA	NA	NA	NA	NA	NA	NA	NA	NA	NA	NA	NA	NA	NA	NA	NA	NA	NA	NA	NA	NA	NA	NA	NA	NA	NA	NA	NA	NA	NA	NA
LOC109895767	0.02	0.00266	1	16.03	12.44	2.99	1.46	1.17	1.88	5.62	5.3612	calcium-binding mitochondrial carrier protein SCaMC-2-like	XP_020345328.1	LOC109895767	701	XP_020345328.1	XP_020345328.1	XP_020345328.1	NA	NA	XP_020345328.1	XP_020345328.1	XP_020345328.1	NA	XP_020345328.1	NA	NA	NA	NA	NA	NA	NA	NA	NA	NA	NA	NA	NA	NA	NA	NA	NA	NA	NA	NA	NA	NA	NA	NA
LOC109870002	0.01	1.16e-05	1	5.39	10.26	0.96	1.71	1	0.77	1.06	5.61458	cystathionine beta-synthase-like%2C transcript variant X1	XP_020315922.1	LOC109870002	702	NA	NA	NA	NA	NA	NA	NA	NA	NA	NA	NA	NA	NA	NA	NA	NA	NA	NA	NA	NA	NA	NA	NA	NA	NA	NA	NA	NA	NA	NA	NA	NA	NA	NA
LOC109896581	0.02	0.07	1	4.94	4.04	0.84	0.92	0.82	0.83	0.94	5.88095	sodium-coupled neutral amino acid transporter 2-like%2C transcript variant X2	XP_020346443.1	LOC109896581	703	XP_020346443.1	XP_020346443.1	XP_020346443.1	NA	XP_020346443.1	NA	NA	NA	NA	NA	NA	NA	NA	NA	NA	NA	NA	NA	NA	NA	NA	NA	NA	NA	NA	NA	NA	NA	NA	NA	NA	NA	NA	NA
LOC109889054	0.000222	5.18e-05	1	7.89	8.19	1.33	1.02	1.15	0.95	1.04	5.93233	MAP kinase-interacting serine/threonine-protein kinase 1-like	XP_020335798.1	LOC109889054	704	NA	NA	NA	NA	NA	NA	NA	NA	NA	NA	NA	NA	NA	NA	NA	NA	NA	NA	NA	NA	NA	NA	NA	NA	NA	NA	NA	NA	NA	NA	NA	NA	NA	NA
LOC109896923	5.66e-07	0.00806	1	176.43	108.35	29.46	35.01	16.47	35.36	46.32	5.9888	purine nucleoside phosphorylase-like	XP_020346968.1	LOC109896923	705	NA	NA	NA	NA	NA	NA	NA	NA	NA	NA	NA	NA	NA	NA	NA	NA	NA	XP_020346968.1	XP_020346968.1	XP_020346968.1	XP_020346968.1	XP_020346968.1	XP_020346968.1	XP_020346968.1	XP_020346968.1	XP_020346968.1	NA	NA	NA	NA	NA	XP_020346968.1	XP_020346968.1	XP_020346968.1
LOC109877674	0.01	0.000407	1	4.65	5.03	0.77	0.29	0.83	0.84	0.55	6.03896	ETS translocation variant 1-like	XP_020325467.1	LOC109877674	706	NA	NA	NA	NA	NA	NA	NA	NA	NA	NA	NA	NA	NA	NA	NA	NA	NA	NA	NA	NA	NA	NA	NA	NA	NA	NA	NA	NA	NA	NA	NA	NA	NA	NA
LOC109868384	6.75e-06	0.000862	0.0037	32.87	93.84	5.3	26.73	2.04	8.36	4.06	6.20189	phosphatidylserine decarboxylase proenzyme%2C mitochondrial-like%2C transcript variant X3	XP_020313491.1	LOC109868384	707	NA	NA	NA	NA	NA	NA	NA	NA	NA	NA	NA	NA	NA	NA	NA	NA	NA	XP_020313491.1	NA	NA	NA	NA	NA	NA	NA	NA	NA	NA	NA	NA	NA	NA	NA	NA
LOC109896833	0.00243	0.13	1	6.42	4.78	1.03	1.37	0.84	1.47	1.87	6.23301	cyclin-dependent kinase inhibitor 1B-like	XP_020346807.1	LOC109896833	708	NA	NA	NA	NA	NA	NA	NA	NA	NA	NA	NA	NA	NA	NA	NA	NA	NA	NA	NA	NA	NA	NA	NA	NA	NA	NA	NA	NA	NA	NA	NA	NA	NA	NA
LOC109895148	0.000273	0.00562	1	8.5	8.22	1.32	1.94	0.93	1.22	1.23	6.43939	testosterone 17-beta-dehydrogenase 3-like	XP_020344397.1	LOC109895148	709	NA	NA	NA	NA	NA	NA	NA	NA	NA	NA	NA	NA	NA	NA	NA	NA	NA	NA	NA	NA	NA	NA	NA	NA	NA	NA	NA	NA	NA	NA	NA	NA	NA	NA
LOC109887867	0.02	1	1	5.47	2.68	0.84	1.67	0.77	3.27	1	6.5119	stonustoxin subunit beta-like	XP_020334724.1	LOC109887867	710	NA	NA	NA	NA	NA	NA	NA	NA	NA	NA	NA	NA	NA	NA	NA	NA	NA	NA	NA	NA	NA	NA	NA	NA	NA	NA	NA	NA	NA	NA	NA	NA	NA	NA
ddit4	0.00608	1	1	5.3	1.5	0.74	0.56	0.52	0.61	0.76	7.16216	DNA damage inducible transcript 4	XP_020325900.1	ddit4	711	NA	NA	NA	NA	NA	NA	NA	NA	NA	NA	NA	NA	NA	NA	NA	NA	NA	XP_020325900.1	XP_020325900.1	XP_020325900.1	XP_020325900.1	XP_020325900.1	XP_020325900.1	XP_020325900.1	XP_020325900.1	XP_020325900.1	XP_020325900.1	XP_020325900.1	XP_020325900.1	XP_020325900.1	XP_020325900.1	XP_020325900.1	XP_020325900.1	XP_020325900.1
LOC109881897	0.000484	0.6	1	6.99	3.84	0.95	1.37	0.7	0.89	1.05	7.35789	NA	NA	LOC109881897	712	NA	NA	NA	NA	NA	NA	NA	NA	NA	NA	NA	NA	NA	NA	NA	NA	NA	NA	NA	NA	NA	NA	NA	NA	NA	NA	NA	NA	NA	NA	NA	NA	NA	NA
LOC109877888	7.76e-11	1.85e-12	1	41.46	53.35	5.59	5.91	4.5	6.27	4.52	7.41682	type II iodothyronine deiodinase-like	XP_020325709.1	LOC109877888	713	NA	NA	NA	NA	NA	NA	NA	NA	NA	NA	NA	NA	NA	NA	NA	NA	NA	NA	NA	NA	NA	NA	NA	NA	NA	NA	NA	NA	NA	NA	NA	NA	NA	NA
LOC109887745	3.3e-07	2.23e-07	1	17.05	14.04	2.13	1.21	1.51	0.91	1.84	8.00469	retinol dehydrogenase 3-like	XP_020334630.1	LOC109887745	714	NA	NA	NA	NA	NA	NA	NA	NA	NA	NA	NA	NA	NA	NA	NA	NA	NA	NA	NA	NA	NA	NA	NA	NA	NA	NA	NA	NA	NA	NA	NA	NA	NA	NA
LOC109869018	0.04	0.00644	1	15.18	36.65	1.83	3.1	0.52	2	1.34	8.29508	apolipoprotein A-I-like	XP_020314421.1	LOC109869018	715	NA	NA	NA	NA	NA	NA	NA	NA	NA	NA	NA	NA	NA	NA	NA	NA	NA	NA	NA	NA	NA	NA	NA	NA	NA	NA	NA	NA	NA	NA	NA	NA	NA	NA
LOC109874136	1.33e-07	7.09e-06	1	27.37	16.61	3.29	1.83	3.72	3.46	3.65	8.31915	regulator of G-protein signaling 3-like%2C transcript variant X3	XP_020321526.1	LOC109874136	716	NA	NA	NA	NA	NA	NA	NA	NA	NA	NA	NA	NA	NA	NA	NA	NA	NA	NA	NA	NA	NA	NA	NA	NA	NA	NA	NA	NA	NA	NA	NA	NA	NA	NA
LOC109902438	6.02e-09	1.09e-05	1	34.93	31.39	3.9	5.71	0.88	5.19	3.69	8.95641	lipoprotein lipase-like	XP_020354369.1	LOC109902438	717	NA	NA	NA	NA	NA	NA	NA	NA	NA	NA	NA	NA	NA	NA	NA	NA	NA	NA	NA	NA	NA	NA	NA	NA	NA	NA	NA	NA	NA	NA	NA	NA	NA	NA
LOC109892082	2.12e-06	9.89e-06	1	320.67	259.66	35.27	29.44	21.58	26.23	21.63	9.09186	complement C1q-like protein 2	XP_020340094.1	LOC109892082	718	NA	NA	NA	NA	NA	NA	NA	NA	NA	NA	NA	NA	NA	NA	NA	NA	NA	NA	NA	NA	NA	NA	NA	NA	NA	NA	NA	NA	NA	NA	NA	NA	NA	NA
LOC109905423	0.000197	8.77e-05	1	7.82	8.96	0.85	1.06	0.72	1.11	1.5	9.2	rho-related GTP-binding protein RhoU-like	XP_020358374.1	LOC109905423	719	NA	NA	NA	NA	NA	NA	NA	NA	NA	NA	NA	NA	NA	NA	NA	NA	NA	NA	NA	NA	NA	NA	NA	NA	NA	NA	NA	NA	NA	NA	NA	NA	NA	NA
LOC109894148	0.04	0.08	1	3.43	2.98	0.33	0.39	0.25	0.06	0.1	10.3939	lectin-like	XP_020342982.1	LOC109894148	720	NA	NA	NA	NA	NA	NA	NA	NA	NA	NA	NA	NA	NA	NA	NA	NA	NA	NA	NA	NA	NA	NA	NA	NA	NA	NA	NA	NA	NA	NA	NA	NA	NA	NA
LOC109866668	0.03	0.06	1	2.94	3.18	0.26	0.19	0.09	0.19	0.24	11.3077	vitellogenin-like	XP_020311040.1	LOC109866668	721	NA	NA	NA	NA	NA	NA	NA	NA	NA	NA	NA	NA	NA	NA	NA	NA	NA	NA	NA	NA	NA	NA	NA	NA	NA	NA	NA	NA	NA	NA	NA	NA	NA	NA
LOC109887908	4.14e-05	0.13	1	6.33	4.25	0.53	1.14	0.1	0.38	0.74	11.9434	cytosolic sulfotransferase 2-like	XP_020334757.1	LOC109887908	722	NA	NA	NA	NA	NA	NA	NA	NA	NA	NA	NA	NA	NA	NA	NA	NA	NA	NA	NA	NA	NA	NA	NA	NA	NA	NA	NA	NA	NA	NA	NA	NA	NA	NA
LOC109890999	0.000126	1	1	14.18	2.77	1.12	0.78	0.68	0.9	0.89	12.6607	musculoskeletal embryonic nuclear protein 1-like	XP_020338818.1	LOC109890999	723	NA	NA	NA	NA	NA	NA	NA	NA	NA	NA	NA	NA	NA	NA	NA	NA	NA	NA	NA	NA	NA	NA	NA	NA	NA	NA	NA	NA	NA	NA	NA	NA	NA	NA
LOC109867751	0.00108	0.000407	1	4.66	5	0.36	0.28	0.47	0.56	0.57	12.9444	uncharacterized LOC109867751	XP_020312616.1	LOC109867751	724	NA	NA	NA	NA	NA	NA	NA	NA	NA	NA	NA	NA	NA	NA	NA	NA	NA	NA	NA	NA	NA	NA	NA	NA	NA	NA	NA	NA	NA	NA	NA	NA	NA	NA
LOC109888675	2.75e-05	0.00175	1	24.21	41.93	1.78	6.45	0.82	4.05	5.45	13.6011	membrane-spanning 4-domains subfamily A member 15-like	XP_020335432.1	LOC109888675	725	NA	NA	NA	NA	NA	NA	NA	NA	NA	NA	NA	NA	NA	NA	NA	NA	NA	NA	NA	NA	NA	NA	NA	NA	NA	NA	NA	NA	NA	NA	NA	NA	NA	NA
angptl3	0.0013	1	1	6.59	4.12	0.48	1.9	0.05	0.79	0.52	13.7292	angiopoietin like 3	XP_020355126.1	angptl3	726	NA	NA	NA	NA	NA	NA	NA	NA	NA	NA	NA	NA	NA	NA	NA	NA	NA	NA	NA	NA	NA	NA	NA	NA	NA	NA	NA	NA	NA	NA	NA	NA	NA	NA
LOC109865366	0.00069	0.18	1	670.76	796.43	47.13	163.45	8.33	53.79	73.08	14.2321	retinol-binding protein 4-B	XP_020309074.1	LOC109865366	727	NA	NA	NA	NA	NA	NA	NA	NA	NA	NA	NA	NA	NA	NA	NA	NA	NA	NA	NA	NA	NA	NA	NA	NA	NA	NA	NA	NA	NA	NA	NA	NA	NA	NA
LOC109874028	3.34e-06	0.00149	1	161.16	74.95	10.19	9.28	2.23	3.42	2.47	15.8155	fatty acid-binding protein%2C liver-type-like	XP_020321356.1	LOC109874028	728	XP_020321356.1	NA	NA	NA	NA	NA	NA	NA	NA	NA	NA	NA	NA	NA	NA	NA	NA	NA	NA	NA	NA	NA	NA	NA	NA	NA	NA	NA	NA	NA	NA	NA	NA	NA
LOC109867078	0.000868	0.000119	1	4.14	5.53	0.23	0.3	0.47	0.31	0.29	18	choline kinase alpha-like%2C transcript variant X1	XP_020311582.1	LOC109867078	729	NA	NA	NA	NA	NA	NA	NA	NA	NA	NA	NA	NA	NA	NA	NA	NA	NA	XP_020311582.1	NA	NA	NA	NA	NA	NA	NA	NA	NA	NA	NA	NA	NA	NA	NA	NA
LOC109880982	0.04	0.07	1	3.18	3.44	0.17	0.39	0.05	0.17	0.2	18.7059	L-threonine 3-dehydrogenase%2C mitochondrial-like	XP_020328746.1	LOC109880982	730	NA	NA	NA	NA	NA	NA	NA	NA	NA	NA	NA	NA	NA	NA	NA	NA	NA	NA	NA	NA	NA	NA	NA	NA	NA	NA	NA	NA	NA	NA	NA	NA	NA	NA
LOC109866554	2.46e-10	2.14e-08	1	22.07	13.24	0.76	0.05	0.77	0.45	0.41	29.0395	thyroxine 5-deiodinase-like	XP_020310862.1	LOC109866554	731	NA	NA	NA	NA	NA	NA	NA	NA	NA	NA	NA	NA	NA	NA	NA	NA	NA	NA	NA	NA	NA	NA	NA	NA	NA	NA	NA	NA	NA	NA	NA	NA	NA	NA
tmem8c	3.18e-06	0.000166	1	6.06	4.58	0.19	0.14	0.03	0.14	0.13	31.8947	transmembrane protein 8C%2C transcript variant X1	XP_020345261.1	tmem8c	732	NA	NA	NA	NA	NA	NA	NA	NA	NA	NA	NA	NA	NA	NA	NA	NA	NA	NA	NA	NA	NA	NA	NA	NA	NA	NA	NA	NA	NA	NA	NA	NA	NA	NA
LOC109888404	6.52e-05	1	1	5.05	2.83	0.15	1.26	0.03	0.06	0.07	33.6667	liprin-beta-2-like%2C transcript variant X2	XP_020335161.1	LOC109888404	733	NA	NA	NA	NA	NA	NA	NA	NA	NA	NA	NA	NA	NA	NA	NA	NA	NA	NA	NA	NA	NA	NA	NA	NA	NA	NA	NA	NA	NA	NA	NA	NA	NA	NA
LOC109906393	5.67e-17	6.39e-14	1	58.18	34.3	1.49	0.32	1.16	1.03	1.03	39.047	purine nucleoside phosphorylase-like	XP_020359658.1	LOC109906393	734	NA	NA	NA	NA	NA	NA	NA	NA	NA	NA	NA	NA	NA	NA	NA	NA	NA	XP_020359658.1	XP_020359658.1	XP_020359658.1	XP_020359658.1	XP_020359658.1	XP_020359658.1	XP_020359658.1	XP_020359658.1	XP_020359658.1	NA	NA	NA	NA	NA	XP_020359658.1	XP_020359658.1	XP_020359658.1
LOC109903115	0.000214	0.95	1	9.52	6.36	0.23	1.94	0.02	0.19	0.16	41.3913	type-4 ice-structuring protein-like	XP_020355327.1	LOC109903115	735	NA	NA	NA	NA	NA	NA	NA	NA	NA	NA	NA	NA	NA	NA	NA	NA	NA	NA	NA	NA	NA	NA	NA	NA	NA	NA	NA	NA	NA	NA	NA	NA	NA	NA
LOC109901128	0.03	0.05	1	2.37	2.47	0.04	0	0.02	0	0.03	59.25	melatonin receptor type 1A-A-like	XP_020352758.1	LOC109901128	736	NA	NA	NA	NA	NA	NA	NA	NA	NA	NA	NA	NA	NA	NA	NA	NA	NA	XP_020352758.1	XP_020352758.1	XP_020352758.1	XP_020352758.1	XP_020352758.1	XP_020352758.1	XP_020352758.1	XP_020352758.1	XP_020352758.1	XP_020352758.1	XP_020352758.1	XP_020352758.1	XP_020352758.1	XP_020352758.1	XP_020352758.1	XP_020352758.1	XP_020352758.1
[truncated: 399 more columns]

## Sheet: Trip0vsTrip1
Feature ID	Dip0vsDip1	Trip0vsTrip1	Dip1vsTrip1	Dip0	Trip0	Dip1	Trip1	Dip2	Trip2	Trip3	T0/T1	Names	Protein	Order in File	Order	GO:0044281 small_molecule_metabolic_process	GO:0055114 oxidation-reduction_process	GO:0017144 drug_metabolic_process	GO:0019752 carboxylic_acid_metabolic_process	GO:0006082 organic_acid_metabolic_process	GO:0043436 oxoacid_metabolic_process	GO:0051186 cofactor_metabolic_process	GO:0055086 nucleobase-containing_small_molecule_metabolic_process	GO:0009117 nucleotide_metabolic_process	GO:0006753 nucleoside_phosphate_metabolic_process	GO:0019693 ribose_phosphate_metabolic_process	GO:0044282 small_molecule_catabolic_process	GO:0006091 generation_of_precursor_metabolites_and_energy	GO:0006732 coenzyme_metabolic_process	GO:0009165 nucleotide_biosynthetic_process	GO:0032787 monocarboxylic_acid_metabolic_process	GO:1901293 nucleoside_phosphate_biosynthetic_process	GO:0009150 purine_ribonucleotide_metabolic_process	GO:0009259 ribonucleotide_metabolic_process	GO:0009063 cellular_amino_acid_catabolic_process	GO:0072521 purine-containing_compound_metabolic_process	GO:0006163 purine_nucleotide_metabolic_process	GO:0019637 organophosphate_metabolic_process	GO:1901606 alpha-amino_acid_catabolic_process	GO:1901566 organonitrogen_compound_biosynthetic_process	GO:1901135 carbohydrate_derivative_metabolic_process	GO:0046390 ribose_phosphate_biosynthetic_process	GO:0009123 nucleoside_monophosphate_metabolic_process	GO:0009152 purine_ribonucleotide_biosynthetic_process	GO:0009260 ribonucleotide_biosynthetic_process	GO:0016054 organic_acid_catabolic_process	GO:0046395 carboxylic_acid_catabolic_process	GO:0090407 organophosphate_biosynthetic_process	GO:0044283 small_molecule_biosynthetic_process
LOC109901128	0.03	0.05	1	2.37	2.47	0.04	0	0.02	0	0.03	NA	melatonin receptor type 1A-A-like	XP_020352758.1	LOC109901128	1	XP_020352758.1	NA	XP_020352758.1	XP_020352758.1	XP_020352758.1	XP_020352758.1	XP_020352758.1	XP_020352758.1	XP_020352758.1	XP_020352758.1	XP_020352758.1	NA	XP_020352758.1	XP_020352758.1	XP_020352758.1	XP_020352758.1	XP_020352758.1	XP_020352758.1	XP_020352758.1	NA	XP_020352758.1	XP_020352758.1	XP_020352758.1	NA	XP_020352758.1	XP_020352758.1	XP_020352758.1	XP_020352758.1	XP_020352758.1	XP_020352758.1	NA	NA	XP_020352758.1	XP_020352758.1
LOC109899760	0.09	0.01	1	0.09	0.02	1.76	2.65	0.65	1.54	1.39	0.00754717	cyclin-dependent kinase 1%2C transcript variant X2	XP_020350858.1	LOC109899760	2	NA	NA	NA	NA	NA	NA	NA	NA	NA	NA	NA	NA	NA	NA	NA	NA	NA	NA	NA	NA	NA	NA	NA	NA	NA	NA	NA	NA	NA	NA	NA	NA	NA	NA
LOC109890002	2.58e-05	2.05e-06	1	0.05	0.05	4.19	5.48	1.35	3.85	3.13	0.00912409	cyclin-dependent kinase 1-like%2C transcript variant X2	XP_020337531.1	LOC109890002	3	NA	NA	NA	NA	NA	NA	NA	NA	NA	NA	NA	NA	NA	NA	NA	NA	NA	NA	NA	NA	NA	NA	NA	NA	NA	NA	NA	NA	NA	NA	NA	NA	NA	NA
LOC109896473	0.09	0.00287	1	0.02	0.03	1.68	3.01	0.94	1.61	1.39	0.00996678	mitotic spindle assembly checkpoint protein MAD2A-like	XP_020346326.1	LOC109896473	4	NA	NA	NA	NA	NA	NA	NA	NA	NA	NA	NA	NA	NA	NA	NA	NA	NA	NA	NA	NA	NA	NA	NA	NA	NA	NA	NA	NA	NA	NA	NA	NA	NA	NA
LOC109875353	1	0.00058	0.13	0.05	0.04	0.46	3.55	0.15	0.48	0.12	0.0112676	alanine aminotransferase 2-like%2C transcript variant X2	XP_020323270.1	LOC109875353	5	XP_020323270.1	NA	NA	XP_020323270.1	XP_020323270.1	XP_020323270.1	XP_020323270.1	NA	NA	NA	NA	XP_020323270.1	NA	NA	NA	NA	NA	NA	NA	XP_020323270.1	NA	NA	NA	XP_020323270.1	NA	NA	NA	NA	NA	NA	XP_020323270.1	XP_020323270.1	NA	NA
LOC109902735	1	0.01	1	0.00722	0.03	0.76	2.53	0.41	1.83	0.77	0.0118577	BMP/retinoic acid-inducible neural-specific protein 3-like	XP_020354931.1	LOC109902735	6	NA	NA	NA	NA	NA	NA	NA	NA	NA	NA	NA	NA	NA	NA	NA	NA	NA	NA	NA	NA	NA	NA	NA	NA	NA	NA	NA	NA	NA	NA	NA	NA	NA	NA
birc5	0.38	0.03	1	0.1	0.03	1.77	2.28	0.7	1.89	1.14	0.0131579	baculoviral IAP repeat containing 5	XP_020351364.1	birc5	7	NA	NA	NA	NA	NA	NA	NA	NA	NA	NA	NA	NA	NA	NA	NA	NA	NA	NA	NA	NA	NA	NA	NA	NA	NA	NA	NA	NA	NA	NA	NA	NA	NA	NA
LOC109873072	0.18	0.03	1	0.04	0.03	1.49	2.24	0.66	1.41	1.13	0.0133929	deoxycytidine kinase-like	XP_020320182.1	LOC109873072	8	XP_020320182.1	NA	XP_020320182.1	NA	NA	NA	NA	XP_020320182.1	XP_020320182.1	XP_020320182.1	NA	NA	NA	NA	XP_020320182.1	NA	XP_020320182.1	NA	NA	NA	XP_020320182.1	NA	XP_020320182.1	NA	XP_020320182.1	XP_020320182.1	NA	XP_020320182.1	NA	NA	NA	NA	XP_020320182.1	XP_020320182.1
LOC109902055	0.08	5.79e-08	1	7.82	2.82	46.55	203.54	13.29	32.75	13.39	0.0138548	type-4 ice-structuring protein LS-12-like	XP_020353702.1	LOC109902055	9	NA	NA	NA	NA	NA	NA	NA	NA	NA	NA	NA	NA	NA	NA	NA	NA	NA	NA	NA	NA	NA	NA	NA	NA	NA	NA	NA	NA	NA	NA	NA	NA	NA	NA
LOC109900748	5.93e-06	1.25e-05	1	0.12	0.08	5.22	5.65	1.49	3.69	3.25	0.0141593	lymphokine-activated killer T-cell-originated protein kinase homolog	XP_020352127.1	LOC109900748	10	NA	NA	NA	NA	NA	NA	NA	NA	NA	NA	NA	NA	NA	NA	NA	NA	NA	NA	NA	NA	NA	NA	NA	NA	NA	NA	NA	NA	NA	NA	NA	NA	NA	NA
top2a	0.00608	0.000433	1	0.14	0.07	3.04	4.46	1.15	3.03	1.91	0.0156951	topoisomerase (DNA) II alpha	XP_020309256.1	top2a	11	NA	NA	NA	NA	NA	NA	NA	NA	NA	NA	NA	NA	NA	NA	NA	NA	NA	NA	NA	NA	NA	NA	NA	NA	NA	NA	NA	NA	NA	NA	NA	NA	NA	NA
LOC109866256	0.18	0.03	1	0.03	0.04	1.65	2.34	0.6	1.39	1.13	0.017094	N-acetyltransferase ESCO2-like	XP_020310400.1	LOC109866256	12	NA	NA	NA	NA	NA	NA	NA	NA	NA	NA	NA	NA	NA	NA	NA	NA	NA	NA	NA	NA	NA	NA	NA	NA	NA	NA	NA	NA	NA	NA	NA	NA	NA	NA
LOC109889090	0.33	0.00633	1	0.0068	0.05	1.42	2.86	1.15	1.5	1.32	0.0174825	B-cadherin-like	XP_020335853.1	LOC109889090	13	NA	NA	NA	NA	NA	NA	NA	NA	NA	NA	NA	NA	NA	NA	NA	NA	NA	NA	NA	NA	NA	NA	NA	NA	NA	NA	NA	NA	NA	NA	NA	NA	NA	NA
LOC109866257	0.02	0.00633	1	0.1	0.05	2.68	2.79	1.11	2.44	1.62	0.0179211	lymphokine-activated killer T-cell-originated protein kinase homolog%2C transcript variant X2	XP_020310401.1	LOC109866257	14	NA	NA	NA	NA	NA	NA	NA	NA	NA	NA	NA	NA	NA	NA	NA	NA	NA	NA	NA	NA	NA	NA	NA	NA	NA	NA	NA	NA	NA	NA	NA	NA	NA	NA
cdca3	0.09	0.00128	1	0.05	0.06	1.66	3.29	0.6	2.06	0.99	0.0182371	cell division cycle associated 3%2C transcript variant X2	XP_020353905.1	cdca3	15	NA	NA	NA	NA	NA	NA	NA	NA	NA	NA	NA	NA	NA	NA	NA	NA	NA	NA	NA	NA	NA	NA	NA	NA	NA	NA	NA	NA	NA	NA	NA	NA	NA	NA
LOC109907534	0.02	0.01	1	0.07	0.05	2.15	2.66	0.82	1.97	1.51	0.018797	carboxy-terminal kinesin 2-like%2C transcript variant X1	XP_020361144.1	LOC109907534	16	NA	NA	NA	NA	NA	NA	NA	NA	NA	NA	NA	NA	NA	NA	NA	NA	NA	NA	NA	NA	NA	NA	NA	NA	NA	NA	NA	NA	NA	NA	NA	NA	NA	NA
tk1	2.93e-12	1.74e-15	1	0.96	0.52	17.4	21.71	7.35	14.35	11.01	0.0239521	thymidine kinase 1%2C transcript variant X1	XP_020332895.1	tk1	17	XP_020332895.1	NA	NA	NA	NA	NA	NA	XP_020332895.1	XP_020332895.1	XP_020332895.1	NA	NA	NA	NA	XP_020332895.1	NA	XP_020332895.1	NA	NA	NA	NA	NA	XP_020332895.1	NA	XP_020332895.1	XP_020332895.1	NA	XP_020332895.1	NA	NA	NA	NA	XP_020332895.1	XP_020332895.1
LOC109871458	5.6e-07	0.000284	1	55.53	161.67	7171.03	6476.06	2543.76	9373.39	10910.7	0.0249643	C-type lectin lectoxin-Thr1-like	XP_020317949.1	LOC109871458	18	NA	NA	NA	NA	NA	NA	NA	NA	NA	NA	NA	NA	NA	NA	NA	NA	NA	NA	NA	NA	NA	NA	NA	NA	NA	NA	NA	NA	NA	NA	NA	NA	NA	NA
LOC109872423	0.00759	1.39e-10	1	2.39	0.37	8.78	12.99	2.6	4.8	3.33	0.0284834	MAP7 domain-containing protein 2-like	XP_020319200.1	LOC109872423	19	NA	NA	NA	NA	NA	NA	NA	NA	NA	NA	NA	NA	NA	NA	NA	NA	NA	NA	NA	NA	NA	NA	NA	NA	NA	NA	NA	NA	NA	NA	NA	NA	NA	NA
LOC109892719	0.0033	0.00195	1	0.11	0.12	3.3	3.86	1.69	2.78	2.08	0.0310881	cytoskeleton-associated protein 2-like	XP_020341049.1	LOC109892719	20	NA	NA	NA	NA	NA	NA	NA	NA	NA	NA	NA	NA	NA	NA	NA	NA	NA	NA	NA	NA	NA	NA	NA	NA	NA	NA	NA	NA	NA	NA	NA	NA	NA	NA
LOC109903504	3.33e-10	6.25e-08	1	0.49	0.29	10.4	8.72	4.42	7.53	7.26	0.0332569	stathmin-like	XP_020355856.1	LOC109903504	21	NA	NA	NA	NA	NA	NA	NA	NA	NA	NA	NA	NA	NA	NA	NA	NA	NA	NA	NA	NA	NA	NA	NA	NA	NA	NA	NA	NA	NA	NA	NA	NA	NA	NA
LOC109865532	8.71e-13	5.37e-23	1	6.98	4.21	66.95	124.62	49.81	96.53	96.46	0.0337827	cytochrome c oxidase subunit 6B1-like	XP_020309381.1	LOC109865532	22	NA	XP_020309381.1	NA	NA	NA	NA	NA	NA	NA	NA	NA	NA	XP_020309381.1	NA	NA	NA	NA	NA	NA	NA	NA	NA	NA	NA	NA	NA	NA	NA	NA	NA	NA	NA	NA	NA
rrm2	1.43e-05	1.73e-06	1	0.2	0.25	5.18	6.49	1.88	3.85	3.21	0.0385208	ribonucleotide reductase regulatory subunit M2	XP_020310735.1	rrm2	23	XP_020310735.1	XP_020310735.1	NA	NA	NA	NA	NA	XP_020310735.1	XP_020310735.1	XP_020310735.1	NA	NA	NA	NA	XP_020310735.1	NA	XP_020310735.1	NA	NA	NA	NA	NA	XP_020310735.1	NA	NA	XP_020310735.1	NA	NA	NA	NA	NA	NA	XP_020310735.1	NA
LOC109888768	0.03	4.06e-07	1	0.84	0.64	5.41	15.85	1.83	7.34	2.88	0.0403785	cystatin-F-like	XP_020335531.1	LOC109888768	24	NA	NA	NA	NA	NA	NA	NA	NA	NA	NA	NA	NA	NA	NA	NA	NA	NA	NA	NA	NA	NA	NA	NA	NA	NA	NA	NA	NA	NA	NA	NA	NA	NA	NA
LOC109902593	2.98e-10	4.94e-09	1	1.97	0.87	25.19	18.67	26.48	18.67	12.92	0.0465988	aquaporin-12-like	XP_020354662.1	LOC109902593	25	NA	NA	NA	NA	NA	NA	NA	NA	NA	NA	NA	NA	NA	NA	NA	NA	NA	NA	NA	NA	NA	NA	NA	NA	NA	NA	NA	NA	NA	NA	NA	NA	NA	NA
csrp2	1	0.001	0.07	0.3	0.22	0.58	4.54	0	0.38	0.42	0.0484581	cysteine and glycine rich protein 2	XP_020327959.1	csrp2	26	NA	NA	NA	NA	NA	NA	NA	NA	NA	NA	NA	NA	NA	NA	NA	NA	NA	NA	NA	NA	NA	NA	NA	NA	NA	NA	NA	NA	NA	NA	NA	NA	NA	NA
LOC109866513	0.00341	0.04	1	0.06	0.15	2.66	2.94	0.72	2.28	1.49	0.0510204	uncharacterized LOC109866513%2C transcript variant X3	XP_020310802.1	LOC109866513	27	NA	NA	NA	NA	NA	NA	NA	NA	NA	NA	NA	NA	NA	NA	NA	NA	NA	NA	NA	NA	NA	NA	NA	NA	NA	NA	NA	NA	NA	NA	NA	NA	NA	NA
LOC109894236	0.07	0.02	1	0.43	0.17	3.15	3.2	1.64	1.6	0.79	0.053125	cell growth regulator with EF hand domain protein 1-like	XP_020343142.1	LOC109894236	28	NA	NA	NA	NA	NA	NA	NA	NA	NA	NA	NA	NA	NA	NA	NA	NA	NA	NA	NA	NA	NA	NA	NA	NA	NA	NA	NA	NA	NA	NA	NA	NA	NA	NA
LOC109898492	5.53e-05	0.00406	1	0.52	0.21	6.21	3.95	3.42	8.01	4.77	0.0531646	hemoglobin subunit beta-1-like	XP_020349067.1	LOC109898492	29	NA	NA	NA	NA	NA	NA	NA	NA	NA	NA	NA	NA	NA	NA	NA	NA	NA	NA	NA	NA	NA	NA	NA	NA	NA	NA	NA	NA	NA	NA	NA	NA	NA	NA
LOC109873655	2.5e-10	5.54e-11	1	69.18	101.46	1061.96	1822.54	1067.61	1438.78	879.99	0.0556696	liver-expressed antimicrobial peptide 2-like	XP_020320888.1	LOC109873655	30	NA	NA	NA	NA	NA	NA	NA	NA	NA	NA	NA	NA	NA	NA	NA	NA	NA	NA	NA	NA	NA	NA	NA	NA	NA	NA	NA	NA	NA	NA	NA	NA	NA	NA
LOC109900601	0.000158	8.77e-05	1	0.39	0.33	4.84	5.59	2.62	4.63	3.65	0.059034	ribonucleoside-diphosphate reductase subunit M2-like	XP_020351890.1	LOC109900601	31	XP_020351890.1	XP_020351890.1	NA	NA	NA	NA	NA	XP_020351890.1	XP_020351890.1	XP_020351890.1	NA	NA	NA	NA	XP_020351890.1	NA	XP_020351890.1	NA	NA	NA	NA	NA	XP_020351890.1	NA	NA	XP_020351890.1	NA	NA	NA	NA	NA	NA	XP_020351890.1	NA
LOC109904687	7.53e-05	5.18e-05	1	0.48	0.36	5.56	5.94	3.13	6.21	3.27	0.0606061	tetraspanin-13-like	XP_020357458.1	LOC109904687	32	NA	NA	NA	NA	NA	NA	NA	NA	NA	NA	NA	NA	NA	NA	NA	NA	NA	NA	NA	NA	NA	NA	NA	NA	NA	NA	NA	NA	NA	NA	NA	NA	NA	NA
LOC109910064	0.000393	0.00949	1	0	0.22	3.73	3.56	4.76	5.53	6.24	0.0617978	avidin-like	XP_020364812.1	LOC109910064	33	NA	NA	NA	NA	NA	NA	NA	NA	NA	NA	NA	NA	NA	NA	NA	NA	NA	NA	NA	NA	NA	NA	NA	NA	NA	NA	NA	NA	NA	NA	NA	NA	NA	NA
LOC109864373	1	5.67e-08	0.23	3.2	1.57	6.91	24.4	1.62	2.41	3.01	0.0643443	L-lactate dehydrogenase B chain	XP_020307704.1	LOC109864373	34	XP_020307704.1	XP_020307704.1	NA	XP_020307704.1	XP_020307704.1	XP_020307704.1	NA	NA	NA	NA	NA	NA	NA	NA	NA	NA	NA	NA	NA	NA	NA	NA	NA	NA	NA	NA	NA	NA	NA	NA	NA	NA	NA	NA
LOC109886667	0.13	0.00854	1	0.2	0.22	2.14	3.31	0.95	1.73	1.04	0.0664653	structural maintenance of chromosomes protein 2-like	XP_020333883.1	LOC109886667	35	NA	NA	NA	NA	NA	NA	NA	NA	NA	NA	NA	NA	NA	NA	NA	NA	NA	NA	NA	NA	NA	NA	NA	NA	NA	NA	NA	NA	NA	NA	NA	NA	NA	NA
LOC109899855	0.13	0.02	1	0.24	0.23	2.23	3.18	1.01	1.91	1.58	0.072327	DNA primase large subunit-like	XP_020351045.1	LOC109899855	36	NA	NA	NA	NA	NA	NA	NA	NA	NA	NA	NA	NA	NA	NA	NA	NA	NA	NA	NA	NA	NA	NA	NA	NA	NA	NA	NA	NA	NA	NA	NA	NA	NA	NA
LOC109909187	0.06	0.000122	1	0.67	0.44	3.47	5.86	1.48	3.97	2.69	0.0750853	tail-anchored protein insertion receptor WRB-like%2C transcript variant X1	XP_020363811.1	LOC109909187	37	NA	NA	NA	NA	NA	NA	NA	NA	NA	NA	NA	NA	NA	NA	NA	NA	NA	NA	NA	NA	NA	NA	NA	NA	NA	NA	NA	NA	NA	NA	NA	NA	NA	NA
dctd	2.91e-05	6.46e-06	1	2.04	0.61	9.42	7.84	4.77	6.61	6	0.0778061	dCMP deaminase	XP_020352919.1	dctd	38	XP_020352919.1	NA	NA	NA	NA	NA	NA	XP_020352919.1	XP_020352919.1	XP_020352919.1	NA	NA	NA	NA	XP_020352919.1	NA	XP_020352919.1	NA	NA	NA	NA	NA	XP_020352919.1	NA	XP_020352919.1	XP_020352919.1	NA	XP_020352919.1	NA	NA	NA	NA	XP_020352919.1	NA
LOC109875233	0.000824	1.72e-07	1	1.31	0.83	6.81	9.8	2.92	5.53	4.32	0.0846939	nuclear autoantigenic sperm protein-like	XP_020323083.1	LOC109875233	39	NA	NA	NA	NA	NA	NA	NA	NA	NA	NA	NA	NA	NA	NA	NA	NA	NA	NA	NA	NA	NA	NA	NA	NA	NA	NA	NA	NA	NA	NA	NA	NA	NA	NA
LOC109898494	1.56e-18	6.74e-16	1	14.28	7.44	129.47	82.48	80.54	125.06	114.59	0.0902037	hemoglobin subunit beta-like	XP_020349069.1	LOC109898494	40	NA	NA	NA	NA	NA	NA	NA	NA	NA	NA	NA	NA	NA	NA	NA	NA	NA	NA	NA	NA	NA	NA	NA	NA	NA	NA	NA	NA	NA	NA	NA	NA	NA	NA
LOC109898495	3.14e-20	9.92e-19	0.97	30.4	15.09	268.1	166.74	166.56	260.21	229.5	0.0905002	hemoglobin subunit alpha-4	XP_020349071.1	LOC109898495	41	NA	NA	NA	NA	NA	NA	NA	NA	NA	NA	NA	NA	NA	NA	NA	NA	NA	NA	NA	NA	NA	NA	NA	NA	NA	NA	NA	NA	NA	NA	NA	NA	NA	NA
LOC109896049	0.00134	0.000189	1	0.64	0.54	5.11	5.91	2.67	4.78	4.37	0.0913706	proliferating cell nuclear antigen-like	XP_020345841.1	LOC109896049	42	NA	NA	NA	NA	NA	NA	NA	NA	NA	NA	NA	NA	NA	NA	NA	NA	NA	NA	NA	NA	NA	NA	NA	NA	NA	NA	NA	NA	NA	NA	NA	NA	NA	NA
LOC109898493	6.03e-06	0.00201	1	0.9	0.55	9.85	5.92	5	13.62	7.64	0.0929054	hemoglobin subunit alpha-like	XP_020349068.1	LOC109898493	43	NA	NA	NA	NA	NA	NA	NA	NA	NA	NA	NA	NA	NA	NA	NA	NA	NA	NA	NA	NA	NA	NA	NA	NA	NA	NA	NA	NA	NA	NA	NA	NA	NA	NA
tyms	0.000927	2.42e-06	1	0.98	0.91	5.99	9.34	2.56	5.39	4.3	0.0974304	thymidylate synthetase	XP_020350366.1	tyms	44	XP_020350366.1	NA	XP_020350366.1	XP_020350366.1	XP_020350366.1	XP_020350366.1	XP_020350366.1	XP_020350366.1	XP_020350366.1	XP_020350366.1	NA	NA	NA	XP_020350366.1	XP_020350366.1	NA	XP_020350366.1	NA	NA	NA	NA	NA	XP_020350366.1	NA	XP_020350366.1	XP_020350366.1	NA	XP_020350366.1	NA	NA	NA	NA	XP_020350366.1	NA
LOC109903064	4.32e-21	4.06e-12	0.96	4.56	4.24	71.77	42.79	115.08	98.02	74.72	0.0990886	allantoinase%2C mitochondrial-like	XP_020355311.1	LOC109903064	45	NA	NA	XP_020355311.1	NA	NA	NA	NA	NA	NA	NA	NA	NA	NA	NA	NA	NA	NA	NA	NA	NA	NA	NA	NA	NA	NA	NA	NA	NA	NA	NA	NA	NA	NA	NA
LOC109879026	1	0.00024	1	2127.83	1675.79	5349.07	16892.4	1488.55	7299.15	3848.5	0.0992038	mid1-interacting protein 1A-like	XP_020326808.1	LOC109879026	46	NA	NA	NA	NA	NA	NA	NA	NA	NA	NA	NA	NA	NA	NA	NA	NA	NA	NA	NA	NA	NA	NA	NA	NA	NA	NA	NA	NA	NA	NA	NA	NA	NA	NA
LOC109882267	1	6.34e-05	0.00198	10.19	8.48	7.95	84.83	1.9	23.06	2.15	0.0999646	fish-egg lectin-like	XP_020329962.1	LOC109882267	47	NA	NA	NA	NA	NA	NA	NA	NA	NA	NA	NA	NA	NA	NA	NA	NA	NA	NA	NA	NA	NA	NA	NA	NA	NA	NA	NA	NA	NA	NA	NA	NA	NA	NA
LOC109889496	0.26	1.25e-05	1	42.9	29.14	117.58	284.69	38.45	120.92	111.43	0.102357	uncharacterized protein C17orf67 homolog	XP_020336539.1	LOC109889496	48	NA	NA	NA	NA	NA	NA	NA	NA	NA	NA	NA	NA	NA	NA	NA	NA	NA	NA	NA	NA	NA	NA	NA	NA	NA	NA	NA	NA	NA	NA	NA	NA	NA	NA
LOC109901777	0.00284	1.29e-15	0.09	4.67	2.86	12.82	27.8	7.55	17.16	12.78	0.102878	uncharacterized LOC109901777	NA	LOC109901777	49	NA	NA	NA	NA	NA	NA	NA	NA	NA	NA	NA	NA	NA	NA	NA	NA	NA	NA	NA	NA	NA	NA	NA	NA	NA	NA	NA	NA	NA	NA	NA	NA	NA	NA
LOC109900553	1	3.48e-05	0.4	6.15	3	8.15	28.54	0.7	6.83	4.05	0.105116	matrilin-3-like%2C transcript variant X8	XP_020351811.1	LOC109900553	50	NA	NA	NA	NA	NA	NA	NA	NA	NA	NA	NA	NA	NA	NA	NA	NA	NA	NA	NA	NA	NA	NA	NA	NA	NA	NA	NA	NA	NA	NA	NA	NA	NA	NA
LOC109910038	0.07	0.000493	1	1.22	0.62	4.51	5.87	2.25	3.01	2.46	0.105622	protein shisa-3 homolog	XP_020364779.1	LOC109910038	51	NA	NA	NA	NA	NA	NA	NA	NA	NA	NA	NA	NA	NA	NA	NA	NA	NA	NA	NA	NA	NA	NA	NA	NA	NA	NA	NA	NA	NA	NA	NA	NA	NA	NA
LOC109893414	8.38e-09	0.00424	0.26	1.23	0.64	15.19	5.98	4.16	4.63	7.59	0.107023	hemoglobin subunit alpha-like	XP_020342225.1	LOC109893414	52	NA	NA	NA	NA	NA	NA	NA	NA	NA	NA	NA	NA	NA	NA	NA	NA	NA	NA	NA	NA	NA	NA	NA	NA	NA	NA	NA	NA	NA	NA	NA	NA	NA	NA
dpys	0.02	8.31e-14	0.09	7.69	5.04	18.84	45.7	12.93	28.04	22.25	0.110284	dihydropyrimidinase	XP_020325868.1	dpys	53	XP_020325868.1	NA	XP_020325868.1	XP_020325868.1	XP_020325868.1	XP_020325868.1	NA	XP_020325868.1	NA	NA	NA	XP_020325868.1	NA	NA	NA	NA	NA	NA	NA	NA	NA	NA	NA	NA	NA	XP_020325868.1	NA	NA	NA	NA	NA	NA	NA	NA
LOC109909190	0.03	5.44e-07	1	2.12	1.26	7.09	11.32	2.04	5.58	4.52	0.111307	high mobility group nucleosome-binding domain-containing protein 3-like	XP_020363813.1	LOC109909190	54	NA	NA	NA	NA	NA	NA	NA	NA	NA	NA	NA	NA	NA	NA	NA	NA	NA	NA	NA	NA	NA	NA	NA	NA	NA	NA	NA	NA	NA	NA	NA	NA	NA	NA
LOC109878456	1	2.22e-07	0.00975	1.95	1.38	3.28	11.78	1.77	3.77	2.99	0.117148	uncharacterized LOC109878456	XP_020326268.1	LOC109878456	55	NA	NA	NA	NA	NA	NA	NA	NA	NA	NA	NA	NA	NA	NA	NA	NA	NA	NA	NA	NA	NA	NA	NA	NA	NA	NA	NA	NA	NA	NA	NA	NA	NA	NA
LOC109901721	1	0.05	0.98	1.29	0.63	1.11	5.22	1.18	3.83	3.11	0.12069	chondroitin sulfate proteoglycan 5-like	XP_020353283.1	LOC109901721	56	XP_020353283.1	NA	NA	NA	XP_020353283.1	XP_020353283.1	NA	NA	NA	NA	NA	NA	NA	NA	NA	NA	NA	NA	NA	NA	NA	NA	NA	NA	XP_020353283.1	XP_020353283.1	NA	NA	NA	NA	NA	NA	NA	NA
LOC109898507	0.65	0.000745	0.23	15.07	22.4	39.56	181.4	6.66	42.18	21.74	0.123484	uncharacterized LOC109898507	XP_020349083.1	LOC109898507	57	NA	NA	NA	NA	NA	NA	NA	NA	NA	NA	NA	NA	NA	NA	NA	NA	NA	NA	NA	NA	NA	NA	NA	NA	NA	NA	NA	NA	NA	NA	NA	NA	NA	NA
LOC109895892	1	1.32e-05	1	2.96	1.14	5.56	9.12	3.83	6.48	6.15	0.125	PDZ and LIM domain protein 2-like	XP_020345556.1	LOC109895892	58	NA	NA	NA	NA	NA	NA	NA	NA	NA	NA	NA	NA	NA	NA	NA	NA	NA	NA	NA	NA	NA	NA	NA	NA	NA	NA	NA	NA	NA	NA	NA	NA	NA	NA
LOC109895723	9.12e-06	1.24e-14	0.04	5.2	6.07	19.5	46.21	16.71	22.26	12.73	0.131357	long-chain-fatty-acid--CoA ligase ACSBG2-like	XP_020345245.1	LOC109895723	59	XP_020345245.1	NA	NA	XP_020345245.1	XP_020345245.1	XP_020345245.1	XP_020345245.1	XP_020345245.1	XP_020345245.1	XP_020345245.1	XP_020345245.1	NA	NA	XP_020345245.1	XP_020345245.1	XP_020345245.1	XP_020345245.1	XP_020345245.1	XP_020345245.1	NA	XP_020345245.1	XP_020345245.1	XP_020345245.1	NA	XP_020345245.1	XP_020345245.1	XP_020345245.1	NA	XP_020345245.1	XP_020345245.1	NA	NA	XP_020345245.1	NA
LOC109901007	1	0.01	1	0.9	0.62	1.9	4.67	1.65	2.91	2.16	0.132762	sestrin-1-like%2C transcript variant X2	XP_020352559.1	LOC109901007	60	NA	XP_020352559.1	NA	NA	NA	NA	NA	NA	NA	NA	NA	NA	NA	NA	NA	NA	NA	NA	NA	NA	NA	NA	NA	NA	NA	NA	NA	NA	NA	NA	NA	NA	NA	NA
LOC109902523	1	0.00665	1	1.25	0.66	2.81	4.89	0.69	4.41	3.29	0.134969	SHC-transforming protein 2-like%2C transcript variant X4	XP_020354529.1	LOC109902523	61	NA	NA	NA	NA	NA	NA	NA	NA	NA	NA	NA	NA	NA	NA	NA	NA	NA	NA	NA	NA	NA	NA	NA	NA	NA	NA	NA	NA	NA	NA	NA	NA	NA	NA
LOC109893420	2.11e-17	7.31e-11	1	62.54	54.76	709.88	401.77	512.48	595.06	688.95	0.136297	hemoglobin subunit alpha-4-like	XP_020342228.1	LOC109893420	62	NA	NA	NA	NA	NA	NA	NA	NA	NA	NA	NA	NA	NA	NA	NA	NA	NA	NA	NA	NA	NA	NA	NA	NA	NA	NA	NA	NA	NA	NA	NA	NA	NA	NA
LOC109902215	7.1e-09	1.39e-05	1	4.84	3.22	41.54	23.61	71.87	57.62	32.16	0.136383	NADP-dependent malic enzyme-like	XP_020353967.1	LOC109902215	63	XP_020353967.1	XP_020353967.1	XP_020353967.1	XP_020353967.1	XP_020353967.1	XP_020353967.1	XP_020353967.1	XP_020353967.1	XP_020353967.1	XP_020353967.1	NA	NA	XP_020353967.1	XP_020353967.1	XP_020353967.1	XP_020353967.1	XP_020353967.1	NA	NA	NA	NA	NA	XP_020353967.1	NA	XP_020353967.1	NA	NA	NA	NA	NA	NA	NA	XP_020353967.1	NA
LOC109882269	1	0.00484	0.03	0.85	0.86	0.66	6.28	0.2	2.09	0.11	0.136943	fish-egg lectin-like	XP_020329964.1	LOC109882269	64	NA	NA	NA	NA	NA	NA	NA	NA	NA	NA	NA	NA	NA	NA	NA	NA	NA	NA	NA	NA	NA	NA	NA	NA	NA	NA	NA	NA	NA	NA	NA	NA	NA	NA
LOC109905274	0.37	0.00488	0.35	2.73	7.63	10.9	55.46	4.72	26.62	11.06	0.137577	elongation of very long chain fatty acids protein 6-like%2C transcript variant X1	XP_020358146.1	LOC109905274	65	XP_020358146.1	NA	NA	XP_020358146.1	XP_020358146.1	XP_020358146.1	XP_020358146.1	XP_020358146.1	XP_020358146.1	XP_020358146.1	XP_020358146.1	NA	NA	XP_020358146.1	XP_020358146.1	XP_020358146.1	XP_020358146.1	XP_020358146.1	XP_020358146.1	NA	XP_020358146.1	XP_020358146.1	XP_020358146.1	NA	XP_020358146.1	XP_020358146.1	XP_020358146.1	NA	XP_020358146.1	XP_020358146.1	NA	NA	XP_020358146.1	XP_020358146.1
LOC109893406	1.13e-13	2.28e-08	1	3.6	2.82	28.36	20.17	25.91	32.36	34.54	0.139812	hemoglobin subunit beta	XP_020342218.1	LOC109893406	66	NA	NA	NA	NA	NA	NA	NA	NA	NA	NA	NA	NA	NA	NA	NA	NA	NA	NA	NA	NA	NA	NA	NA	NA	NA	NA	NA	NA	NA	NA	NA	NA	NA	NA
LOC109895729	1	9.88e-10	0.04	21.15	11.83	28.53	84.44	20.9	44.61	52.2	0.140099	glycine dehydrogenase (decarboxylating)%2C mitochondrial-like	XP_020345254.1	LOC109895729	67	XP_020345254.1	XP_020345254.1	XP_020345254.1	XP_020345254.1	XP_020345254.1	XP_020345254.1	NA	NA	NA	NA	NA	XP_020345254.1	XP_020345254.1	NA	NA	NA	NA	NA	NA	XP_020345254.1	NA	NA	NA	XP_020345254.1	NA	NA	NA	NA	NA	NA	XP_020345254.1	XP_020345254.1	NA	NA
LOC109878461	1	5.19e-05	0.06	1.86	1.27	2.4	8.87	1.17	3.47	2.65	0.143179	transmembrane channel-like protein 5	XP_020326273.1	LOC109878461	68	NA	NA	NA	NA	NA	NA	NA	NA	NA	NA	NA	NA	NA	NA	NA	NA	NA	NA	NA	NA	NA	NA	NA	NA	NA	NA	NA	NA	NA	NA	NA	NA	NA	NA
LOC109879000	0.00558	0.00172	1	1.06	0.85	5.29	5.9	2.22	4.55	3.45	0.144068	deoxyuridine 5'-triphosphate nucleotidohydrolase-like	XP_020326784.1	LOC109879000	69	XP_020326784.1	NA	NA	NA	NA	NA	NA	XP_020326784.1	XP_020326784.1	XP_020326784.1	NA	NA	NA	NA	XP_020326784.1	NA	XP_020326784.1	NA	NA	NA	NA	NA	XP_020326784.1	NA	XP_020326784.1	XP_020326784.1	NA	XP_020326784.1	NA	NA	NA	NA	XP_020326784.1	XP_020326784.1
LOC109879686	0.000257	2.97e-06	1	1.85	1.68	8.57	11.52	10.54	12.96	12.22	0.145833	collagen alpha-1(I) chain-like	XP_020327438.1	LOC109879686	70	NA	NA	NA	NA	NA	NA	NA	NA	NA	NA	NA	NA	NA	NA	NA	NA	NA	NA	NA	NA	NA	NA	NA	NA	NA	NA	NA	NA	NA	NA	NA	NA	NA	NA
LOC109892387	4.02e-13	8.01e-10	1	2.04	2.36	16.13	16.11	17.47	19.37	17.25	0.146493	uncharacterized LOC109892387	NA	LOC109892387	71	NA	NA	NA	NA	NA	NA	NA	NA	NA	NA	NA	NA	NA	NA	NA	NA	NA	NA	NA	NA	NA	NA	NA	NA	NA	NA	NA	NA	NA	NA	NA	NA	NA	NA
LOC109865362	0.57	0.00214	1	1.82	0.92	4.57	6.28	1.33	3.71	1.73	0.146497	protein phosphatase 1 regulatory subunit 3C-B-like%2C transcript variant X2	XP_020309069.1	LOC109865362	72	XP_020309069.1	XP_020309069.1	NA	NA	NA	NA	NA	NA	NA	NA	NA	NA	XP_020309069.1	NA	NA	NA	NA	NA	NA	NA	NA	NA	NA	NA	NA	NA	NA	NA	NA	NA	NA	NA	NA	NA
LOC109873404	1	0.02	1	0.75	0.68	1.69	4.48	0.54	2.17	1.51	0.151786	glycerophosphodiester phosphodiesterase domain-containing protein 5-like	XP_020320649.1	LOC109873404	73	NA	NA	NA	NA	NA	NA	NA	NA	NA	NA	NA	NA	NA	NA	NA	NA	NA	NA	NA	NA	NA	NA	NA	NA	NA	NA	NA	NA	NA	NA	NA	NA	NA	NA
LOC109881318	0.08	5.13e-05	1	1.32	1.49	4.98	9.71	3.03	5.5	4.01	0.15345	protein brambleberry-like%2C transcript variant X1	XP_020329066.1	LOC109881318	74	NA	NA	NA	NA	NA	NA	NA	NA	NA	NA	NA	NA	NA	NA	NA	NA	NA	NA	NA	NA	NA	NA	NA	NA	NA	NA	NA	NA	NA	NA	NA	NA	NA	NA
LOC109884798	0.76	4.06e-12	0.00187	15.57	12.63	24.71	81.85	14.59	23.54	14.36	0.154307	ferritin%2C middle subunit	XP_020332303.1	LOC109884798	75	NA	XP_020332303.1	NA	NA	NA	NA	NA	NA	NA	NA	NA	NA	NA	NA	NA	NA	NA	NA	NA	NA	NA	NA	NA	NA	NA	NA	NA	NA	NA	NA	NA	NA	NA	NA
LOC109892723	1	0.00363	0.41	60.72	55.53	86.43	358.12	11.79	156.36	67.13	0.15506	diacylglycerol O-acyltransferase 2-like	XP_020341051.1	LOC109892723	76	XP_020341051.1	XP_020341051.1	NA	XP_020341051.1	XP_020341051.1	XP_020341051.1	XP_020341051.1	XP_020341051.1	XP_020341051.1	XP_020341051.1	XP_020341051.1	NA	NA	XP_020341051.1	NA	XP_020341051.1	NA	XP_020341051.1	XP_020341051.1	NA	XP_020341051.1	XP_020341051.1	XP_020341051.1	NA	NA	XP_020341051.1	NA	NA	NA	NA	NA	NA	NA	XP_020341051.1
lg6h11orf54	1	2.23e-07	0.48	19.58	12.22	31.65	77.34	13.19	40.04	29.61	0.158004	linkage group 6 C11orf54 homolog	XP_020341077.1	lg6h11orf54	77	NA	NA	NA	NA	NA	NA	NA	NA	NA	NA	NA	NA	NA	NA	NA	NA	NA	NA	NA	NA	NA	NA	NA	NA	NA	NA	NA	NA	NA	NA	NA	NA	NA	NA
LOC109892116	4.7e-07	8.81e-07	1	1.61	1.92	10.26	12.13	9.18	12.89	10.42	0.158285	transmembrane protease serine 2-like%2C transcript variant X2	XP_020340126.1	LOC109892116	78	NA	NA	NA	NA	NA	NA	NA	NA	NA	NA	NA	NA	NA	NA	NA	NA	NA	NA	NA	NA	NA	NA	NA	NA	NA	NA	NA	NA	NA	NA	NA	NA	NA	NA
LOC109903380	0.00409	6.23e-06	1	1.52	1.7	6.43	10.73	8.04	10.21	9.03	0.158434	collagen alpha-2(I) chain%2C transcript variant X1	XP_020355639.1	LOC109903380	79	NA	NA	NA	NA	NA	NA	NA	NA	NA	NA	NA	NA	NA	NA	NA	NA	NA	NA	NA	NA	NA	NA	NA	NA	NA	NA	NA	NA	NA	NA	NA	NA	NA	NA
ube2c	0.14	0.00787	1	0.83	0.85	3.46	5.07	1.65	3.45	2.34	0.167653	ubiquitin conjugating enzyme E2 C%2C transcript variant X2	XP_020339230.1	ube2c	80	NA	NA	NA	NA	NA	NA	NA	NA	NA	NA	NA	NA	NA	NA	NA	NA	NA	NA	NA	NA	NA	NA	NA	NA	NA	NA	NA	NA	NA	NA	NA	NA	NA	NA
LOC109870104	0.000819	1.1e-08	1	3.52	3.71	12.14	22.07	15.11	23.34	21.78	0.168101	collagen alpha-1(I) chain-like	XP_020316038.1	LOC109870104	81	NA	NA	NA	NA	NA	NA	NA	NA	NA	NA	NA	NA	NA	NA	NA	NA	NA	NA	NA	NA	NA	NA	NA	NA	NA	NA	NA	NA	NA	NA	NA	NA	NA	NA
LOC109899624	3.42e-08	0.01	1	0.96	2.04	24.62	12.1	31.16	32.55	12.02	0.168595	cysteine sulfinic acid decarboxylase-like%2C transcript variant X1	XP_020350623.1	LOC109899624	82	XP_020350623.1	NA	NA	XP_020350623.1	XP_020350623.1	XP_020350623.1	NA	NA	NA	NA	NA	XP_020350623.1	NA	NA	NA	NA	NA	NA	NA	XP_020350623.1	NA	NA	NA	XP_020350623.1	XP_020350623.1	NA	NA	NA	NA	NA	XP_020350623.1	XP_020350623.1	NA	XP_020350623.1
LOC109867123	0.33	0.01	1	1.45	0.94	4.31	5.53	4.3	6.09	4.16	0.169982	GRAM domain-containing protein 4-like%2C transcript variant X2	XP_020311647.1	LOC109867123	83	NA	NA	NA	NA	NA	NA	NA	NA	NA	NA	NA	NA	NA	NA	NA	NA	NA	NA	NA	NA	NA	NA	NA	NA	NA	NA	NA	NA	NA	NA	NA	NA	NA	NA
LOC109885774	0.28	0.02	1	1.29	0.85	4.05	4.98	2.76	2.84	3.44	0.170683	perforin-1-like%2C transcript variant X1	XP_020333173.1	LOC109885774	84	NA	NA	NA	NA	NA	NA	NA	NA	NA	NA	NA	NA	NA	NA	NA	NA	NA	NA	NA	NA	NA	NA	NA	NA	NA	NA	NA	NA	NA	NA	NA	NA	NA	NA
LOC109891944	2.64e-14	8.14e-06	0.21	3.24	2.47	27.68	14.47	18.74	23.12	26.55	0.170698	NA	NA	LOC109891944	85	NA	NA	NA	NA	NA	NA	NA	NA	NA	NA	NA	NA	NA	NA	NA	NA	NA	NA	NA	NA	NA	NA	NA	NA	NA	NA	NA	NA	NA	NA	NA	NA	NA	NA
LOC109893415	4.02e-13	1.45e-07	1	4.25	3.64	29.49	21.24	32.16	37.44	40.57	0.171375	hemoglobin subunit alpha-4-like	XP_020342226.1	LOC109893415	86	NA	NA	NA	NA	NA	NA	NA	NA	NA	NA	NA	NA	NA	NA	NA	NA	NA	NA	NA	NA	NA	NA	NA	NA	NA	NA	NA	NA	NA	NA	NA	NA	NA	NA
LOC109898318	0.000433	1.63e-07	1	2.4	2.64	9.14	14.97	12.22	16.29	15.61	0.176353	collagen alpha-1(I) chain-like	XP_020348842.1	LOC109898318	87	NA	NA	NA	NA	NA	NA	NA	NA	NA	NA	NA	NA	NA	NA	NA	NA	NA	NA	NA	NA	NA	NA	NA	NA	NA	NA	NA	NA	NA	NA	NA	NA	NA	NA
LOC109906665	0.04	0.03	1	0.98	0.86	4.7	4.87	7.86	7.99	3.49	0.176591	trypsin-1-like	XP_020360080.1	LOC109906665	88	NA	NA	NA	NA	NA	NA	NA	NA	NA	NA	NA	NA	NA	NA	NA	NA	NA	NA	NA	NA	NA	NA	NA	NA	NA	NA	NA	NA	NA	NA	NA	NA	NA	NA
dnph1	0.63	0.00311	1	1.93	1.17	4.69	6.47	6.18	5.5	4.71	0.180835	2'-deoxynucleoside 5'-phosphate N-hydrolase 1	XP_020337188.1	dnph1	89	XP_020337188.1	NA	NA	NA	NA	NA	NA	XP_020337188.1	XP_020337188.1	XP_020337188.1	NA	NA	NA	NA	NA	NA	NA	NA	NA	NA	XP_020337188.1	XP_020337188.1	XP_020337188.1	NA	NA	NA	NA	XP_020337188.1	NA	NA	NA	NA	NA	XP_020337188.1
LOC109897925	0.000735	0.00082	1	3.26	1.35	10.73	7.4	12.98	12.85	9.44	0.182432	aquaporin-12-like	XP_020348197.1	LOC109897925	90	NA	NA	NA	NA	NA	NA	NA	NA	NA	NA	NA	NA	NA	NA	NA	NA	NA	NA	NA	NA	NA	NA	NA	NA	NA	NA	NA	NA	NA	NA	NA	NA	NA	NA
slc35g1	3.53e-06	0.00019	1	2.44	1.85	11.99	10.07	12.76	15.37	14.66	0.183714	solute carrier family 35 member G1	XP_020315886.1	slc35g1	91	NA	NA	NA	NA	NA	NA	NA	NA	NA	NA	NA	NA	NA	NA	NA	NA	NA	NA	NA	NA	NA	NA	NA	NA	NA	NA	NA	NA	NA	NA	NA	NA	NA	NA
LOC109893232	0.08	0.02	1	0.58	0.9	3.03	4.84	4.54	6.09	6.52	0.18595	collagen alpha-1(I) chain-like	XP_020341939.1	LOC109893232	92	NA	NA	NA	NA	NA	NA	NA	NA	NA	NA	NA	NA	NA	NA	NA	NA	NA	NA	NA	NA	NA	NA	NA	NA	NA	NA	NA	NA	NA	NA	NA	NA	NA	NA
LOC109904227	1	0.00213	1	3.07	1.45	3.33	7.58	2.14	4.47	4.15	0.191293	ankyrin repeat domain-containing protein 9-like	XP_020357043.1	LOC109904227	93	NA	NA	NA	NA	NA	NA	NA	NA	NA	NA	NA	NA	NA	NA	NA	NA	NA	NA	NA	NA	NA	NA	NA	NA	NA	NA	NA	NA	NA	NA	NA	NA	NA	NA
LOC109865748	1	0.01	1	24.64	16.06	29.34	83.11	10	7.36	7.94	0.193238	uncharacterized protein C17orf67 homolog	XP_020309761.1	LOC109865748	94	NA	NA	NA	NA	NA	NA	NA	NA	NA	NA	NA	NA	NA	NA	NA	NA	NA	NA	NA	NA	NA	NA	NA	NA	NA	NA	NA	NA	NA	NA	NA	NA	NA	NA
LOC109887281	1.23e-20	2.47e-13	1	6.48	6.16	37.15	31.63	38.82	46.22	43.5	0.194752	transforming growth factor-beta-induced protein ig-h3-like	XP_020334302.1	LOC109887281	95	NA	NA	NA	NA	NA	NA	NA	NA	NA	NA	NA	NA	NA	NA	NA	NA	NA	NA	NA	NA	NA	NA	NA	NA	NA	NA	NA	NA	NA	NA	NA	NA	NA	NA
LOC109886078	0.05	0.00213	1	17	17.33	55.92	86.58	38.12	36.07	34.28	0.200162	sulfotransferase 6B1-like	XP_020333418.1	LOC109886078	96	XP_020333418.1	NA	NA	NA	XP_020333418.1	XP_020333418.1	NA	XP_020333418.1	XP_020333418.1	XP_020333418.1	XP_020333418.1	NA	NA	NA	NA	NA	NA	XP_020333418.1	XP_020333418.1	NA	XP_020333418.1	XP_020333418.1	XP_020333418.1	NA	NA	XP_020333418.1	NA	NA	NA	NA	NA	NA	NA	NA
LOC109901496	0.00121	2.18e-06	1	3.31	2.82	10.17	13.83	10.22	11.52	11.83	0.203905	nuclear receptor subfamily 0 group B member 2-like	XP_020353085.1	LOC109901496	97	XP_020353085.1	NA	NA	NA	NA	NA	NA	NA	NA	NA	NA	NA	NA	NA	NA	NA	NA	NA	NA	NA	NA	NA	NA	NA	NA	NA	NA	NA	NA	NA	NA	NA	NA	NA
LOC109893569	1	0.000665	0.4	1.97	1.73	2.95	8.43	1.85	1.78	1.88	0.205219	ras-related C3 botulinum toxin substrate 2-like	XP_020342421.1	LOC109893569	98	NA	NA	XP_020342421.1	NA	NA	NA	XP_020342421.1	NA	NA	NA	NA	NA	NA	NA	NA	NA	NA	NA	NA	NA	NA	NA	NA	NA	NA	NA	NA	NA	NA	NA	NA	NA	NA	NA
LOC109893405	2.13e-19	2.4e-09	0.2	35.89	32.81	304.43	159.29	236.36	257.15	306.35	0.205977	hemoglobin subunit beta	XP_020342217.1	LOC109893405	99	NA	NA	NA	NA	NA	NA	NA	NA	NA	NA	NA	NA	NA	NA	NA	NA	NA	NA	NA	NA	NA	NA	NA	NA	NA	NA	NA	NA	NA	NA	NA	NA	NA	NA
LOC109905372	0.01	0.00018	1	2.57	2.08	7.82	10.08	6.89	8.99	8.23	0.206349	layilin-like	XP_020358288.1	LOC109905372	100	NA	NA	NA	NA	NA	NA	NA	NA	NA	NA	NA	NA	NA	NA	NA	NA	NA	NA	NA	NA	NA	NA	NA	NA	NA	NA	NA	NA	NA	NA	NA	NA	NA	NA
LOC109910255	0.04	7.86e-05	1	3.1	2.38	7.99	11.51	8.64	8.74	6.91	0.206777	lipase maturation factor 2-like	XP_020364977.1	LOC109910255	101	NA	NA	NA	NA	NA	NA	NA	NA	NA	NA	NA	NA	NA	NA	NA	NA	NA	NA	NA	NA	NA	NA	NA	NA	NA	NA	NA	NA	NA	NA	NA	NA	NA	NA
LOC109903403	2.37e-13	1.37e-14	1	36.93	20.43	133.78	98.46	149.03	142.83	115.28	0.207495	protein NDRG1-like	XP_020355668.1	LOC109903403	102	NA	NA	NA	NA	NA	NA	NA	NA	NA	NA	NA	NA	NA	NA	NA	NA	NA	NA	NA	NA	NA	NA	NA	NA	NA	NA	NA	NA	NA	NA	NA	NA	NA	NA
LOC109874633	4.9e-05	4.66e-14	1	50.58	27.59	113.93	132.45	82.52	121.56	90.33	0.208305	angiopoietin-related protein 3-like	XP_020322219.1	LOC109874633	103	XP_020322219.1	NA	NA	XP_020322219.1	XP_020322219.1	XP_020322219.1	NA	NA	NA	NA	NA	NA	NA	NA	NA	XP_020322219.1	NA	NA	NA	NA	NA	NA	XP_020322219.1	NA	NA	NA	NA	NA	NA	NA	NA	NA	NA	NA
pm20d2	1	0.02	1	1.83	1.13	2.97	5.41	2.17	2.24	2.51	0.208872	peptidase M20 domain containing 2	XP_020311025.1	pm20d2	104	NA	NA	NA	NA	NA	NA	NA	NA	NA	NA	NA	NA	NA	NA	NA	NA	NA	NA	NA	NA	NA	NA	NA	NA	NA	NA	NA	NA	NA	NA	NA	NA	NA	NA
LOC109875646	0.19	0.02	1	0.97	1.16	3.8	5.52	2.12	3.22	2.84	0.210145	ribonucleoside-diphosphate reductase large subunit-like	XP_020323631.1	LOC109875646	105	XP_020323631.1	XP_020323631.1	NA	NA	NA	NA	NA	XP_020323631.1	XP_020323631.1	XP_020323631.1	NA	NA	NA	NA	XP_020323631.1	NA	XP_020323631.1	NA	NA	NA	NA	NA	XP_020323631.1	NA	NA	XP_020323631.1	NA	NA	NA	NA	NA	NA	XP_020323631.1	NA
LOC109872276	1	0.00264	1	5.85	3.11	9.48	14.67	3.05	9.91	11.57	0.211997	vesicular%2C overexpressed in cancer%2C prosurvival protein 1-like%2C transcript variant X2	XP_020319049.1	LOC109872276	106	NA	NA	NA	NA	NA	NA	NA	NA	NA	NA	NA	NA	NA	NA	NA	NA	NA	NA	NA	NA	NA	NA	NA	NA	NA	NA	NA	NA	NA	NA	NA	NA	NA	NA
LOC109891397	1	1.31e-08	0.03	13.95	10.9	20.3	51.13	24.22	46.86	34.03	0.213182	cytosolic 10-formyltetrahydrofolate dehydrogenase-like	XP_020339481.1	LOC109891397	107	XP_020339481.1	XP_020339481.1	XP_020339481.1	XP_020339481.1	XP_020339481.1	XP_020339481.1	XP_020339481.1	NA	NA	NA	NA	XP_020339481.1	NA	XP_020339481.1	NA	NA	NA	NA	NA	NA	NA	NA	NA	NA	XP_020339481.1	NA	NA	NA	NA	NA	XP_020339481.1	XP_020339481.1	NA	XP_020339481.1
LOC109894630	1	0.04	1	1.17	1.11	2.51	5.19	2.05	3.44	2.13	0.213873	NA	NA	LOC109894630	108	NA	NA	NA	NA	NA	NA	NA	NA	NA	NA	NA	NA	NA	NA	NA	NA	NA	NA	NA	NA	NA	NA	NA	NA	NA	NA	NA	NA	NA	NA	NA	NA	NA	NA
LOC109865983	1	0.00287	1	2.27	1.76	4.52	8.2	2.38	4.99	2.68	0.214634	pantothenate kinase 1-like%2C transcript variant X3	XP_020310092.1	LOC109865983	109	XP_020310092.1	XP_020310092.1	NA	XP_020310092.1	XP_020310092.1	XP_020310092.1	XP_020310092.1	XP_020310092.1	XP_020310092.1	XP_020310092.1	XP_020310092.1	NA	XP_020310092.1	XP_020310092.1	XP_020310092.1	XP_020310092.1	XP_020310092.1	XP_020310092.1	XP_020310092.1	NA	XP_020310092.1	XP_020310092.1	XP_020310092.1	NA	XP_020310092.1	XP_020310092.1	XP_020310092.1	NA	XP_020310092.1	XP_020310092.1	NA	NA	XP_020310092.1	NA
LOC109891051	0.22	8.8e-06	1	3.53	2.92	7.5	13.6	5.81	10.23	7	0.214706	pantothenate kinase 4-like%2C transcript variant X1	XP_020338933.1	LOC109891051	110	XP_020338933.1	NA	NA	NA	NA	NA	XP_020338933.1	XP_020338933.1	XP_020338933.1	XP_020338933.1	XP_020338933.1	NA	NA	XP_020338933.1	XP_020338933.1	NA	XP_020338933.1	XP_020338933.1	XP_020338933.1	NA	XP_020338933.1	XP_020338933.1	XP_020338933.1	NA	XP_020338933.1	XP_020338933.1	XP_020338933.1	NA	XP_020338933.1	XP_020338933.1	NA	NA	XP_020338933.1	NA
LOC109896479	0.85	3.22e-13	0.01	16.17	10.79	23.21	50.21	23.12	36.46	29.51	0.214897	delta-1-pyrroline-5-carboxylate dehydrogenase%2C mitochondrial	XP_020346330.1	LOC109896479	111	XP_020346330.1	XP_020346330.1	NA	XP_020346330.1	XP_020346330.1	XP_020346330.1	NA	NA	NA	NA	NA	XP_020346330.1	XP_020346330.1	NA	NA	XP_020346330.1	NA	NA	NA	XP_020346330.1	NA	NA	NA	XP_020346330.1	NA	NA	NA	NA	NA	NA	XP_020346330.1	XP_020346330.1	NA	NA
LOC109910192	0.59	0.00488	1	1.31	1.49	3.67	6.9	3.36	4.57	3.43	0.215942	uncharacterized LOC109910192	XP_020364916.1	LOC109910192	112	NA	NA	NA	NA	NA	NA	NA	NA	NA	NA	NA	NA	NA	NA	NA	NA	NA	NA	NA	NA	NA	NA	NA	NA	NA	NA	NA	NA	NA	NA	NA	NA	NA	NA
LOC109889277	1	7.7e-05	1	4.18	2.51	6.47	11.51	4.83	8.79	7.54	0.218071	gamma-aminobutyric acid receptor-associated protein-like 2	XP_020336190.1	LOC109889277	113	NA	NA	NA	NA	NA	NA	NA	NA	NA	NA	NA	NA	NA	NA	NA	NA	NA	NA	NA	NA	NA	NA	NA	NA	NA	NA	NA	NA	NA	NA	NA	NA	NA	NA
LOC109872063	1	0.05	1	1.49	1.22	3.53	5.57	1.66	3.29	2.38	0.219031	DNA replication complex GINS protein SLD5-like	XP_020318751.1	LOC109872063	114	NA	NA	NA	NA	NA	NA	NA	NA	NA	NA	NA	NA	NA	NA	NA	NA	NA	NA	NA	NA	NA	NA	NA	NA	NA	NA	NA	NA	NA	NA	NA	NA	NA	NA
LOC109878683	1.48e-05	0.00551	1	14.43	21.26	97.68	96.85	83.48	103.65	86.4	0.219515	cytochrome c oxidase subunit 6A%2C mitochondrial	XP_020326483.1	LOC109878683	115	XP_020326483.1	XP_020326483.1	XP_020326483.1	NA	NA	NA	NA	XP_020326483.1	XP_020326483.1	XP_020326483.1	XP_020326483.1	NA	XP_020326483.1	NA	NA	NA	NA	XP_020326483.1	XP_020326483.1	NA	XP_020326483.1	XP_020326483.1	XP_020326483.1	NA	NA	XP_020326483.1	NA	XP_020326483.1	NA	NA	NA	NA	NA	NA
LOC109897947	1	0.000227	0.25	2.65	2.32	4.11	10.5	3.29	6.37	4.85	0.220952	oxysterol-binding protein-related protein 9-like%2C transcript variant X3	XP_020348217.1	LOC109897947	116	XP_020348217.1	NA	NA	XP_020348217.1	XP_020348217.1	XP_020348217.1	NA	NA	NA	NA	NA	NA	NA	NA	NA	XP_020348217.1	NA	NA	NA	NA	NA	NA	NA	NA	NA	NA	NA	NA	NA	NA	NA	NA	NA	XP_020348217.1
LOC109897271	0.06	0.00633	1	1.68	1.63	5.47	7.33	5.22	7.04	6.63	0.222374	uncharacterized LOC109897271	XP_020347394.1	LOC109897271	117	NA	NA	NA	NA	NA	NA	NA	NA	NA	NA	NA	NA	NA	NA	NA	NA	NA	NA	NA	NA	NA	NA	NA	NA	NA	NA	NA	NA	NA	NA	NA	NA	NA	NA
slc16a13	0.47	0.00603	1	2.02	1.61	4.86	7.24	3.73	5.91	4.36	0.222376	solute carrier family 16 member 13%2C transcript variant X3	XP_020359802.1	slc16a13	118	NA	NA	NA	NA	NA	NA	NA	NA	NA	NA	NA	NA	NA	NA	NA	NA	NA	NA	NA	NA	NA	NA	NA	NA	NA	NA	NA	NA	NA	NA	NA	NA	NA	NA
LOC109892389	0.66	0.00678	1	2.14	1.72	4.74	7.63	4.51	6.14	4.66	0.225426	disabled homolog 2-like%2C transcript variant X4	XP_020340477.1	LOC109892389	119	XP_020340477.1	NA	NA	NA	NA	NA	NA	NA	NA	NA	NA	NA	NA	NA	NA	NA	NA	NA	NA	NA	NA	NA	NA	NA	NA	NA	NA	NA	NA	NA	NA	NA	NA	XP_020340477.1
LOC109873509	8.54e-06	4.19e-07	1	5.53	3.82	16.62	16.94	12.69	15.57	11.99	0.225502	uncharacterized LOC109873509	XP_020320756.1	LOC109873509	120	NA	NA	NA	NA	NA	NA	NA	NA	NA	NA	NA	NA	NA	NA	NA	NA	NA	NA	NA	NA	NA	NA	NA	NA	NA	NA	NA	NA	NA	NA	NA	NA	NA	NA
pdgfrl	7.59e-05	4.79e-12	1	14.2	9.85	32.82	43.16	21.56	33.13	31.87	0.228221	platelet derived growth factor receptor like	XP_020357674.1	pdgfrl	121	NA	NA	NA	NA	NA	NA	NA	NA	NA	NA	NA	NA	NA	NA	NA	NA	NA	NA	NA	NA	NA	NA	NA	NA	NA	NA	NA	NA	NA	NA	NA	NA	NA	NA
LOC109907202	0.000259	6.44e-09	1	5.97	5.81	16.13	24.71	20.72	24.92	24.15	0.235127	collagen alpha-2(I) chain-like%2C transcript variant X2	XP_020360620.1	LOC109907202	122	NA	NA	NA	NA	NA	NA	NA	NA	NA	NA	NA	NA	NA	NA	NA	NA	NA	NA	NA	NA	NA	NA	NA	NA	NA	NA	NA	NA	NA	NA	NA	NA	NA	NA
LOC109893535	1	2.5e-05	0.27	24.38	12.9	22.14	54.47	24.57	34.26	31.09	0.236828	cytoglobin-1-like	XP_020342369.1	LOC109893535	123	XP_020342369.1	XP_020342369.1	NA	XP_020342369.1	XP_020342369.1	XP_020342369.1	NA	NA	NA	NA	NA	NA	NA	NA	NA	XP_020342369.1	NA	NA	NA	NA	NA	NA	NA	NA	NA	NA	NA	NA	NA	NA	NA	NA	NA	NA
LOC109895401	0.00152	9.92e-19	1	45.92	24.51	78.08	103.43	88.85	97.73	93.57	0.236972	glycine cleavage system H protein%2C mitochondrial-like	XP_020344647.1	LOC109895401	124	XP_020344647.1	NA	XP_020344647.1	XP_020344647.1	XP_020344647.1	XP_020344647.1	NA	NA	NA	NA	NA	XP_020344647.1	NA	NA	NA	NA	NA	NA	NA	XP_020344647.1	NA	NA	NA	XP_020344647.1	NA	NA	NA	NA	NA	NA	XP_020344647.1	XP_020344647.1	NA	NA
LOC109908971	1	0.05	1	2.08	1.33	3.79	5.59	3.62	4.77	5.17	0.237925	uncharacterized LOC109908971	NA	LOC109908971	125	NA	NA	NA	NA	NA	NA	NA	NA	NA	NA	NA	NA	NA	NA	NA	NA	NA	NA	NA	NA	NA	NA	NA	NA	NA	NA	NA	NA	NA	NA	NA	NA	NA	NA
LOC109884843	1.31e-08	0.000224	1	3.27	3.49	18.02	14.49	23.85	20.56	14.57	0.240856	5-aminolevulinate synthase%2C nonspecific%2C mitochondrial-like	XP_020332342.1	LOC109884843	126	NA	NA	NA	NA	NA	NA	XP_020332342.1	NA	NA	NA	NA	NA	NA	NA	NA	NA	NA	NA	NA	NA	NA	NA	NA	NA	XP_020332342.1	NA	NA	NA	NA	NA	NA	NA	NA	NA
LOC109908312	1	0.00286	0.34	3.62	4.37	6.3	17.86	3.07	7.37	3.53	0.244681	uncharacterized LOC109908312%2C transcript variant X1	XP_020362524.1	LOC109908312	127	NA	NA	NA	NA	NA	NA	NA	NA	NA	NA	NA	NA	NA	NA	NA	NA	NA	NA	NA	NA	NA	NA	NA	NA	NA	NA	NA	NA	NA	NA	NA	NA	NA	NA
LOC109907821	1	0.00253	1	2.84	2.17	4.61	8.82	2.56	5.52	3.43	0.246032	serine/threonine-protein kinase Sgk2-like%2C transcript variant X2	XP_020361641.1	LOC109907821	128	NA	NA	NA	NA	NA	NA	NA	NA	NA	NA	NA	NA	NA	NA	NA	NA	NA	NA	NA	NA	NA	NA	NA	NA	NA	NA	NA	NA	NA	NA	NA	NA	NA	NA
pgd	1.83e-11	2.86e-18	0.06	25.14	31.1	71.57	125.72	82.75	98.34	73.31	0.247375	phosphogluconate dehydrogenase	XP_020362000.1	pgd	129	XP_020362000.1	XP_020362000.1	NA	XP_020362000.1	XP_020362000.1	XP_020362000.1	XP_020362000.1	XP_020362000.1	XP_020362000.1	XP_020362000.1	XP_020362000.1	NA	NA	XP_020362000.1	NA	XP_020362000.1	NA	NA	NA	NA	NA	NA	XP_020362000.1	NA	NA	XP_020362000.1	NA	NA	NA	NA	NA	NA	NA	XP_020362000.1
LOC109888956	0.09	0.000552	0.93	2.13	3.35	6.39	13.48	4.28	9.17	7.25	0.248516	zinc-binding protein A33-like	XP_020335692.1	LOC109888956	130	NA	NA	NA	NA	NA	NA	NA	NA	NA	NA	NA	NA	NA	NA	NA	NA	NA	NA	NA	NA	NA	NA	NA	NA	NA	NA	NA	NA	NA	NA	NA	NA	NA	NA
selenbp1	0.55	3.87e-22	0.85	95.82	45.3	121.53	181.23	126.31	159.07	146.45	0.249959	selenium binding protein 1	XP_020358649.1	selenbp1	131	NA	XP_020358649.1	NA	NA	NA	NA	NA	NA	NA	NA	NA	NA	NA	NA	NA	NA	NA	NA	NA	NA	NA	NA	NA	NA	NA	NA	NA	NA	NA	NA	NA	NA	NA	NA
arhgef16	5.93e-05	0.00208	1	1.93	2.18	9.1	8.7	9.78	10.09	8.16	0.250575	Rho guanine nucleotide exchange factor 16	XP_020361757.1	arhgef16	132	NA	NA	NA	NA	NA	NA	NA	NA	NA	NA	NA	NA	NA	NA	NA	NA	NA	NA	NA	NA	NA	NA	NA	NA	NA	NA	NA	NA	NA	NA	NA	NA	NA	NA
LOC109902434	0.63	0.05	1	3.19	1.95	6.68	7.76	9.46	6.69	4.48	0.251289	translocon-associated protein subunit alpha-like	XP_020354408.1	LOC109902434	133	NA	NA	NA	NA	NA	NA	NA	NA	NA	NA	NA	NA	NA	NA	NA	NA	NA	NA	NA	NA	NA	NA	NA	NA	NA	NA	NA	NA	NA	NA	NA	NA	NA	NA
LOC109877452	2.12e-06	5.31e-16	0.69	26.94	23.31	58.45	92.51	54.4	81.6	56.86	0.251973	transaldolase-like	XP_020325298.1	LOC109877452	134	XP_020325298.1	NA	NA	NA	NA	NA	XP_020325298.1	XP_020325298.1	XP_020325298.1	XP_020325298.1	XP_020325298.1	NA	NA	XP_020325298.1	NA	NA	NA	NA	NA	NA	NA	NA	XP_020325298.1	NA	NA	XP_020325298.1	NA	NA	NA	NA	NA	NA	NA	NA
LOC109872424	1	0.02	0.02	48.84	33.27	25.52	131.77	12.68	49.02	21.08	0.252485	acetyl-CoA carboxylase%2C transcript variant X1	XP_020319203.1	LOC109872424	135	XP_020319203.1	NA	NA	XP_020319203.1	XP_020319203.1	XP_020319203.1	XP_020319203.1	XP_020319203.1	XP_020319203.1	XP_020319203.1	XP_020319203.1	NA	NA	XP_020319203.1	XP_020319203.1	XP_020319203.1	XP_020319203.1	XP_020319203.1	XP_020319203.1	NA	XP_020319203.1	XP_020319203.1	XP_020319203.1	NA	XP_020319203.1	XP_020319203.1	XP_020319203.1	NA	XP_020319203.1	XP_020319203.1	NA	NA	XP_020319203.1	XP_020319203.1
LOC109898499	4.56e-15	4.42e-07	0.48	65.08	60.4	418.46	237.31	295.28	329.38	377.25	0.254519	hemoglobin subunit beta-like	XP_020349074.1	LOC109898499	136	NA	NA	NA	NA	NA	NA	NA	NA	NA	NA	NA	NA	NA	NA	NA	NA	NA	NA	NA	NA	NA	NA	NA	NA	NA	NA	NA	NA	NA	NA	NA	NA	NA	NA
LOC109898232	0.28	1.72e-07	0.7	562.47	467.19	942.14	1817.62	646.69	1280.19	1003.34	0.257034	pentraxin fusion protein-like	XP_020348710.1	LOC109898232	137	NA	NA	NA	NA	NA	NA	NA	NA	NA	NA	NA	NA	NA	NA	NA	NA	NA	NA	NA	NA	NA	NA	NA	NA	NA	NA	NA	NA	NA	NA	NA	NA	NA	NA
LOC109864869	3.33e-10	1.01e-16	1	56.33	54.03	145.55	210.2	179.25	188.67	144.19	0.257041	glutathione S-transferase P-like	XP_020308481.1	LOC109864869	138	XP_020308481.1	NA	NA	XP_020308481.1	XP_020308481.1	XP_020308481.1	XP_020308481.1	NA	NA	NA	NA	NA	NA	NA	NA	XP_020308481.1	NA	NA	NA	NA	NA	NA	NA	NA	XP_020308481.1	NA	NA	NA	NA	NA	NA	NA	NA	NA
LOC109891147	4.34e-08	4.76e-05	1	6.2	3.82	20.72	14.81	25.29	18.73	22.26	0.257934	peptidyl-prolyl cis-trans isomerase FKBP11-like	XP_020339070.1	LOC109891147	139	NA	NA	NA	NA	NA	NA	NA	NA	NA	NA	NA	NA	NA	NA	NA	NA	NA	NA	NA	NA	NA	NA	NA	NA	NA	NA	NA	NA	NA	NA	NA	NA	NA	NA
LOC109893408	1.47e-15	1.9e-05	0.22	24.18	26.48	212.14	101.97	201.88	209.46	261.36	0.259684	hemoglobin subunit beta-1	XP_020342219.1	LOC109893408	140	NA	NA	NA	NA	NA	NA	NA	NA	NA	NA	NA	NA	NA	NA	NA	NA	NA	NA	NA	NA	NA	NA	NA	NA	NA	NA	NA	NA	NA	NA	NA	NA	NA	NA
LOC109866799	9.52e-12	2.64e-12	1	18.97	10.53	50.32	40.31	52.9	56.59	52.49	0.261226	C-factor-like	XP_020311228.1	LOC109866799	141	NA	NA	NA	NA	NA	NA	NA	NA	NA	NA	NA	NA	NA	NA	NA	NA	NA	NA	NA	NA	NA	NA	NA	NA	NA	NA	NA	NA	NA	NA	NA	NA	NA	NA
LOC109887911	0.31	0.03	1	1.06	1.67	3.52	6.37	5.34	4.58	5.96	0.262166	NA	NA	LOC109887911	142	NA	NA	NA	NA	NA	NA	NA	NA	NA	NA	NA	NA	NA	NA	NA	NA	NA	NA	NA	NA	NA	NA	NA	NA	NA	NA	NA	NA	NA	NA	NA	NA	NA	NA
LOC109873176	3.51e-12	8.17e-14	1	16.15	12	45.54	45.77	45.31	50.19	42.87	0.26218	diacylglycerol O-acyltransferase 2-like	XP_020320347.1	LOC109873176	143	XP_020320347.1	XP_020320347.1	NA	XP_020320347.1	XP_020320347.1	XP_020320347.1	XP_020320347.1	XP_020320347.1	XP_020320347.1	XP_020320347.1	XP_020320347.1	NA	NA	XP_020320347.1	NA	XP_020320347.1	NA	XP_020320347.1	XP_020320347.1	NA	XP_020320347.1	XP_020320347.1	XP_020320347.1	NA	NA	XP_020320347.1	NA	NA	NA	NA	NA	NA	NA	XP_020320347.1
LOC109896025	1	4.12e-06	0.51	7.8	5.14	9.99	19.58	7.42	10.99	8.53	0.262513	tricarboxylate transport protein%2C mitochondrial-like	XP_020345803.1	LOC109896025	144	XP_020345803.1	NA	NA	NA	NA	NA	XP_020345803.1	XP_020345803.1	XP_020345803.1	XP_020345803.1	XP_020345803.1	NA	NA	XP_020345803.1	XP_020345803.1	NA	XP_020345803.1	XP_020345803.1	XP_020345803.1	NA	XP_020345803.1	XP_020345803.1	XP_020345803.1	NA	XP_020345803.1	XP_020345803.1	XP_020345803.1	NA	XP_020345803.1	XP_020345803.1	NA	NA	XP_020345803.1	XP_020345803.1
lamp3	6.72e-11	6.82e-16	1	21.02	14.49	51.38	55.19	57.28	64.21	61.55	0.262548	lysosomal associated membrane protein 3	XP_020354782.1	lamp3	145	NA	NA	NA	NA	NA	NA	NA	NA	NA	NA	NA	NA	NA	NA	NA	NA	NA	NA	NA	NA	NA	NA	NA	NA	NA	NA	NA	NA	NA	NA	NA	NA	NA	NA
LOC109864835	1	0.00126	0.35	113.77	95.55	134.43	363.57	65.56	201.16	142.46	0.26281	elongation of very long chain fatty acids protein 6	XP_020308409.1	LOC109864835	146	XP_020308409.1	NA	NA	XP_020308409.1	XP_020308409.1	XP_020308409.1	XP_020308409.1	XP_020308409.1	XP_020308409.1	XP_020308409.1	XP_020308409.1	NA	NA	XP_020308409.1	XP_020308409.1	XP_020308409.1	XP_020308409.1	XP_020308409.1	XP_020308409.1	NA	XP_020308409.1	XP_020308409.1	XP_020308409.1	NA	XP_020308409.1	XP_020308409.1	XP_020308409.1	NA	XP_020308409.1	XP_020308409.1	NA	NA	XP_020308409.1	XP_020308409.1
LOC109894241	0.58	0.01	1	3.38	2.05	6.62	7.8	7.12	7.48	6.48	0.262821	uncharacterized LOC109894241%2C transcript variant X1	XP_020343150.1	LOC109894241	147	NA	NA	NA	NA	NA	NA	NA	NA	NA	NA	NA	NA	NA	NA	NA	NA	NA	NA	NA	NA	NA	NA	NA	NA	NA	NA	NA	NA	NA	NA	NA	NA	NA	NA
LOC109898090	1	0.00466	1	2.98	2.42	4.87	9.2	6.12	7.09	6.67	0.263043	leukocyte elastase inhibitor-like%2C transcript variant X1	XP_020348467.1	LOC109898090	148	NA	NA	NA	NA	NA	NA	NA	NA	NA	NA	NA	NA	NA	NA	NA	NA	NA	NA	NA	NA	NA	NA	NA	NA	NA	NA	NA	NA	NA	NA	NA	NA	NA	NA
LOC109893413	9.98e-15	0.000712	0.04	4.52	4.6	39.56	17.43	33.94	34.39	41.13	0.263913	hemoglobin subunit alpha%2C transcript variant X1	XP_020342223.1	LOC109893413	149	NA	NA	NA	NA	NA	NA	NA	NA	NA	NA	NA	NA	NA	NA	NA	NA	NA	NA	NA	NA	NA	NA	NA	NA	NA	NA	NA	NA	NA	NA	NA	NA	NA	NA
LOC109899888	0.89	0.000148	1	7.37	6.56	12.87	24.69	8.29	15.95	10.54	0.265695	putative hexokinase HKDC1	XP_020351094.1	LOC109899888	150	XP_020351094.1	NA	XP_020351094.1	XP_020351094.1	XP_020351094.1	XP_020351094.1	XP_020351094.1	XP_020351094.1	XP_020351094.1	XP_020351094.1	XP_020351094.1	NA	XP_020351094.1	XP_020351094.1	XP_020351094.1	XP_020351094.1	XP_020351094.1	XP_020351094.1	XP_020351094.1	NA	XP_020351094.1	XP_020351094.1	XP_020351094.1	NA	XP_020351094.1	XP_020351094.1	XP_020351094.1	XP_020351094.1	XP_020351094.1	XP_020351094.1	NA	NA	XP_020351094.1	XP_020351094.1
LOC109877589	4.09e-05	3.38e-14	0.92	18.18	15.43	37.65	57.87	36.56	55.55	38.1	0.266632	transaldolase-like	XP_020325398.1	LOC109877589	151	XP_020325398.1	NA	NA	NA	NA	NA	XP_020325398.1	XP_020325398.1	XP_020325398.1	XP_020325398.1	XP_020325398.1	NA	NA	XP_020325398.1	NA	NA	NA	NA	NA	NA	NA	NA	XP_020325398.1	NA	NA	XP_020325398.1	NA	NA	NA	NA	NA	NA	NA	NA
LOC109874543	6.48e-12	4e-05	0.43	5.78	4.72	28.49	17.7	22.35	24.82	28.83	0.266667	carbonic anhydrase-like	XP_020322095.1	LOC109874543	152	NA	NA	NA	NA	NA	NA	NA	NA	NA	NA	NA	NA	NA	NA	NA	NA	NA	NA	NA	NA	NA	NA	NA	NA	NA	NA	NA	NA	NA	NA	NA	NA	NA	NA
LOC109893409	2.55e-15	5.82e-06	0.14	37.11	35.2	270.09	131.91	246.55	240.69	319.32	0.266849	hemoglobin subunit beta-1-like	XP_020342220.1	LOC109893409	153	NA	NA	NA	NA	NA	NA	NA	NA	NA	NA	NA	NA	NA	NA	NA	NA	NA	NA	NA	NA	NA	NA	NA	NA	NA	NA	NA	NA	NA	NA	NA	NA	NA	NA
LOC109892707	0.09	3.19e-10	1	22.26	11.73	34.94	43.93	23.18	32.78	33.1	0.267016	non-histone chromosomal protein HMG-14-like	XP_020341022.1	LOC109892707	154	NA	NA	NA	NA	NA	NA	NA	NA	NA	NA	NA	NA	NA	NA	NA	NA	NA	NA	NA	NA	NA	NA	NA	NA	NA	NA	NA	NA	NA	NA	NA	NA	NA	NA
LOC109870521	0.00274	0.02	1	3.26	2.18	9.89	8.16	13.59	13.57	14.14	0.267157	serine protease 33-like	XP_020316644.1	LOC109870521	155	NA	NA	NA	NA	NA	NA	NA	NA	NA	NA	NA	NA	NA	NA	NA	NA	NA	NA	NA	NA	NA	NA	NA	NA	NA	NA	NA	NA	NA	NA	NA	NA	NA	NA
LOC109865651	1	0.000254	1	5.14	3.41	6.69	12.73	4.76	9.06	7.17	0.267871	catalase-like	XP_020309569.1	LOC109865651	156	XP_020309569.1	XP_020309569.1	XP_020309569.1	NA	NA	NA	XP_020309569.1	NA	NA	NA	NA	NA	XP_020309569.1	NA	NA	NA	NA	NA	NA	NA	NA	NA	NA	NA	NA	NA	NA	NA	NA	NA	NA	NA	NA	NA
LOC109868016	1	0.00848	0.24	1.65	2.36	3.13	8.8	2.5	2.97	1.86	0.268182	protein phosphatase 1 regulatory subunit 3B-like%2C transcript variant X1	XP_020312970.1	LOC109868016	157	XP_020312970.1	XP_020312970.1	NA	NA	NA	NA	NA	NA	NA	NA	NA	NA	XP_020312970.1	NA	NA	NA	NA	NA	NA	NA	NA	NA	NA	NA	NA	NA	NA	NA	NA	NA	NA	NA	NA	NA
afmid	0.05	2.85e-08	1	14.67	11.58	26.4	43.06	26.84	34.09	29.27	0.268927	arylformamidase	XP_020332892.1	afmid	158	XP_020332892.1	NA	NA	XP_020332892.1	XP_020332892.1	XP_020332892.1	NA	NA	NA	NA	NA	XP_020332892.1	NA	NA	NA	NA	NA	NA	NA	XP_020332892.1	NA	NA	NA	XP_020332892.1	NA	NA	NA	NA	NA	NA	XP_020332892.1	XP_020332892.1	NA	NA
LOC109871860	0.02	7.76e-05	1	3.88	3.79	9.4	14.07	11.34	11.76	11.17	0.269367	collagen alpha-2(VI) chain-like	XP_020318458.1	LOC109871860	159	NA	NA	NA	NA	NA	NA	NA	NA	NA	NA	NA	NA	NA	NA	NA	NA	NA	NA	NA	NA	NA	NA	NA	NA	NA	NA	NA	NA	NA	NA	NA	NA	NA	NA
LOC109879814	0.00371	8.81e-07	1	6.75	6.3	15.52	23.23	8.62	12.24	7.81	0.271201	uncharacterized LOC109879814	NA	LOC109879814	160	NA	NA	NA	NA	NA	NA	NA	NA	NA	NA	NA	NA	NA	NA	NA	NA	NA	NA	NA	NA	NA	NA	NA	NA	NA	NA	NA	NA	NA	NA	NA	NA	NA	NA
LOC109896780	2.24e-07	3.49e-15	1	33.71	26.17	74.48	96.14	79.27	82.25	83.36	0.272207	aldose reductase-like	XP_020346719.1	LOC109896780	161	XP_020346719.1	XP_020346719.1	XP_020346719.1	NA	NA	NA	XP_020346719.1	NA	NA	NA	NA	XP_020346719.1	XP_020346719.1	NA	NA	NA	NA	NA	NA	NA	NA	NA	NA	NA	NA	XP_020346719.1	NA	NA	NA	NA	NA	NA	NA	XP_020346719.1
LOC109898500	9.36e-15	8.93e-06	0.51	163.66	172.42	1161.49	632.18	851.5	942.59	1071.16	0.272739	hemoglobin subunit alpha-4-like	XP_020349075.1	LOC109898500	162	NA	NA	NA	NA	NA	NA	NA	NA	NA	NA	NA	NA	NA	NA	NA	NA	NA	NA	NA	NA	NA	NA	NA	NA	NA	NA	NA	NA	NA	NA	NA	NA	NA	NA
LOC109902136	0.1	0.0013	1	2187.86	1043.28	5120.86	3821.58	2914.59	4673.15	4555.63	0.272997	fatty acid-binding protein 10-A%2C liver basic-like	XP_020353832.1	LOC109902136	163	NA	NA	NA	NA	NA	NA	NA	NA	NA	NA	NA	NA	NA	NA	NA	NA	NA	NA	NA	NA	NA	NA	NA	NA	NA	NA	NA	NA	NA	NA	NA	NA	NA	NA
agmat	0.00311	1.61e-10	1	14.59	8.76	26.06	32.07	24.99	28.54	26.17	0.273152	agmatinase	XP_020362383.1	agmat	164	XP_020362383.1	NA	NA	XP_020362383.1	XP_020362383.1	XP_020362383.1	NA	NA	NA	NA	NA	XP_020362383.1	NA	NA	NA	NA	NA	NA	NA	XP_020362383.1	NA	NA	NA	XP_020362383.1	XP_020362383.1	NA	NA	NA	NA	NA	XP_020362383.1	XP_020362383.1	NA	NA
LOC109900545	0.00732	0.0012	1	48.69	37.21	135.09	136.21	130.42	114.98	110.34	0.273181	protein disulfide-isomerase A6-like	XP_020351790.1	LOC109900545	165	NA	XP_020351790.1	NA	NA	NA	NA	NA	NA	NA	NA	NA	NA	NA	NA	NA	NA	NA	NA	NA	NA	NA	NA	NA	NA	NA	NA	NA	NA	NA	NA	NA	NA	NA	NA
LOC109909044	1	4.66e-09	0.76	70.1	46.44	96.14	168.84	98.92	139.83	131.95	0.275053	alpha-2-macroglobulin-like	XP_020363520.1	LOC109909044	166	NA	NA	NA	NA	NA	NA	NA	NA	NA	NA	NA	NA	NA	NA	NA	NA	NA	NA	NA	NA	NA	NA	NA	NA	NA	NA	NA	NA	NA	NA	NA	NA	NA	NA
LOC109895454	7.99e-06	3.62e-11	1	37.91	27.2	85.22	98.76	104.99	111.11	110.24	0.275415	glutathione peroxidase 2-like	XP_020344742.1	LOC109895454	167	NA	XP_020344742.1	XP_020344742.1	NA	NA	NA	XP_020344742.1	NA	NA	NA	NA	NA	NA	NA	NA	NA	NA	NA	NA	NA	NA	NA	NA	NA	NA	NA	NA	NA	NA	NA	NA	NA	NA	NA
LOC109873042	0.01	1.61e-09	1	20.28	16.25	36.97	58.67	19.07	30.07	30.19	0.276973	histone H2AX	XP_020320131.1	LOC109873042	168	NA	NA	NA	NA	NA	NA	NA	NA	NA	NA	NA	NA	NA	NA	NA	NA	NA	NA	NA	NA	NA	NA	NA	NA	NA	NA	NA	NA	NA	NA	NA	NA	NA	NA
LOC109877285	0.68	0.000898	1	4.91	3.64	8.73	13.1	5.28	13.2	8.88	0.277863	long-chain-fatty-acid--CoA ligase ACSBG2-like%2C transcript variant X2	XP_020325166.1	LOC109877285	169	XP_020325166.1	NA	NA	XP_020325166.1	XP_020325166.1	XP_020325166.1	XP_020325166.1	XP_020325166.1	XP_020325166.1	XP_020325166.1	XP_020325166.1	NA	NA	XP_020325166.1	XP_020325166.1	XP_020325166.1	XP_020325166.1	XP_020325166.1	XP_020325166.1	NA	XP_020325166.1	XP_020325166.1	XP_020325166.1	NA	XP_020325166.1	XP_020325166.1	XP_020325166.1	NA	XP_020325166.1	XP_020325166.1	NA	NA	XP_020325166.1	NA
LOC109893412	9.01e-14	0.000159	0.25	59.32	65.35	507.81	234.02	478.32	468.73	575.54	0.27925	hemoglobin subunit alpha-1-like	XP_020342221.1	LOC109893412	170	NA	NA	NA	NA	NA	NA	NA	NA	NA	NA	NA	NA	NA	NA	NA	NA	NA	NA	NA	NA	NA	NA	NA	NA	NA	NA	NA	NA	NA	NA	NA	NA	NA	NA
LOC109901993	2.11e-17	9.65e-11	1	21.73	24.87	92.16	88.3	99.42	122.67	110.45	0.281653	cytosolic 5'-nucleotidase 3%2C transcript variant X2	XP_020353623.1	LOC109901993	171	XP_020353623.1	NA	XP_020353623.1	NA	NA	NA	NA	XP_020353623.1	XP_020353623.1	XP_020353623.1	NA	XP_020353623.1	NA	NA	NA	NA	NA	NA	NA	NA	XP_020353623.1	NA	XP_020353623.1	NA	NA	XP_020353623.1	NA	NA	NA	NA	NA	NA	NA	NA
LOC109899425	0.59	0.05	1	1.39	1.93	3.69	6.79	4.88	5.82	5.31	0.284242	carbonic anhydrase 1-like	XP_020350240.1	LOC109899425	172	NA	NA	NA	NA	NA	NA	NA	NA	NA	NA	NA	NA	NA	NA	NA	NA	NA	NA	NA	NA	NA	NA	NA	NA	NA	NA	NA	NA	NA	NA	NA	NA	NA	NA
LOC109869040	6.81e-12	4.79e-06	1	13.08	15.76	65.8	55.44	53.84	60.88	51.13	0.284271	cytosolic sulfotransferase 3-like%2C transcript variant X2	XP_020314455.1	LOC109869040	173	NA	NA	NA	NA	NA	NA	NA	NA	NA	NA	NA	NA	NA	NA	NA	NA	NA	NA	NA	NA	NA	NA	NA	NA	NA	NA	NA	NA	NA	NA	NA	NA	NA	NA
fam198b	1	0.02	1	2.75	2.15	5.13	7.56	4.42	5.93	5.72	0.284392	family with sequence similarity 198 member B	XP_020308440.1	fam198b	174	NA	NA	NA	NA	NA	NA	NA	NA	NA	NA	NA	NA	NA	NA	NA	NA	NA	NA	NA	NA	NA	NA	NA	NA	NA	NA	NA	NA	NA	NA	NA	NA	NA	NA
LOC109909810	1.25e-10	1.15e-14	1	3944.13	3185.32	10171.6	11156.2	9118.45	10631.9	10445.2	0.28552	fatty acid-binding protein 10-A%2C liver basic	XP_020364436.1	LOC109909810	175	NA	NA	NA	NA	NA	NA	NA	NA	NA	NA	NA	NA	NA	NA	NA	NA	NA	NA	NA	NA	NA	NA	NA	NA	NA	NA	NA	NA	NA	NA	NA	NA	NA	NA
LOC109906309	1	0.05	1	2.18	1.9	3.65	6.65	2.84	4.45	2.78	0.285714	NA	NA	LOC109906309	176	NA	NA	NA	NA	NA	NA	NA	NA	NA	NA	NA	NA	NA	NA	NA	NA	NA	NA	NA	NA	NA	NA	NA	NA	NA	NA	NA	NA	NA	NA	NA	NA	NA	NA
LOC109871755	0.01	7.45e-17	1	109.21	64.94	163.52	226.08	121.5	176.15	158.19	0.287243	epidermal retinol dehydrogenase 2-like%2C transcript variant X2	XP_020318330.1	LOC109871755	177	XP_020318330.1	XP_020318330.1	NA	NA	NA	NA	NA	NA	NA	NA	NA	NA	NA	NA	NA	NA	NA	NA	NA	NA	NA	NA	NA	NA	NA	NA	NA	NA	NA	NA	NA	NA	NA	NA
LOC109909390	1	2.82e-07	0.22	47.88	29.9	52.1	103.92	63.02	88.62	88.55	0.287721	alpha-2-macroglobulin-like	XP_020364034.1	LOC109909390	178	NA	NA	NA	NA	NA	NA	NA	NA	NA	NA	NA	NA	NA	NA	NA	NA	NA	NA	NA	NA	NA	NA	NA	NA	NA	NA	NA	NA	NA	NA	NA	NA	NA	NA
pter	0.85	6.01e-06	1	11.75	5.67	16.67	19.48	14	17.68	15.93	0.291068	phosphotriesterase related%2C transcript variant X2	XP_020318382.1	pter	179	NA	NA	NA	NA	NA	NA	NA	NA	NA	NA	NA	NA	NA	NA	NA	NA	NA	NA	NA	NA	NA	NA	NA	NA	NA	NA	NA	NA	NA	NA	NA	NA	NA	NA
LOC109908439	0.39	0.000712	1	4.45	3.62	8.42	12.42	5.28	6.24	5.93	0.291465	replication protein A 14 kDa subunit-like	XP_020362664.1	LOC109908439	180	NA	NA	NA	NA	NA	NA	NA	NA	NA	NA	NA	NA	NA	NA	NA	NA	NA	NA	NA	NA	NA	NA	NA	NA	NA	NA	NA	NA	NA	NA	NA	NA	NA	NA
LOC109887596	0.00601	0.03	1	3.74	2.41	10.37	8.15	9.28	11.26	10.47	0.295706	apical endosomal glycoprotein-like	XP_020334524.1	LOC109887596	181	NA	NA	NA	NA	NA	NA	NA	NA	NA	NA	NA	NA	NA	NA	NA	NA	NA	NA	NA	NA	NA	NA	NA	NA	NA	NA	NA	NA	NA	NA	NA	NA	NA	NA
LOC109885790	1.29e-08	0.00311	1	2.91	3.72	15.66	12.58	19.92	17.29	12.49	0.295707	5-aminolevulinate synthase%2C nonspecific%2C mitochondrial-like	XP_020333185.1	LOC109885790	182	NA	NA	NA	NA	NA	NA	XP_020333185.1	NA	NA	NA	NA	NA	NA	NA	NA	NA	NA	NA	NA	NA	NA	NA	NA	NA	XP_020333185.1	NA	NA	NA	NA	NA	NA	NA	NA	NA
LOC109906645	4.05e-18	1.81e-10	0.05	41.36	29.1	151.26	97.02	141	96.91	107.99	0.299938	ATP synthase-coupling factor 6%2C mitochondrial-like%2C transcript variant X1	XP_020360045.1	LOC109906645	183	XP_020360045.1	NA	XP_020360045.1	NA	NA	NA	NA	XP_020360045.1	XP_020360045.1	XP_020360045.1	XP_020360045.1	NA	XP_020360045.1	NA	XP_020360045.1	NA	XP_020360045.1	XP_020360045.1	XP_020360045.1	NA	XP_020360045.1	XP_020360045.1	XP_020360045.1	NA	XP_020360045.1	XP_020360045.1	XP_020360045.1	XP_020360045.1	XP_020360045.1	XP_020360045.1	NA	NA	XP_020360045.1	NA
LOC109891125	0.47	0.03	1	2.67	2.43	5.84	8.08	4.07	4.94	4.59	0.300743	prefoldin subunit 5-like	XP_020339039.1	LOC109891125	184	NA	NA	NA	NA	NA	NA	NA	NA	NA	NA	NA	NA	NA	NA	NA	NA	NA	NA	NA	NA	NA	NA	NA	NA	NA	NA	NA	NA	NA	NA	NA	NA	NA	NA
LOC109900699	1	0.04	1	3.58	2.38	5.43	7.77	4.65	6.18	5.72	0.306306	band 4.1-like protein 2%2C transcript variant X3	XP_020352043.1	LOC109900699	185	NA	NA	NA	NA	NA	NA	NA	NA	NA	NA	NA	NA	NA	NA	NA	NA	NA	NA	NA	NA	NA	NA	NA	NA	NA	NA	NA	NA	NA	NA	NA	NA	NA	NA
LOC109909793	4.34e-08	6.29e-07	1	13.53	17.95	43.99	58.05	33.95	55.3	37.18	0.309216	elongation of very long chain fatty acids protein 2-like	XP_020364407.1	LOC109909793	186	XP_020364407.1	NA	XP_020364407.1	XP_020364407.1	XP_020364407.1	XP_020364407.1	XP_020364407.1	XP_020364407.1	XP_020364407.1	XP_020364407.1	XP_020364407.1	NA	NA	XP_020364407.1	XP_020364407.1	XP_020364407.1	XP_020364407.1	XP_020364407.1	XP_020364407.1	NA	XP_020364407.1	XP_020364407.1	XP_020364407.1	NA	XP_020364407.1	XP_020364407.1	XP_020364407.1	NA	XP_020364407.1	XP_020364407.1	NA	NA	XP_020364407.1	XP_020364407.1
LOC109899212	0.05	0.00173	1	67.63	50.55	147.13	163.38	132.27	121.8	122.77	0.309401	protein disulfide-isomerase A4-like	XP_020349853.1	LOC109899212	187	NA	XP_020349853.1	NA	NA	NA	NA	NA	NA	NA	NA	NA	NA	NA	NA	NA	NA	NA	NA	NA	NA	NA	NA	NA	NA	NA	NA	NA	NA	NA	NA	NA	NA	NA	NA
LOC109899863	1.16e-05	0.00328	1	5.17	4.76	20.17	15.32	13.53	20.46	17.34	0.310705	3-hydroxymethyl-3-methylglutaryl-CoA lyase%2C cytoplasmic-like%2C transcript variant X1	XP_020351057.1	LOC109899863	188	XP_020351057.1	NA	XP_020351057.1	NA	NA	NA	NA	NA	NA	NA	NA	NA	XP_020351057.1	NA	NA	NA	NA	NA	NA	NA	NA	NA	NA	NA	NA	NA	NA	NA	NA	NA	NA	NA	NA	XP_020351057.1
LOC109889929	1	6.14e-05	0.7	6.74	5.63	9.74	17.99	9.6	12.53	9.44	0.312952	isoaspartyl peptidase/L-asparaginase-like%2C transcript variant X2	XP_020337352.1	LOC109889929	189	XP_020337352.1	NA	XP_020337352.1	XP_020337352.1	XP_020337352.1	XP_020337352.1	NA	NA	NA	NA	NA	XP_020337352.1	NA	NA	NA	XP_020337352.1	NA	NA	NA	XP_020337352.1	NA	NA	NA	XP_020337352.1	NA	NA	NA	NA	NA	NA	XP_020337352.1	XP_020337352.1	NA	NA
LOC109871686	0.00314	9.3e-05	1	5.24	5.48	12.83	17.26	15.36	16.12	15.14	0.317497	uncharacterized LOC109871686%2C transcript variant X2	XP_020318240.1	LOC109871686	190	NA	NA	NA	NA	NA	NA	NA	NA	NA	NA	NA	NA	NA	NA	NA	NA	NA	NA	NA	NA	NA	NA	NA	NA	NA	NA	NA	NA	NA	NA	NA	NA	NA	NA
LOC109874204	0.00295	0.03	1	4.21	2.77	11.28	8.66	11.11	13.14	12.22	0.319861	MAM and LDL-receptor class A domain-containing protein 1-like%2C transcript variant X3	XP_020321610.1	LOC109874204	191	NA	NA	NA	NA	NA	NA	NA	NA	NA	NA	NA	NA	NA	NA	NA	NA	NA	NA	NA	NA	NA	NA	NA	NA	NA	NA	NA	NA	NA	NA	NA	NA	NA	NA
ociad2	0.000186	2.99e-05	1	12.11	6.38	24.93	19.68	26.1	23.12	23.21	0.324187	OCIA domain containing 2	XP_020354899.1	ociad2	192	NA	NA	NA	NA	NA	NA	NA	NA	NA	NA	NA	NA	NA	NA	NA	NA	NA	NA	NA	NA	NA	NA	NA	NA	NA	NA	NA	NA	NA	NA	NA	NA	NA	NA
LOC109864396	0.01	0.000732	1	26.07	22.85	58.49	70.46	56.19	58.79	49.72	0.324297	cysteine-rich with EGF-like domain protein 2%2C transcript variant X2	XP_020307747.1	LOC109864396	193	NA	NA	NA	NA	NA	NA	NA	NA	NA	NA	NA	NA	NA	NA	NA	NA	NA	NA	NA	NA	NA	NA	NA	NA	NA	NA	NA	NA	NA	NA	NA	NA	NA	NA
LOC109869080	0.04	4.39e-05	1	7.04	6.54	13.92	20.03	10	13.39	15.25	0.32651	cytochrome P450 3A30-like	XP_020314525.1	LOC109869080	194	XP_020314525.1	NA	XP_020314525.1	NA	NA	NA	NA	NA	NA	NA	NA	NA	NA	NA	NA	NA	NA	NA	NA	NA	NA	NA	NA	NA	NA	NA	NA	NA	NA	NA	NA	NA	NA	NA
pcbd1	2.19e-22	1.92e-28	1	122.13	101.22	280.2	306.72	248.64	292.08	271.7	0.330008	pterin-4 alpha-carbinolamine dehydratase 1	XP_020350535.1	pcbd1	195	XP_020350535.1	XP_020350535.1	XP_020350535.1	XP_020350535.1	XP_020350535.1	XP_020350535.1	XP_020350535.1	NA	NA	NA	NA	XP_020350535.1	NA	XP_020350535.1	NA	NA	NA	NA	NA	XP_020350535.1	NA	NA	NA	XP_020350535.1	XP_020350535.1	NA	NA	NA	NA	NA	XP_020350535.1	XP_020350535.1	NA	XP_020350535.1
LOC109891006	1.79e-06	3.1e-07	1	11.12	9.2	26.6	27.87	28.93	33.6	34.03	0.330104	succinate--CoA ligase [GDP-forming] subunit beta%2C mitochondrial	XP_020338828.1	LOC109891006	196	XP_020338828.1	XP_020338828.1	XP_020338828.1	XP_020338828.1	XP_020338828.1	XP_020338828.1	XP_020338828.1	XP_020338828.1	XP_020338828.1	XP_020338828.1	XP_020338828.1	NA	XP_020338828.1	XP_020338828.1	NA	NA	NA	XP_020338828.1	XP_020338828.1	NA	XP_020338828.1	XP_020338828.1	XP_020338828.1	NA	NA	XP_020338828.1	NA	NA	NA	NA	NA	NA	NA	NA
LOC109898727	1.64e-07	3.04e-10	1	25.98	18.84	55.92	57.06	47.99	58.34	55.62	0.330179	cytochrome c oxidase subunit 6A%2C mitochondrial	XP_020349415.1	LOC109898727	197	XP_020349415.1	XP_020349415.1	XP_020349415.1	NA	NA	NA	NA	XP_020349415.1	XP_020349415.1	XP_020349415.1	XP_020349415.1	NA	XP_020349415.1	NA	NA	NA	NA	XP_020349415.1	XP_020349415.1	NA	XP_020349415.1	XP_020349415.1	XP_020349415.1	NA	NA	XP_020349415.1	NA	XP_020349415.1	NA	NA	NA	NA	NA	NA
LOC109906310	0.7	8.08e-09	0.12	18.8	15.58	26.16	47.11	25.97	35.13	23.14	0.330715	uncharacterized LOC109906310	NA	LOC109906310	198	NA	NA	NA	NA	NA	NA	NA	NA	NA	NA	NA	NA	NA	NA	NA	NA	NA	NA	NA	NA	NA	NA	NA	NA	NA	NA	NA	NA	NA	NA	NA	NA	NA	NA
LOC109873611	3.28e-07	0.00161	1	6.21	4.67	19.53	14.09	18.14	19.65	18.9	0.331441	apical endosomal glycoprotein-like	XP_020320837.1	LOC109873611	199	NA	NA	NA	NA	NA	NA	NA	NA	NA	NA	NA	NA	NA	NA	NA	NA	NA	NA	NA	NA	NA	NA	NA	NA	NA	NA	NA	NA	NA	NA	NA	NA	NA	NA
LOC109907538	0.00213	0.01	1	13.68	13.95	42.2	42.06	66.72	48.92	25.35	0.331669	Krueppel-like factor 10	XP_020361154.1	LOC109907538	200	NA	NA	NA	NA	NA	NA	NA	NA	NA	NA	NA	NA	NA	NA	NA	NA	NA	NA	NA	NA	NA	NA	NA	NA	NA	NA	NA	NA	NA	NA	NA	NA	NA	NA
LOC109874545	6.72e-09	9.65e-11	1	22.13	22.19	53.75	66.13	57.66	60.47	50.43	0.335551	microsomal glutathione S-transferase 3-like	XP_020322100.1	LOC109874545	201	XP_020322100.1	NA	NA	XP_020322100.1	XP_020322100.1	XP_020322100.1	NA	NA	NA	NA	NA	NA	NA	NA	NA	NA	NA	NA	NA	NA	NA	NA	NA	NA	NA	NA	NA	NA	NA	NA	NA	NA	NA	XP_020322100.1
LOC109886608	1	0.00311	1	5.34	4.39	7.02	13.06	5.25	8.96	6.78	0.336141	UDP-glucuronosyltransferase-like	NA	LOC109886608	202	NA	NA	NA	NA	NA	NA	NA	NA	NA	NA	NA	NA	NA	NA	NA	NA	NA	NA	NA	NA	NA	NA	NA	NA	NA	NA	NA	NA	NA	NA	NA	NA	NA	NA
LOC109875179	0.000701	0.00013	1	47.79	37.31	110.9	110.54	96.98	98.84	106.37	0.337525	protein canopy-1-like	XP_020322992.1	LOC109875179	203	NA	NA	NA	NA	NA	NA	NA	NA	NA	NA	NA	NA	NA	NA	NA	NA	NA	NA	NA	NA	NA	NA	NA	NA	XP_020322992.1	NA	NA	NA	NA	NA	NA	NA	NA	NA
LOC109872022	8.28e-21	1.1e-10	0.91	2049.64	2009	7853.14	5926.01	9335.37	8002.57	8420.91	0.339014	alpha-2-HS-glycoprotein-like	XP_020318687.1	LOC109872022	204	NA	NA	NA	NA	NA	NA	NA	NA	NA	NA	NA	NA	NA	NA	NA	NA	NA	NA	NA	NA	NA	NA	NA	NA	NA	NA	NA	NA	NA	NA	NA	NA	NA	NA
apmap	1	2.86e-05	0.32	28.1	19.64	29.82	57.87	18.71	37.39	29.15	0.339381	adipocyte plasma membrane associated protein%2C transcript variant X2	XP_020337199.1	apmap	205	NA	NA	NA	NA	NA	NA	NA	NA	NA	NA	NA	NA	NA	NA	NA	NA	NA	NA	NA	NA	NA	NA	NA	NA	NA	NA	NA	NA	NA	NA	NA	NA	NA	NA
atp5e	5.81e-05	9.86e-13	1	52.04	35.6	90.35	104.43	71.52	90.63	78.44	0.340898	ATP synthase%2C H+ transporting%2C mitochondrial F1 complex%2C epsilon subunit	XP_020315703.1	atp5e	206	XP_020315703.1	NA	XP_020315703.1	NA	NA	NA	NA	XP_020315703.1	XP_020315703.1	XP_020315703.1	XP_020315703.1	NA	XP_020315703.1	NA	XP_020315703.1	NA	XP_020315703.1	XP_020315703.1	XP_020315703.1	NA	XP_020315703.1	XP_020315703.1	XP_020315703.1	NA	XP_020315703.1	XP_020315703.1	XP_020315703.1	XP_020315703.1	XP_020315703.1	XP_020315703.1	NA	NA	XP_020315703.1	NA
LOC109898617	0.69	1.45e-07	0.49	14.08	11.23	19.82	32.89	16.78	22.47	18.41	0.341441	UV excision repair protein RAD23 homolog A-like%2C transcript variant X1	XP_020349242.1	LOC109898617	207	NA	NA	NA	NA	NA	NA	NA	NA	NA	NA	NA	NA	NA	NA	NA	NA	NA	NA	NA	NA	NA	NA	NA	NA	NA	NA	NA	NA	NA	NA	NA	NA	NA	NA
LOC109905779	0.84	0.00082	1	7.58	5.96	11.91	17.26	5.56	10.58	8.39	0.345307	non-histone chromosomal protein HMG-14B-like	XP_020358964.1	LOC109905779	208	NA	NA	NA	NA	NA	NA	NA	NA	NA	NA	NA	NA	NA	NA	NA	NA	NA	NA	NA	NA	NA	NA	NA	NA	NA	NA	NA	NA	NA	NA	NA	NA	NA	NA
LOC109877554	5.98e-15	9.09e-13	1	501.43	389.06	1329.93	1121.65	1701.19	1439.75	1587.01	0.346864	metalloproteinase inhibitor 2-like	XP_020325376.1	LOC109877554	209	NA	NA	NA	NA	NA	NA	NA	NA	NA	NA	NA	NA	NA	NA	NA	NA	NA	NA	NA	NA	NA	NA	NA	NA	NA	NA	NA	NA	NA	NA	NA	NA	NA	NA
apoo	0.34	0.05	1	4.06	2.97	8	8.56	6.3	7.48	5.77	0.346963	apolipoprotein O%2C transcript variant X1	XP_020319530.1	apoo	210	NA	NA	NA	NA	NA	NA	NA	NA	NA	NA	NA	NA	NA	NA	NA	NA	NA	NA	NA	NA	NA	NA	NA	NA	NA	NA	NA	NA	NA	NA	NA	NA	NA	NA
spp2	1.12e-13	3.98e-06	1	1966.28	2131.71	8136.36	6101.13	8203.64	7970.27	8603.09	0.349396	secreted phosphoprotein 2	XP_020338271.1	spp2	211	NA	NA	NA	NA	NA	NA	NA	NA	NA	NA	NA	NA	NA	NA	NA	NA	NA	NA	NA	NA	NA	NA	NA	NA	NA	NA	NA	NA	NA	NA	NA	NA	NA	NA
LOC109905474	1	0.000481	1	161.65	101.65	196	289.36	138.66	199.31	160.95	0.351293	cytochrome P450 2M1-like	XP_020358457.1	LOC109905474	212	XP_020358457.1	XP_020358457.1	XP_020358457.1	XP_020358457.1	XP_020358457.1	XP_020358457.1	NA	NA	NA	NA	NA	NA	NA	NA	NA	XP_020358457.1	NA	NA	NA	NA	NA	NA	NA	NA	NA	NA	NA	NA	NA	NA	NA	NA	NA	NA
auh	0.00418	3.09e-08	1	18.22	12.24	30.62	34.83	26.86	30.44	29.3	0.351421	AU RNA binding methylglutaconyl-CoA hydratase	XP_020313304.1	auh	213	XP_020313304.1	XP_020313304.1	NA	XP_020313304.1	XP_020313304.1	XP_020313304.1	NA	NA	NA	NA	NA	XP_020313304.1	NA	NA	NA	XP_020313304.1	NA	NA	NA	XP_020313304.1	NA	NA	NA	XP_020313304.1	NA	NA	NA	NA	NA	NA	XP_020313304.1	XP_020313304.1	NA	NA
LOC109871738	2.31e-10	8.98e-12	1	24.23	18.51	53.12	52.67	55.91	61.66	53.13	0.351433	microsomal glutathione S-transferase 3-like%2C transcript variant X2	XP_020318311.1	LOC109871738	214	XP_020318311.1	NA	NA	XP_020318311.1	XP_020318311.1	XP_020318311.1	NA	NA	NA	NA	NA	NA	NA	NA	NA	NA	NA	NA	NA	NA	NA	NA	NA	NA	NA	NA	NA	NA	NA	NA	NA	NA	NA	XP_020318311.1
LOC109897972	6.28e-13	1.99e-12	1	191.29	139.37	472.89	395.94	383.97	456.45	426.61	0.351998	cytochrome P450 2J2-like	XP_020348264.1	LOC109897972	215	XP_020348264.1	NA	NA	XP_020348264.1	XP_020348264.1	XP_020348264.1	NA	NA	NA	NA	NA	NA	NA	NA	NA	XP_020348264.1	NA	NA	NA	NA	NA	NA	NA	NA	NA	NA	NA	NA	NA	NA	NA	NA	NA	NA
LOC109909669	3.06e-05	0.00311	1	5.3	4.82	15.51	13.67	15.06	16.62	15.92	0.352597	lipocalin-like	NA	LOC109909669	216	NA	NA	NA	NA	NA	NA	NA	NA	NA	NA	NA	NA	NA	NA	NA	NA	NA	NA	NA	NA	NA	NA	NA	NA	NA	NA	NA	NA	NA	NA	NA	NA	NA	NA
LOC109903916	0.15	0.05	1	3.24	3.1	7.39	8.74	9.28	10.82	14.08	0.354691	uncharacterized LOC109903916	NA	LOC109903916	217	NA	NA	NA	NA	NA	NA	NA	NA	NA	NA	NA	NA	NA	NA	NA	NA	NA	NA	NA	NA	NA	NA	NA	NA	NA	NA	NA	NA	NA	NA	NA	NA	NA	NA
LOC109889525	1	0.00213	0.42	7.65	5.4	7.24	15.22	4.52	9.47	8.43	0.354796	guanine nucleotide-binding protein G(s) subunit alpha-like%2C transcript variant X2	XP_020336597.1	LOC109889525	218	NA	XP_020336597.1	NA	NA	NA	NA	NA	NA	NA	NA	NA	NA	XP_020336597.1	NA	NA	NA	NA	NA	NA	NA	NA	NA	NA	NA	NA	NA	NA	NA	NA	NA	NA	NA	NA	NA
LOC109905475	1	0.000437	1	23.21	14.34	27.06	40.3	19.56	30.33	23.58	0.355831	cytochrome P450 2M1	XP_020358459.1	LOC109905475	219	XP_020358459.1	XP_020358459.1	XP_020358459.1	XP_020358459.1	XP_020358459.1	XP_020358459.1	NA	NA	NA	NA	NA	NA	NA	NA	NA	XP_020358459.1	NA	NA	NA	NA	NA	NA	NA	NA	NA	NA	NA	NA	NA	NA	NA	NA	NA	NA
LOC109865838	1.53e-06	5.4e-14	1	32.3	27.3	59.44	76.72	57.63	70.84	64.04	0.355839	peroxiredoxin-1-like%2C transcript variant X2	XP_020309895.1	LOC109865838	220	NA	XP_020309895.1	XP_020309895.1	NA	NA	NA	XP_020309895.1	NA	NA	NA	NA	NA	NA	NA	NA	NA	NA	NA	NA	NA	NA	NA	NA	NA	NA	NA	NA	NA	NA	NA	NA	NA	NA	NA
LOC109879368	1	0.00018	1	11.07	7.09	14.26	19.87	11.05	16.17	15.04	0.356819	indoleamine 2%2C3-dioxygenase 2-like	XP_020327132.1	LOC109879368	221	XP_020327132.1	NA	XP_020327132.1	XP_020327132.1	XP_020327132.1	XP_020327132.1	NA	NA	NA	NA	NA	XP_020327132.1	NA	NA	NA	XP_020327132.1	NA	NA	NA	XP_020327132.1	NA	NA	NA	XP_020327132.1	XP_020327132.1	NA	NA	NA	NA	NA	XP_020327132.1	XP_020327132.1	NA	XP_020327132.1
ATP8	0.16	4.37e-13	1	1499.02	912.74	2010.14	2557.75	1756.93	2329.39	2067.78	0.356853	NA	YP_001122904.1	ATP8	222	NA	NA	NA	NA	NA	NA	NA	NA	NA	NA	NA	NA	NA	NA	NA	NA	NA	NA	NA	NA	NA	NA	NA	NA	NA	NA	NA	NA	NA	NA	NA	NA	NA	NA
LOC109865669	1	0.00119	1	8.25	5.68	11.65	15.9	13.94	13.88	13.26	0.357233	3-hydroxyisobutyryl-CoA hydrolase%2C mitochondrial-like	XP_020309626.1	LOC109865669	223	XP_020309626.1	NA	NA	XP_020309626.1	XP_020309626.1	XP_020309626.1	NA	NA	NA	NA	NA	XP_020309626.1	NA	NA	NA	NA	NA	NA	NA	XP_020309626.1	NA	NA	NA	XP_020309626.1	NA	NA	NA	NA	NA	NA	XP_020309626.1	XP_020309626.1	NA	NA
LOC109890646	1	0.03	1	4.72	3.84	5.41	10.68	4.01	6.76	6.59	0.359551	formimidoyltransferase-cyclodeaminase-like%2C transcript variant X1	XP_020338205.1	LOC109890646	224	XP_020338205.1	NA	XP_020338205.1	XP_020338205.1	XP_020338205.1	XP_020338205.1	XP_020338205.1	NA	NA	NA	NA	XP_020338205.1	NA	XP_020338205.1	NA	XP_020338205.1	NA	NA	NA	XP_020338205.1	NA	NA	NA	XP_020338205.1	NA	NA	NA	NA	NA	NA	XP_020338205.1	XP_020338205.1	NA	NA
LOC109894360	1	0.00308	0.08	6.29	5.75	6.45	15.99	3.4	6.51	6.7	0.3596	L-serine dehydratase/L-threonine deaminase-like	XP_020343385.1	LOC109894360	225	XP_020343385.1	NA	XP_020343385.1	XP_020343385.1	XP_020343385.1	XP_020343385.1	NA	NA	NA	NA	NA	XP_020343385.1	NA	NA	NA	XP_020343385.1	NA	NA	NA	XP_020343385.1	NA	NA	NA	XP_020343385.1	NA	NA	NA	NA	NA	NA	XP_020343385.1	XP_020343385.1	NA	XP_020343385.1
LOC109898409	7.11e-06	6.47e-05	1	9.3	8.05	22.96	22.35	19.04	23.73	20.11	0.360179	protein phosphatase 1 regulatory subunit 1B-like	XP_020348963.1	LOC109898409	226	NA	NA	NA	NA	NA	NA	NA	NA	NA	NA	NA	NA	NA	NA	NA	NA	NA	NA	NA	NA	NA	NA	NA	NA	NA	NA	NA	NA	NA	NA	NA	NA	NA	NA
prdx4	0.00192	8.01e-10	1	42.09	27.53	68.27	76.43	57.51	64.08	58.42	0.360199	peroxiredoxin 4	XP_020319856.1	prdx4	227	XP_020319856.1	XP_020319856.1	NA	XP_020319856.1	XP_020319856.1	XP_020319856.1	NA	NA	NA	NA	NA	NA	NA	NA	NA	NA	NA	NA	NA	NA	NA	NA	NA	NA	NA	NA	NA	NA	NA	NA	NA	NA	NA	NA
LOC109898497	2.46e-10	0.01	0.32	58.54	64.4	386.18	178.75	322.66	282.78	425.43	0.36028	hemoglobin subunit alpha-like	XP_020349073.1	LOC109898497	228	NA	NA	NA	NA	NA	NA	NA	NA	NA	NA	NA	NA	NA	NA	NA	NA	NA	NA	NA	NA	NA	NA	NA	NA	NA	NA	NA	NA	NA	NA	NA	NA	NA	NA
LOC109899938	3.75e-31	1.44e-07	0.000565	35.55	38.18	214.02	105.84	222.67	189.64	175.32	0.360733	glycerol-3-phosphate dehydrogenase [NAD(+)]%2C cytoplasmic-like%2C transcript variant X2	XP_020351189.1	LOC109899938	229	XP_020351189.1	XP_020351189.1	XP_020351189.1	XP_020351189.1	XP_020351189.1	XP_020351189.1	XP_020351189.1	XP_020351189.1	XP_020351189.1	XP_020351189.1	XP_020351189.1	NA	XP_020351189.1	XP_020351189.1	XP_020351189.1	XP_020351189.1	XP_020351189.1	XP_020351189.1	XP_020351189.1	NA	XP_020351189.1	XP_020351189.1	XP_020351189.1	NA	XP_020351189.1	XP_020351189.1	XP_020351189.1	XP_020351189.1	XP_020351189.1	XP_020351189.1	NA	NA	XP_020351189.1	XP_020351189.1
LOC109882206	0.78	0.02	0.23	1.92	4.09	4.34	11.3	3.37	6.13	3.53	0.361947	glutamate--cysteine ligase regulatory subunit-like	XP_020329878.1	LOC109882206	230	XP_020329878.1	NA	NA	XP_020329878.1	XP_020329878.1	XP_020329878.1	XP_020329878.1	NA	NA	NA	NA	NA	NA	NA	NA	NA	NA	NA	NA	NA	NA	NA	NA	NA	XP_020329878.1	NA	NA	NA	NA	NA	NA	NA	NA	NA
aspa	1	0.00259	1	7.82	5.48	10.03	15.14	10.9	11.09	11.67	0.361955	aspartoacylase	XP_020320012.1	aspa	231	XP_020320012.1	NA	XP_020320012.1	XP_020320012.1	XP_020320012.1	XP_020320012.1	NA	NA	NA	NA	NA	XP_020320012.1	NA	NA	NA	XP_020320012.1	NA	NA	NA	XP_020320012.1	NA	NA	NA	XP_020320012.1	XP_020320012.1	NA	NA	NA	NA	NA	XP_020320012.1	XP_020320012.1	NA	XP_020320012.1
LOC109884890	0.76	0.03	1	11.91	11.63	21.54	31.97	9.9	23.46	23.12	0.363779	alpha-enolase-like	XP_020332379.1	LOC109884890	232	XP_020332379.1	NA	XP_020332379.1	XP_020332379.1	XP_020332379.1	XP_020332379.1	XP_020332379.1	XP_020332379.1	XP_020332379.1	XP_020332379.1	XP_020332379.1	NA	XP_020332379.1	XP_020332379.1	XP_020332379.1	XP_020332379.1	XP_020332379.1	XP_020332379.1	XP_020332379.1	NA	XP_020332379.1	XP_020332379.1	XP_020332379.1	NA	XP_020332379.1	XP_020332379.1	XP_020332379.1	XP_020332379.1	XP_020332379.1	XP_020332379.1	NA	NA	XP_020332379.1	XP_020332379.1
gsto1	0.18	0.000156	0.08	17.78	24.91	30.86	68.39	33.21	42.1	32.55	0.364235	glutathione S-transferase omega 1	XP_020350781.1	gsto1	233	XP_020350781.1	NA	NA	XP_020350781.1	XP_020350781.1	XP_020350781.1	XP_020350781.1	NA	NA	NA	NA	NA	NA	XP_020350781.1	NA	NA	NA	NA	NA	NA	NA	NA	NA	NA	XP_020350781.1	NA	NA	NA	NA	NA	NA	NA	NA	XP_020350781.1
LOC109899872	1	8.06e-05	0.12	11.79	8.77	11.81	24.03	8.31	9.89	6.73	0.36496	glutathione S-transferase 3-like	XP_020351073.1	LOC109899872	234	NA	NA	NA	NA	NA	NA	XP_020351073.1	NA	NA	NA	NA	NA	NA	NA	NA	NA	NA	NA	NA	NA	NA	NA	NA	NA	NA	NA	NA	NA	NA	NA	NA	NA	NA	NA
LOC109889386	0.00275	0.00429	1	8.45	5.32	18.01	14.44	13.87	16.07	16.28	0.368421	protein TsetseEP-like%2C transcript variant X2	XP_020336382.1	LOC109889386	235	NA	NA	NA	NA	NA	NA	NA	NA	NA	NA	NA	NA	NA	NA	NA	NA	NA	NA	NA	NA	NA	NA	NA	NA	NA	NA	NA	NA	NA	NA	NA	NA	NA	NA
LOC109876403	9.87e-07	8.77e-05	1	9.3	13.22	27.93	35.88	33.06	57.21	79.43	0.36845	heme oxygenase-like	XP_020324413.1	LOC109876403	236	NA	XP_020324413.1	NA	NA	NA	NA	XP_020324413.1	NA	NA	NA	NA	NA	NA	NA	NA	NA	NA	NA	NA	NA	NA	NA	NA	NA	NA	NA	NA	NA	NA	NA	NA	NA	NA	NA
LOC109867816	1.6e-12	1.94e-15	1	39.97	40	86.59	107.87	73.44	98.99	88.01	0.370817	ethanolamine kinase 1-like	XP_020312721.1	LOC109867816	237	NA	NA	NA	NA	NA	NA	NA	NA	NA	NA	NA	NA	NA	NA	NA	NA	NA	NA	NA	NA	NA	NA	XP_020312721.1	NA	NA	NA	NA	NA	NA	NA	NA	NA	XP_020312721.1	NA
folr2	1.38e-07	2.84e-06	1	14.22	11.75	33.84	31.61	23.02	32.3	29.43	0.371718	folate receptor beta%2C transcript variant X1	XP_020364155.1	folr2	238	XP_020364155.1	NA	XP_020364155.1	XP_020364155.1	XP_020364155.1	XP_020364155.1	XP_020364155.1	NA	NA	NA	NA	NA	NA	XP_020364155.1	NA	NA	NA	NA	NA	NA	NA	NA	NA	NA	XP_020364155.1	NA	NA	NA	NA	NA	NA	NA	NA	NA
LOC109867351	2.12e-06	6.1e-05	1	70.84	74.69	186.9	199.65	305.07	183.3	130.82	0.374105	metallothionein B	XP_020312060.1	LOC109867351	239	NA	NA	NA	NA	NA	NA	NA	NA	NA	NA	NA	NA	NA	NA	NA	NA	NA	NA	NA	NA	NA	NA	NA	NA	NA	NA	NA	NA	NA	NA	NA	NA	NA	NA
LOC109890967	1	0.00298	1	15.08	7.36	16.91	19.56	11.76	15.53	16.23	0.376278	DNA-binding protein inhibitor ID-1-like	XP_020338753.1	LOC109890967	240	NA	NA	NA	NA	NA	NA	NA	NA	NA	NA	NA	NA	NA	NA	NA	NA	NA	NA	NA	NA	NA	NA	NA	NA	NA	NA	NA	NA	NA	NA	NA	NA	NA	NA
LOC109904083	1	0.000882	1	20.17	11.36	26.82	29.97	36.49	32.54	31.75	0.379046	uncharacterized LOC109904083%2C transcript variant X2	XP_020356788.1	LOC109904083	241	NA	NA	NA	NA	NA	NA	NA	NA	NA	NA	NA	NA	NA	NA	NA	NA	NA	NA	NA	NA	NA	NA	NA	NA	NA	NA	NA	NA	NA	NA	NA	NA	NA	NA
LOC109900879	1	0.01	1	5.9	4.94	7.06	13.03	5.59	8.24	6.83	0.379125	calmodulin-like	XP_020352344.1	LOC109900879	242	NA	NA	NA	NA	NA	NA	NA	NA	NA	NA	NA	NA	NA	NA	NA	NA	NA	NA	NA	NA	NA	NA	NA	NA	NA	NA	NA	NA	NA	NA	NA	NA	NA	NA
pxmp2	0.00196	1.98e-06	1	15.97	12.57	28.53	33.09	28	33.99	29.09	0.379873	peroxisomal membrane protein 2	XP_020345715.1	pxmp2	243	NA	NA	NA	NA	NA	NA	NA	NA	NA	NA	NA	NA	NA	NA	NA	NA	NA	NA	NA	NA	NA	NA	NA	NA	NA	NA	NA	NA	NA	NA	NA	NA	NA	NA
LOC109871106	0.81	5.33e-05	1	12.65	9.33	17.69	24.56	18.69	21.33	19.25	0.379886	solute carrier family 40 member 1-like	XP_020317528.1	LOC109871106	244	NA	NA	NA	NA	NA	NA	NA	NA	NA	NA	NA	NA	NA	NA	NA	NA	NA	NA	NA	NA	NA	NA	NA	NA	XP_020317528.1	NA	NA	NA	NA	NA	NA	NA	NA	NA
LOC109893251	3.93e-24	7.62e-17	0.45	71.65	58.2	181.43	153.16	206.16	210.81	198.2	0.379995	ATP synthase F(0) complex subunit C3%2C mitochondrial-like%2C transcript variant X2	XP_020341965.1	LOC109893251	245	XP_020341965.1	NA	XP_020341965.1	NA	NA	NA	NA	XP_020341965.1	XP_020341965.1	XP_020341965.1	XP_020341965.1	NA	NA	NA	XP_020341965.1	NA	XP_020341965.1	XP_020341965.1	XP_020341965.1	NA	XP_020341965.1	XP_020341965.1	XP_020341965.1	NA	XP_020341965.1	XP_020341965.1	XP_020341965.1	XP_020341965.1	XP_020341965.1	XP_020341965.1	NA	NA	XP_020341965.1	NA
LOC109901074	0.81	0.00108	1	11.49	6.73	16.24	17.67	17.56	17.65	15.47	0.380872	programmed cell death protein 4-like	XP_020352682.1	LOC109901074	246	NA	NA	NA	NA	NA	NA	NA	NA	NA	NA	NA	NA	NA	NA	NA	NA	NA	NA	NA	NA	NA	NA	NA	NA	NA	NA	NA	NA	NA	NA	NA	NA	NA	NA
LOC109878359	1	0.000718	0.28	9.17	7.81	10.5	20.48	8.22	15.07	11.34	0.381348	NA	NA	LOC109878359	247	NA	NA	NA	NA	NA	NA	NA	NA	NA	NA	NA	NA	NA	NA	NA	NA	NA	NA	NA	NA	NA	NA	NA	NA	NA	NA	NA	NA	NA	NA	NA	NA	NA	NA
pfas	1	0.0016	0.09	9.76	8.63	9.79	22.44	6.24	11.45	8.54	0.384581	phosphoribosylformylglycinamidine synthase	XP_020354813.1	pfas	248	XP_020354813.1	NA	NA	XP_020354813.1	XP_020354813.1	XP_020354813.1	NA	XP_020354813.1	XP_020354813.1	XP_020354813.1	XP_020354813.1	NA	NA	NA	XP_020354813.1	NA	XP_020354813.1	XP_020354813.1	XP_020354813.1	NA	XP_020354813.1	XP_020354813.1	XP_020354813.1	NA	XP_020354813.1	XP_020354813.1	XP_020354813.1	XP_020354813.1	XP_020354813.1	XP_020354813.1	NA	NA	XP_020354813.1	NA
LOC109905290	0.000199	3.56e-08	0.47	34.3	40.41	64.66	104.28	55.51	74.7	55.76	0.387514	dihydropteridine reductase-like	XP_020358164.1	LOC109905290	249	XP_020358164.1	XP_020358164.1	XP_020358164.1	XP_020358164.1	XP_020358164.1	XP_020358164.1	XP_020358164.1	NA	NA	NA	NA	XP_020358164.1	XP_020358164.1	XP_020358164.1	NA	NA	NA	NA	NA	XP_020358164.1	NA	NA	NA	XP_020358164.1	XP_020358164.1	NA	NA	NA	NA	NA	XP_020358164.1	XP_020358164.1	NA	XP_020358164.1
LOC109905117	1	0.05	0.08	17.81	12.84	11.3	33.11	6.88	10.79	6.39	0.387798	mid1-interacting protein 1-like	XP_020357888.1	LOC109905117	250	XP_020357888.1	NA	NA	XP_020357888.1	XP_020357888.1	XP_020357888.1	NA	NA	NA	NA	NA	NA	NA	NA	NA	XP_020357888.1	NA	NA	NA	NA	NA	NA	NA	NA	NA	NA	NA	NA	NA	NA	NA	NA	NA	XP_020357888.1
LOC109865858	0.02	0.02	1	5.86	5.14	12.58	13.08	14.97	14.23	15.23	0.392966	peroxiredoxin-like	XP_020309927.1	LOC109865858	251	NA	XP_020309927.1	XP_020309927.1	NA	NA	NA	XP_020309927.1	NA	NA	NA	NA	NA	NA	NA	NA	NA	NA	NA	NA	NA	NA	NA	NA	NA	NA	NA	NA	NA	NA	NA	NA	NA	NA	NA
LOC109870461	0.03	0.000385	1	35.91	26.48	64.02	67.25	55.44	65.85	60.35	0.393755	fatty acid desaturase 6-like	XP_020316569.1	LOC109870461	252	XP_020316569.1	NA	NA	XP_020316569.1	XP_020316569.1	XP_020316569.1	NA	NA	NA	NA	NA	NA	NA	NA	NA	XP_020316569.1	NA	NA	NA	NA	NA	NA	NA	NA	NA	NA	NA	NA	NA	NA	NA	NA	NA	NA
LOC109889110	5.62e-19	7.08e-16	1	71.46	59.16	161.38	150.2	148.71	152.2	131.92	0.393875	malate dehydrogenase%2C cytoplasmic-like	XP_020335938.1	LOC109889110	253	XP_020335938.1	XP_020335938.1	XP_020335938.1	XP_020335938.1	XP_020335938.1	XP_020335938.1	XP_020335938.1	XP_020335938.1	XP_020335938.1	XP_020335938.1	NA	NA	XP_020335938.1	XP_020335938.1	NA	NA	NA	NA	NA	NA	NA	NA	XP_020335938.1	NA	NA	NA	NA	NA	NA	NA	NA	NA	NA	XP_020335938.1
LOC109881853	1	1.54e-11	5.34e-07	206.86	229.67	239.71	579.12	212.27	299.43	227.51	0.396584	serine--pyruvate aminotransferase%2C mitochondrial-like	XP_020329544.1	LOC109881853	254	XP_020329544.1	NA	XP_020329544.1	XP_020329544.1	XP_020329544.1	XP_020329544.1	NA	NA	NA	NA	NA	XP_020329544.1	NA	NA	NA	XP_020329544.1	NA	NA	NA	XP_020329544.1	NA	NA	NA	XP_020329544.1	XP_020329544.1	NA	NA	NA	NA	NA	XP_020329544.1	XP_020329544.1	NA	XP_020329544.1
LOC109900813	1	0.00365	0.05	9.27	9.86	10.13	24.84	5.6	12.65	10.58	0.39694	adenylosuccinate synthetase isozyme 1 A%2C transcript variant X2	XP_020352234.1	LOC109900813	255	XP_020352234.1	NA	XP_020352234.1	NA	NA	NA	NA	XP_020352234.1	XP_020352234.1	XP_020352234.1	XP_020352234.1	NA	NA	NA	XP_020352234.1	NA	XP_020352234.1	XP_020352234.1	XP_020352234.1	NA	XP_020352234.1	XP_020352234.1	XP_020352234.1	NA	XP_020352234.1	XP_020352234.1	XP_020352234.1	XP_020352234.1	XP_020352234.1	XP_020352234.1	NA	NA	XP_020352234.1	NA
LOC109908049	1	0.00325	1	9.24	6.93	11.85	17.45	10.48	13.08	14.92	0.397135	bile acid receptor-like%2C transcript variant X4	XP_020362032.1	LOC109908049	256	XP_020362032.1	NA	NA	XP_020362032.1	XP_020362032.1	XP_020362032.1	NA	NA	NA	NA	NA	NA	NA	NA	NA	XP_020362032.1	NA	NA	NA	NA	NA	NA	XP_020362032.1	NA	NA	NA	NA	NA	NA	NA	NA	NA	XP_020362032.1	XP_020362032.1
ttc38	0.05	0.000807	1	10.74	8.02	18.27	20.18	17.08	21.37	17.98	0.397423	tetratricopeptide repeat domain 38	XP_020336626.1	ttc38	257	NA	NA	NA	NA	NA	NA	NA	NA	NA	NA	NA	NA	NA	NA	NA	NA	NA	NA	NA	NA	NA	NA	NA	NA	NA	NA	NA	NA	NA	NA	NA	NA	NA	NA
LOC109875459	0.13	0.00614	1	174.58	118.37	311.78	296.89	248.05	267.28	251.34	0.3987	calreticulin-like	XP_020323385.1	LOC109875459	258	NA	NA	NA	NA	NA	NA	NA	NA	NA	NA	NA	NA	NA	NA	NA	NA	NA	NA	NA	NA	NA	NA	NA	NA	XP_020323385.1	NA	NA	NA	NA	NA	NA	NA	NA	NA
smpd1	0.99	6.14e-05	1	80.68	70.74	109.31	176.99	55.25	88.36	70.32	0.399684	sphingomyelin phosphodiesterase 1	XP_020328427.1	smpd1	259	NA	NA	NA	NA	NA	NA	NA	NA	NA	NA	NA	NA	NA	NA	NA	NA	NA	NA	NA	NA	NA	NA	XP_020328427.1	NA	XP_020328427.1	XP_020328427.1	NA	NA	NA	NA	NA	NA	NA	NA
LOC109874436	0.00251	0.05	1	42.68	50.08	118.21	125.26	128.81	162.05	140.06	0.399808	carbonyl reductase [NADPH] 1-like	XP_020321923.1	LOC109874436	260	XP_020321923.1	XP_020321923.1	XP_020321923.1	XP_020321923.1	XP_020321923.1	XP_020321923.1	NA	NA	NA	NA	NA	NA	NA	NA	NA	XP_020321923.1	NA	NA	NA	NA	NA	NA	NA	NA	NA	NA	NA	NA	NA	NA	NA	NA	NA	XP_020321923.1
LOC109882068	1	0.02	1	281.01	277.37	361.97	692.54	208.19	466.31	343.76	0.400511	angiopoietin-related protein 3-like%2C transcript variant X1	XP_020329757.1	LOC109882068	261	XP_020329757.1	NA	NA	XP_020329757.1	XP_020329757.1	XP_020329757.1	NA	NA	NA	NA	NA	NA	NA	NA	NA	XP_020329757.1	NA	NA	NA	NA	NA	NA	XP_020329757.1	NA	NA	NA	NA	NA	NA	NA	NA	NA	NA	NA
ATP6	0.02	1.34e-12	1	2559.56	1744.26	3529.44	4345.7	2770.87	3552.52	3342.43	0.401376	NA	YP_001122905.1	ATP6	262	NA	NA	NA	NA	NA	NA	NA	NA	NA	NA	NA	NA	NA	NA	NA	NA	NA	NA	NA	NA	NA	NA	NA	NA	NA	NA	NA	NA	NA	NA	NA	NA	NA	NA
cited2	5.4e-07	0.02	1	5.28	5.35	17.12	13.32	15.75	15.48	14.73	0.401652	Cbp/p300 interacting transactivator with Glu/Asp rich carboxy-terminal domain 2	XP_020352132.1	cited2	263	NA	NA	NA	NA	NA	NA	NA	NA	NA	NA	NA	NA	NA	NA	NA	NA	NA	NA	NA	NA	NA	NA	NA	NA	NA	NA	NA	NA	NA	NA	NA	NA	NA	NA
LOC109867400	0.3	6.16e-05	1	13.28	10.93	19.59	27.16	17.78	24.65	19.94	0.40243	pseudouridine-metabolizing bifunctional protein C1861.05-like%2C transcript variant X3	XP_020312132.1	LOC109867400	264	NA	NA	NA	NA	NA	NA	NA	NA	NA	NA	NA	NA	NA	NA	NA	NA	NA	NA	NA	NA	NA	NA	NA	NA	NA	NA	NA	NA	NA	NA	NA	NA	NA	NA
hemgn	5.07e-05	0.03	1	6.32	5.37	17.25	13.29	21.04	21.66	20.57	0.404063	hemogen	XP_020325200.1	hemgn	265	NA	NA	NA	NA	NA	NA	NA	NA	NA	NA	NA	NA	NA	NA	NA	NA	NA	NA	NA	NA	NA	NA	NA	NA	NA	NA	NA	NA	NA	NA	NA	NA	NA	NA
LOC109899635	0.00284	1.07e-09	1	54.07	43.98	83.79	108.77	59.69	80.85	69.05	0.404339	calmodulin	XP_020350637.1	LOC109899635	266	NA	NA	NA	NA	NA	NA	NA	NA	NA	NA	NA	NA	NA	NA	NA	NA	NA	NA	NA	NA	NA	NA	NA	NA	NA	NA	NA	NA	NA	NA	NA	NA	NA	NA
haao	4.84e-09	1.2e-09	1	51.79	53.35	109.11	131.45	101.29	122.59	118.46	0.405858	3-hydroxyanthranilate 3%2C4-dioxygenase	XP_020350641.1	haao	267	XP_020350641.1	XP_020350641.1	XP_020350641.1	XP_020350641.1	XP_020350641.1	XP_020350641.1	XP_020350641.1	XP_020350641.1	XP_020350641.1	XP_020350641.1	NA	XP_020350641.1	NA	XP_020350641.1	XP_020350641.1	NA	XP_020350641.1	NA	NA	XP_020350641.1	NA	NA	XP_020350641.1	XP_020350641.1	XP_020350641.1	NA	NA	NA	NA	NA	XP_020350641.1	XP_020350641.1	XP_020350641.1	XP_020350641.1
LOC109897110	1	0.000227	1	15.57	10.69	17.55	26.32	12.96	20.3	17.78	0.406155	reticulon-3-A-like%2C transcript variant X2	XP_020347246.1	LOC109897110	268	NA	NA	NA	NA	NA	NA	NA	NA	NA	NA	NA	NA	NA	NA	NA	NA	NA	NA	NA	NA	NA	NA	NA	NA	NA	NA	NA	NA	NA	NA	NA	NA	NA	NA
LOC109884266	3.44e-11	1.39e-09	1	57.5	50.46	128.67	124.19	155.66	174.48	144.98	0.406313	transketolase-like	XP_020331844.1	LOC109884266	269	XP_020331844.1	NA	NA	NA	NA	NA	XP_020331844.1	XP_020331844.1	XP_020331844.1	XP_020331844.1	XP_020331844.1	NA	NA	XP_020331844.1	NA	NA	NA	NA	NA	NA	NA	NA	XP_020331844.1	NA	NA	XP_020331844.1	NA	NA	NA	NA	NA	NA	XP_020331844.1	XP_020331844.1
LOC109890045	0.00458	0.000337	1	6.56	9.74	14.55	23.95	14.6	15.02	11.1	0.406681	inorganic pyrophosphatase-like	XP_020337598.1	LOC109890045	270	XP_020337598.1	NA	NA	XP_020337598.1	XP_020337598.1	XP_020337598.1	NA	NA	NA	NA	NA	NA	NA	NA	NA	NA	NA	NA	NA	NA	NA	NA	NA	NA	XP_020337598.1	NA	NA	NA	NA	NA	NA	NA	NA	NA
rpn2	1	0.00831	1	33.56	20.39	40.47	50.08	41.89	41.28	41.92	0.407149	ribophorin II%2C transcript variant X3	XP_020338649.1	rpn2	271	NA	NA	NA	NA	NA	NA	NA	NA	NA	NA	NA	NA	NA	NA	NA	NA	NA	NA	NA	NA	NA	NA	NA	NA	XP_020338649.1	XP_020338649.1	NA	NA	NA	NA	NA	NA	NA	NA
susd2	1	0.03	1	16.64	13.18	21.34	32.33	26.71	33.7	31.24	0.407671	sushi domain containing 2%2C transcript variant X5	XP_020340683.1	susd2	272	NA	NA	NA	NA	NA	NA	NA	NA	NA	NA	NA	NA	NA	NA	NA	NA	NA	NA	NA	NA	NA	NA	NA	NA	NA	NA	NA	NA	NA	NA	NA	NA	NA	NA
LOC109897092	1	0.04	0.6	14.02	8.95	10.21	21.95	3.79	11.31	9.9	0.407745	UDP-glucuronosyltransferase 2A1-like	XP_020347218.1	LOC109897092	273	XP_020347218.1	NA	NA	XP_020347218.1	XP_020347218.1	XP_020347218.1	NA	NA	NA	NA	NA	NA	NA	NA	NA	XP_020347218.1	NA	NA	NA	NA	NA	NA	NA	NA	NA	NA	NA	NA	NA	NA	NA	NA	NA	NA
LOC109907185	0.00806	3.09e-08	1	44.17	26.89	66.15	65.85	61.63	67.21	65.34	0.408352	protein NDRG1-like	XP_020360593.1	LOC109907185	274	NA	NA	NA	NA	NA	NA	NA	NA	NA	NA	NA	NA	NA	NA	NA	NA	NA	NA	NA	NA	NA	NA	NA	NA	NA	NA	NA	NA	NA	NA	NA	NA	NA	NA
atp5a1	0.00344	0.000722	1	11.41	9.93	21.98	24.3	24.06	24.52	19.74	0.408642	ATP synthase%2C H+ transporting%2C mitochondrial F1 complex%2C alpha subunit 1%2C cardiac muscle%2C transcript variant X2	XP_020313131.1	atp5a1	275	XP_020313131.1	NA	XP_020313131.1	NA	NA	NA	NA	XP_020313131.1	XP_020313131.1	XP_020313131.1	XP_020313131.1	NA	XP_020313131.1	NA	XP_020313131.1	NA	XP_020313131.1	XP_020313131.1	XP_020313131.1	NA	XP_020313131.1	XP_020313131.1	XP_020313131.1	NA	XP_020313131.1	XP_020313131.1	XP_020313131.1	XP_020313131.1	XP_020313131.1	XP_020313131.1	NA	NA	XP_020313131.1	NA
LOC109892345	0.000321	0.00087	1	1107.91	1084.61	2508.42	2647.19	2986.91	2630.62	2908.87	0.409721	protein AMBP-like%2C transcript variant X1	XP_020340414.1	LOC109892345	276	NA	NA	NA	NA	NA	NA	NA	NA	NA	NA	NA	NA	NA	NA	NA	NA	NA	NA	NA	NA	NA	NA	NA	NA	NA	NA	NA	NA	NA	NA	NA	NA	NA	NA
LOC109902176	0.59	7.89e-06	0.25	56.27	55.23	76.75	134.77	70.63	101.81	73.93	0.409809	triosephosphate isomerase B-like	XP_020353898.1	LOC109902176	277	XP_020353898.1	NA	XP_020353898.1	XP_020353898.1	XP_020353898.1	XP_020353898.1	XP_020353898.1	XP_020353898.1	XP_020353898.1	XP_020353898.1	XP_020353898.1	XP_020353898.1	XP_020353898.1	XP_020353898.1	XP_020353898.1	XP_020353898.1	XP_020353898.1	XP_020353898.1	XP_020353898.1	NA	XP_020353898.1	XP_020353898.1	XP_020353898.1	NA	XP_020353898.1	XP_020353898.1	XP_020353898.1	XP_020353898.1	XP_020353898.1	XP_020353898.1	NA	NA	XP_020353898.1	XP_020353898.1
LOC109877143	0.55	0.0094	1	6.61	6.67	11	16.13	11.62	12.63	11.5	0.413515	mitochondrial-processing peptidase subunit beta-like	XP_020325051.1	LOC109877143	278	XP_020325051.1	XP_020325051.1	XP_020325051.1	NA	NA	NA	NA	XP_020325051.1	XP_020325051.1	XP_020325051.1	XP_020325051.1	NA	XP_020325051.1	NA	NA	NA	NA	XP_020325051.1	XP_020325051.1	NA	XP_020325051.1	XP_020325051.1	XP_020325051.1	NA	NA	XP_020325051.1	NA	XP_020325051.1	NA	NA	NA	NA	NA	NA
LOC109898879	0.44	0.000301	1	14.52	11.62	21.21	28.07	18.05	26.14	21.35	0.413965	reticulon-4-like	XP_020349525.1	LOC109898879	279	NA	NA	NA	NA	NA	NA	NA	NA	NA	NA	NA	NA	NA	NA	NA	NA	NA	NA	NA	NA	NA	NA	NA	NA	NA	NA	NA	NA	NA	NA	NA	NA	NA	NA
LOC109872265	0.000654	6.25e-08	1	101.89	91.41	169.81	220.38	190.64	178.65	167.25	0.414784	stress-associated endoplasmic reticulum protein 1	XP_020319031.1	LOC109872265	280	XP_020319031.1	NA	NA	NA	NA	NA	NA	NA	NA	NA	NA	NA	NA	NA	NA	NA	NA	NA	NA	NA	NA	NA	NA	NA	XP_020319031.1	XP_020319031.1	NA	NA	NA	NA	NA	NA	NA	NA
chpt1	0.00287	0.02	1	5.42	5.69	12.87	13.7	15.12	15.63	12.8	0.415328	choline phosphotransferase 1	XP_020346556.1	chpt1	281	NA	NA	XP_020346556.1	NA	NA	NA	NA	NA	NA	NA	NA	NA	NA	NA	NA	NA	NA	NA	NA	NA	NA	NA	XP_020346556.1	NA	XP_020346556.1	NA	NA	NA	NA	NA	NA	NA	XP_020346556.1	NA
LOC109890586	1.18e-08	3.14e-12	1	183.08	123	332.35	296.13	347.49	391.86	387.33	0.415358	ATP synthase subunit beta%2C mitochondrial-like	XP_020338111.1	LOC109890586	282	XP_020338111.1	NA	XP_020338111.1	NA	NA	NA	NA	XP_020338111.1	XP_020338111.1	XP_020338111.1	XP_020338111.1	NA	XP_020338111.1	NA	XP_020338111.1	NA	XP_020338111.1	XP_020338111.1	XP_020338111.1	NA	XP_020338111.1	XP_020338111.1	XP_020338111.1	NA	XP_020338111.1	XP_020338111.1	XP_020338111.1	XP_020338111.1	XP_020338111.1	XP_020338111.1	NA	NA	XP_020338111.1	NA
LOC109896965	0.000203	0.000807	1	12.77	9.29	25.61	22.16	29.41	26.58	25.84	0.419224	dehydrogenase/reductase SDR family member 4-like%2C transcript variant X2	XP_020347029.1	LOC109896965	283	XP_020347029.1	XP_020347029.1	NA	NA	NA	NA	NA	NA	NA	NA	NA	NA	NA	NA	NA	NA	NA	NA	NA	NA	NA	NA	NA	NA	NA	NA	NA	NA	NA	NA	NA	NA	NA	NA
LOC109908908	2.62e-06	1.4e-09	1	31.42	31.76	57.67	75.73	58.35	64.52	50.53	0.419385	flavin reductase (NADPH)-like	XP_020363283.1	LOC109908908	284	NA	NA	NA	NA	NA	NA	XP_020363283.1	NA	NA	NA	NA	NA	NA	NA	NA	NA	NA	NA	NA	NA	NA	NA	NA	NA	NA	NA	NA	NA	NA	NA	NA	NA	NA	NA
LOC109870348	0.00425	2.37e-08	1	27.18	24.96	42.61	59.5	38.93	46.89	44.23	0.419496	glutathione S-transferase 3-like	XP_020316416.1	LOC109870348	285	NA	NA	NA	NA	NA	NA	XP_020316416.1	NA	NA	NA	NA	NA	NA	NA	NA	NA	NA	NA	NA	NA	NA	NA	NA	NA	NA	NA	NA	NA	NA	NA	NA	NA	NA	NA
LOC109893013	0.34	0.000178	1	16.43	12.39	23.93	29.53	18.13	24.97	23.33	0.419573	solute carrier family 23 member 1-like	XP_020341580.1	LOC109893013	286	XP_020341580.1	NA	NA	XP_020341580.1	XP_020341580.1	XP_020341580.1	XP_020341580.1	NA	NA	NA	NA	NA	NA	XP_020341580.1	NA	NA	NA	NA	NA	NA	NA	NA	NA	NA	NA	NA	NA	NA	NA	NA	NA	NA	NA	NA
ivns1abp	1.1e-06	0.000192	1	8.75	11.62	23.32	27.69	22.04	27.08	22.13	0.419646	influenza virus NS1A binding protein%2C transcript variant X3	XP_020355156.1	ivns1abp	287	NA	NA	NA	NA	NA	NA	NA	NA	NA	NA	NA	NA	NA	NA	NA	NA	NA	NA	NA	NA	NA	NA	NA	NA	NA	NA	NA	NA	NA	NA	NA	NA	NA	NA
LOC109898338	9.38e-18	3.7e-12	0.06	117.38	87.22	270.5	207.28	267.45	269.72	239.09	0.420783	ATP synthase F(0) complex subunit C3%2C mitochondrial-like	XP_020348871.1	LOC109898338	288	XP_020348871.1	NA	XP_020348871.1	NA	NA	NA	NA	XP_020348871.1	XP_020348871.1	XP_020348871.1	XP_020348871.1	NA	NA	NA	XP_020348871.1	NA	XP_020348871.1	XP_020348871.1	XP_020348871.1	NA	XP_020348871.1	XP_020348871.1	XP_020348871.1	NA	XP_020348871.1	XP_020348871.1	XP_020348871.1	XP_020348871.1	XP_020348871.1	XP_020348871.1	NA	NA	XP_020348871.1	NA
LOC109898551	1	0.02	1	10.5	6.62	10.12	15.71	11.55	12.91	12.68	0.421388	membrane primary amine oxidase-like	XP_020349150.1	LOC109898551	289	NA	NA	NA	NA	NA	NA	NA	NA	NA	NA	NA	NA	NA	NA	NA	NA	NA	NA	NA	NA	NA	NA	NA	NA	NA	NA	NA	NA	NA	NA	NA	NA	NA	NA
ppib	0.000416	0.000307	1	255.44	215.57	513.97	511.47	481.9	494.55	485.12	0.421471	peptidylprolyl isomerase B	XP_020312157.1	ppib	290	NA	NA	NA	NA	NA	NA	NA	NA	NA	NA	NA	NA	NA	NA	NA	NA	NA	NA	NA	NA	NA	NA	NA	NA	NA	NA	NA	NA	NA	NA	NA	NA	NA	NA
ass1	1	0.02	1	9.88	8.21	11.11	19.43	10.39	13.95	10.31	0.422542	argininosuccinate synthase 1	XP_020321128.1	ass1	291	XP_020321128.1	NA	XP_020321128.1	XP_020321128.1	XP_020321128.1	XP_020321128.1	NA	NA	NA	NA	NA	NA	NA	NA	NA	NA	NA	NA	NA	NA	NA	NA	NA	NA	XP_020321128.1	NA	NA	NA	NA	NA	NA	NA	NA	XP_020321128.1
LOC109898284	0.05	2.05e-05	1	19.89	16.8	30.79	39.75	24.53	32.37	21.65	0.422642	adenylosuccinate lyase-like	XP_020348788.1	LOC109898284	292	XP_020348788.1	XP_020348788.1	XP_020348788.1	NA	NA	NA	NA	XP_020348788.1	XP_020348788.1	XP_020348788.1	XP_020348788.1	NA	XP_020348788.1	NA	XP_020348788.1	NA	XP_020348788.1	XP_020348788.1	XP_020348788.1	NA	XP_020348788.1	XP_020348788.1	XP_020348788.1	NA	XP_020348788.1	XP_020348788.1	XP_020348788.1	XP_020348788.1	XP_020348788.1	XP_020348788.1	NA	NA	XP_020348788.1	NA
LOC109864711	0.00963	0.02	1	6.37	6.61	13.98	15.63	8.71	11.93	9.94	0.422905	tubulin beta-4B chain-like	XP_020308187.1	LOC109864711	293	NA	NA	NA	NA	NA	NA	NA	NA	NA	NA	NA	NA	NA	NA	NA	NA	NA	NA	NA	NA	NA	NA	NA	NA	NA	NA	NA	NA	NA	NA	NA	NA	NA	NA
LOC109870948	5.52e-08	2.51e-08	1	383.66	373.11	778.62	880.97	863.7	983.15	723.64	0.423522	acyl-CoA-binding protein-like	XP_020317252.1	LOC109870948	294	XP_020317252.1	NA	NA	NA	NA	NA	XP_020317252.1	XP_020317252.1	XP_020317252.1	XP_020317252.1	XP_020317252.1	NA	NA	XP_020317252.1	NA	NA	NA	XP_020317252.1	XP_020317252.1	NA	XP_020317252.1	XP_020317252.1	XP_020317252.1	NA	XP_020317252.1	XP_020317252.1	NA	NA	NA	NA	NA	NA	NA	NA
LOC109868963	3.35e-06	2.08e-08	1	29.78	32.39	56.47	76.46	49.14	61.96	52.14	0.42362	keratin%2C type II cytoskeletal 8-like	XP_020314337.1	LOC109868963	295	NA	NA	NA	NA	NA	NA	NA	NA	NA	NA	NA	NA	NA	NA	NA	NA	NA	NA	NA	NA	NA	NA	NA	NA	NA	NA	NA	NA	NA	NA	NA	NA	NA	NA
aldh7a1	0.00389	1.39e-09	1	43.89	36.16	66.13	85.14	62.22	68.63	61.42	0.424712	aldehyde dehydrogenase 7 family member A1	XP_020313582.1	aldh7a1	296	XP_020313582.1	XP_020313582.1	NA	XP_020313582.1	XP_020313582.1	XP_020313582.1	NA	NA	NA	NA	NA	XP_020313582.1	NA	NA	NA	NA	NA	NA	NA	XP_020313582.1	NA	NA	NA	XP_020313582.1	XP_020313582.1	NA	NA	NA	NA	NA	XP_020313582.1	XP_020313582.1	NA	NA
LOC109875882	1.16e-08	6.46e-10	1	44.86	42.87	85.28	98.72	65.16	85.65	83.66	0.434259	cytochrome b5-like	XP_020323908.1	LOC109875882	297	XP_020323908.1	XP_020323908.1	NA	XP_020323908.1	XP_020323908.1	XP_020323908.1	XP_020323908.1	NA	NA	NA	NA	NA	XP_020323908.1	XP_020323908.1	NA	XP_020323908.1	NA	NA	NA	NA	NA	NA	NA	NA	NA	NA	NA	NA	NA	NA	NA	NA	NA	NA
LOC109870165	1	0.00867	0.00888	39.76	48	41.07	110.31	35.97	46.78	38.54	0.435137	catechol O-methyltransferase domain-containing protein 1-like%2C transcript variant X1	XP_020316132.1	LOC109870165	298	NA	NA	NA	NA	NA	NA	NA	NA	NA	NA	NA	NA	NA	NA	NA	NA	NA	NA	NA	NA	NA	NA	NA	NA	NA	NA	NA	NA	NA	NA	NA	NA	NA	NA
LOC109868064	1	0.000154	0.09	26.84	19.92	23.96	45.44	20.86	33.98	24.06	0.43838	very-long-chain (3R)-3-hydroxyacyl-CoA dehydratase 2-like	XP_020313069.1	LOC109868064	299	XP_020313069.1	NA	NA	XP_020313069.1	XP_020313069.1	XP_020313069.1	XP_020313069.1	XP_020313069.1	XP_020313069.1	XP_020313069.1	XP_020313069.1	NA	NA	XP_020313069.1	XP_020313069.1	XP_020313069.1	XP_020313069.1	XP_020313069.1	XP_020313069.1	NA	XP_020313069.1	XP_020313069.1	XP_020313069.1	NA	XP_020313069.1	XP_020313069.1	XP_020313069.1	NA	XP_020313069.1	XP_020313069.1	NA	NA	XP_020313069.1	XP_020313069.1
LOC109898037	7.87e-07	1.72e-11	1	37.03	37.53	64.3	85.51	65.85	71.31	58.48	0.438896	multifunctional protein ADE2-like%2C transcript variant X2	XP_020348378.1	LOC109898037	300	XP_020348378.1	NA	NA	NA	NA	NA	NA	XP_020348378.1	XP_020348378.1	XP_020348378.1	XP_020348378.1	NA	NA	NA	XP_020348378.1	NA	XP_020348378.1	XP_020348378.1	XP_020348378.1	NA	XP_020348378.1	XP_020348378.1	XP_020348378.1	NA	XP_020348378.1	XP_020348378.1	XP_020348378.1	XP_020348378.1	XP_020348378.1	XP_020348378.1	NA	NA	XP_020348378.1	NA
LOC109882729	0.19	0.00782	1	10.12	8.5	16.22	19.35	15.65	15.78	13.54	0.439276	RPE-retinal G protein-coupled receptor-like%2C transcript variant X1	XP_020330408.1	LOC109882729	301	NA	NA	NA	NA	NA	NA	NA	NA	NA	NA	NA	NA	NA	NA	NA	NA	NA	NA	NA	NA	NA	NA	NA	NA	NA	NA	NA	NA	NA	NA	NA	NA	NA	NA
LOC109888368	0.11	4.35e-05	1	34.83	29.32	51.58	66.45	45.8	58.26	47.41	0.441234	aspartate aminotransferase%2C mitochondrial-like	XP_020335124.1	LOC109888368	302	XP_020335124.1	NA	NA	XP_020335124.1	XP_020335124.1	XP_020335124.1	XP_020335124.1	NA	NA	NA	NA	XP_020335124.1	NA	NA	NA	NA	NA	NA	NA	XP_020335124.1	NA	NA	NA	XP_020335124.1	XP_020335124.1	NA	NA	NA	NA	NA	XP_020335124.1	XP_020335124.1	NA	XP_020335124.1
ten1	0.59	0.04	1	7.57	6.2	11.85	14	9.42	13.41	9.25	0.442857	TEN1%2C CST complex subunit	XP_020309705.1	ten1	303	NA	NA	NA	NA	NA	NA	NA	NA	NA	NA	NA	NA	NA	NA	NA	NA	NA	NA	NA	NA	NA	NA	NA	NA	NA	NA	NA	NA	NA	NA	NA	NA	NA	NA
tecr	0.00409	1.74e-08	1	38.16	36.93	58.31	83.39	42.89	68.26	48.43	0.442859	trans-2%2C3-enoyl-CoA reductase	XP_020331633.1	tecr	304	XP_020331633.1	XP_020331633.1	NA	XP_020331633.1	XP_020331633.1	XP_020331633.1	XP_020331633.1	XP_020331633.1	XP_020331633.1	XP_020331633.1	XP_020331633.1	NA	NA	XP_020331633.1	XP_020331633.1	XP_020331633.1	XP_020331633.1	XP_020331633.1	XP_020331633.1	NA	XP_020331633.1	XP_020331633.1	XP_020331633.1	NA	XP_020331633.1	XP_020331633.1	XP_020331633.1	NA	XP_020331633.1	XP_020331633.1	NA	NA	XP_020331633.1	XP_020331633.1
LOC109901571	1	0.000359	1	23.26	18.13	29.43	40.85	26.9	30.44	26.67	0.443819	dolichyl-diphosphooligosaccharide--protein glycosyltransferase subunit DAD1-like	XP_020353158.1	LOC109901571	305	NA	NA	NA	NA	NA	NA	NA	NA	NA	NA	NA	NA	NA	NA	NA	NA	NA	NA	NA	NA	NA	NA	NA	NA	XP_020353158.1	XP_020353158.1	NA	NA	NA	NA	NA	NA	NA	NA
LOC109871529	0.95	0.00939	1	11.48	8.3	16.18	18.68	13.74	19.05	16.64	0.444325	septin-2-like%2C transcript variant X2	XP_020318006.1	LOC109871529	306	NA	NA	NA	NA	NA	NA	NA	NA	NA	NA	NA	NA	NA	NA	NA	NA	NA	NA	NA	NA	NA	NA	NA	NA	NA	NA	NA	NA	NA	NA	NA	NA	NA	NA
LOC109903902	0.26	0.01	1	9.6	7.92	15.22	17.82	15.23	16.3	12.26	0.444444	saccharopine dehydrogenase-like oxidoreductase	XP_020356501.1	LOC109903902	307	NA	XP_020356501.1	NA	NA	NA	NA	NA	NA	NA	NA	NA	NA	NA	NA	NA	NA	NA	NA	NA	NA	NA	NA	NA	NA	NA	NA	NA	NA	NA	NA	NA	NA	NA	NA
LOC109897844	3.14e-20	0.00019	0.94	20.48	29.45	86.14	66	98.98	77.21	70.78	0.446212	elongation factor 2%2C transcript variant X2	XP_020348039.1	LOC109897844	308	NA	NA	NA	NA	NA	NA	NA	NA	NA	NA	NA	NA	NA	NA	NA	NA	NA	NA	NA	NA	NA	NA	NA	NA	XP_020348039.1	NA	NA	NA	NA	NA	NA	NA	NA	NA
LOC109877834	0.02	7.24e-07	1	48.02	33.34	69.49	74.58	66	73.01	69.91	0.447037	sarcosine dehydrogenase%2C mitochondrial-like	XP_020325640.1	LOC109877834	309	XP_020325640.1	XP_020325640.1	XP_020325640.1	XP_020325640.1	XP_020325640.1	XP_020325640.1	XP_020325640.1	NA	NA	NA	NA	XP_020325640.1	NA	XP_020325640.1	NA	NA	NA	NA	NA	XP_020325640.1	NA	NA	NA	XP_020325640.1	XP_020325640.1	NA	NA	NA	NA	NA	XP_020325640.1	XP_020325640.1	NA	XP_020325640.1
LOC109899897	0.11	0.05	1	5.05	6.39	10.17	14.29	14.61	18.2	16.19	0.447166	gamma-glutamyl hydrolase-like	XP_020351114.1	LOC109899897	310	XP_020351114.1	NA	NA	XP_020351114.1	XP_020351114.1	XP_020351114.1	XP_020351114.1	NA	NA	NA	NA	NA	NA	XP_020351114.1	NA	NA	NA	NA	NA	NA	NA	NA	NA	NA	NA	NA	NA	NA	NA	NA	NA	NA	NA	NA
LOC109865036	0.000228	0.000283	1	11.55	13.58	24.34	30.36	30.25	31.01	32.34	0.447299	SPARC-like	XP_020308735.1	LOC109865036	311	NA	NA	NA	NA	NA	NA	NA	NA	NA	NA	NA	NA	NA	NA	NA	NA	NA	NA	NA	NA	NA	NA	NA	NA	NA	NA	NA	NA	NA	NA	NA	NA	NA	NA
bpnt1	1	0.05	1	9.82	6.49	13.04	14.47	11.91	11.81	10.8	0.448514	3'(2')%2C 5'-bisphosphate nucleotidase 1	XP_020352391.1	bpnt1	312	XP_020352391.1	NA	NA	NA	XP_020352391.1	XP_020352391.1	NA	XP_020352391.1	XP_020352391.1	XP_020352391.1	XP_020352391.1	NA	NA	NA	NA	NA	NA	XP_020352391.1	XP_020352391.1	NA	XP_020352391.1	XP_020352391.1	XP_020352391.1	NA	NA	XP_020352391.1	NA	NA	NA	NA	NA	NA	NA	NA
snap23	0.26	0.02	1	7.45	7.37	12.83	16.43	13.05	14.9	13.68	0.44857	synaptosome associated protein 23%2C transcript variant X2	XP_020343272.1	snap23	313	NA	NA	NA	NA	NA	NA	NA	NA	NA	NA	NA	NA	NA	NA	NA	NA	NA	NA	NA	NA	NA	NA	NA	NA	NA	NA	NA	NA	NA	NA	NA	NA	NA	NA
LOC109902894	1	0.0087	1	10.57	8.63	14.91	19.19	12.77	17.47	15.34	0.449713	uncharacterized LOC109902894%2C transcript variant X2	XP_020355175.1	LOC109902894	314	NA	NA	NA	NA	NA	NA	NA	NA	NA	NA	NA	NA	NA	NA	NA	NA	NA	NA	NA	NA	NA	NA	NA	NA	NA	NA	NA	NA	NA	NA	NA	NA	NA	NA
clpx	0.64	0.000756	1	14.32	12.12	20.07	26.93	20.56	24.51	21.13	0.450056	caseinolytic mitochondrial matrix peptidase chaperone subunit	XP_020328608.1	clpx	315	XP_020328608.1	NA	XP_020328608.1	NA	NA	NA	NA	XP_020328608.1	XP_020328608.1	XP_020328608.1	XP_020328608.1	NA	NA	NA	NA	NA	NA	XP_020328608.1	XP_020328608.1	NA	XP_020328608.1	XP_020328608.1	XP_020328608.1	NA	NA	XP_020328608.1	NA	XP_020328608.1	NA	NA	NA	NA	NA	NA
LOC109899597	1	0.00897	1	14.47	9.07	15.16	20.13	12.47	16.88	14.88	0.450571	thioredoxin-dependent peroxide reductase%2C mitochondrial-like	XP_020350559.1	LOC109899597	316	NA	XP_020350559.1	XP_020350559.1	NA	NA	NA	XP_020350559.1	NA	NA	NA	NA	NA	NA	NA	NA	NA	NA	NA	NA	NA	NA	NA	NA	NA	NA	NA	NA	NA	NA	NA	NA	NA	NA	NA
tm4sf4	0.00015	1.67e-10	1	91.65	57.76	135.97	128.09	133.6	150.73	130.17	0.450933	transmembrane 4 L six family member 4	XP_020327259.1	tm4sf4	317	NA	NA	NA	NA	NA	NA	NA	NA	NA	NA	NA	NA	NA	NA	NA	NA	NA	NA	NA	NA	NA	NA	NA	NA	NA	NA	NA	NA	NA	NA	NA	NA	NA	NA
LOC109907270	0.45	2.94e-05	1	25.01	18.08	33.1	39.87	30.77	33.96	34.02	0.453474	phospholemman-like%2C transcript variant X3	XP_020360746.1	LOC109907270	318	NA	NA	NA	NA	NA	NA	NA	NA	NA	NA	NA	NA	NA	NA	NA	NA	NA	NA	NA	NA	NA	NA	NA	NA	NA	NA	NA	NA	NA	NA	NA	NA	NA	NA
LOC109884461	6.67e-05	2.88e-05	1	22.46	17.53	40.18	38.6	32.51	38.41	37.59	0.454145	perforin-1-like%2C transcript variant X1	XP_020332017.1	LOC109884461	319	NA	NA	NA	NA	NA	NA	NA	NA	NA	NA	NA	NA	NA	NA	NA	NA	NA	NA	NA	NA	NA	NA	NA	NA	NA	NA	NA	NA	NA	NA	NA	NA	NA	NA
LOC109877890	0.00685	0.000556	1	116.73	87.81	200.81	193.28	234.92	180.42	172.25	0.454315	translocon-associated protein subunit gamma	XP_020325712.1	LOC109877890	320	NA	NA	NA	NA	NA	NA	NA	NA	NA	NA	NA	NA	NA	NA	NA	NA	NA	NA	NA	NA	NA	NA	NA	NA	NA	NA	NA	NA	NA	NA	NA	NA	NA	NA
LOC109905461	0.27	0.05	1	6.73	6.6	11.79	14.52	9.63	11.74	10.93	0.454545	potassium channel subfamily K member 6-like	XP_020358426.1	LOC109905461	321	NA	NA	NA	NA	NA	NA	NA	NA	NA	NA	NA	NA	NA	NA	NA	NA	NA	NA	NA	NA	NA	NA	NA	NA	NA	NA	NA	NA	NA	NA	NA	NA	NA	NA
asmtl	1.2e-13	2.08e-08	1	34.91	33.34	78.16	73.27	96.97	85.75	69.6	0.455029	acetylserotonin O-methyltransferase like	XP_020309170.1	asmtl	322	NA	NA	XP_020309170.1	NA	NA	NA	NA	NA	NA	NA	NA	NA	NA	NA	NA	NA	NA	NA	NA	NA	NA	NA	NA	NA	XP_020309170.1	NA	NA	NA	NA	NA	NA	NA	NA	NA
LOC109881683	1	0.0054	1	14.43	10.34	13.96	22.7	14.98	15.25	14.28	0.455507	2-oxoisovalerate dehydrogenase subunit alpha%2C mitochondrial-like	XP_020329382.1	LOC109881683	323	XP_020329382.1	XP_020329382.1	NA	XP_020329382.1	XP_020329382.1	XP_020329382.1	NA	NA	NA	NA	NA	XP_020329382.1	NA	NA	NA	NA	NA	NA	NA	XP_020329382.1	NA	NA	NA	NA	NA	NA	NA	NA	NA	NA	XP_020329382.1	XP_020329382.1	NA	NA
LOC109904061	2.11e-17	2.67e-14	1	87.7	82.14	175.9	179.98	179.8	184	179.18	0.456384	C-type lectin domain family 10 member A-like%2C transcript variant X1	XP_020356750.1	LOC109904061	324	NA	NA	NA	NA	NA	NA	NA	NA	NA	NA	NA	NA	NA	NA	NA	NA	NA	NA	NA	NA	NA	NA	NA	NA	NA	NA	NA	NA	NA	NA	NA	NA	NA	NA
LOC109872892	1	0.000181	1	31.98	22.12	34.44	48.44	25.37	36.22	32.5	0.456647	non-histone chromosomal protein HMG-14-like	XP_020319897.1	LOC109872892	325	NA	NA	NA	NA	NA	NA	NA	NA	NA	NA	NA	NA	NA	NA	NA	NA	NA	NA	NA	NA	NA	NA	NA	NA	NA	NA	NA	NA	NA	NA	NA	NA	NA	NA
LOC109895803	0.37	3.99e-06	1	27.8	21.66	36.63	47.2	36.09	39.02	40.55	0.458898	myosin light polypeptide 6-like%2C transcript variant X1	XP_020345398.1	LOC109895803	326	NA	NA	NA	NA	NA	NA	NA	NA	NA	NA	NA	NA	NA	NA	NA	NA	NA	NA	NA	NA	NA	NA	NA	NA	NA	NA	NA	NA	NA	NA	NA	NA	NA	NA
LOC109869564	0.00281	0.00283	1	13.6	11.16	24.86	24.3	24.33	25.61	23.46	0.459259	NADH dehydrogenase [ubiquinone] 1 beta subcomplex subunit 11%2C mitochondrial-like	XP_020315377.1	LOC109869564	327	NA	XP_020315377.1	NA	NA	NA	NA	NA	NA	NA	NA	NA	NA	NA	NA	NA	NA	NA	NA	NA	NA	NA	NA	NA	NA	NA	NA	NA	NA	NA	NA	NA	NA	NA	NA
upb1	8.87e-09	1.62e-09	1	51.61	42.02	91.82	91.32	100.81	95.69	87.61	0.46014	beta-ureidopropionase 1%2C transcript variant X2	XP_020345337.1	upb1	328	XP_020345337.1	NA	NA	XP_020345337.1	XP_020345337.1	XP_020345337.1	NA	XP_020345337.1	NA	NA	NA	XP_020345337.1	NA	NA	NA	NA	NA	NA	NA	NA	NA	NA	NA	NA	XP_020345337.1	XP_020345337.1	NA	NA	NA	NA	NA	NA	NA	XP_020345337.1
LOC109869635	1.75e-07	0.01	1	140.48	156.19	383.28	339.1	372.2	416.5	402.96	0.460602	properdin-like	XP_020315492.1	LOC109869635	329	NA	NA	NA	NA	NA	NA	NA	NA	NA	NA	NA	NA	NA	NA	NA	NA	NA	NA	NA	NA	NA	NA	NA	NA	NA	NA	NA	NA	NA	NA	NA	NA	NA	NA
LOC109897986	2.29e-09	3.53e-08	1	58.39	55.73	114.05	120.68	98.89	113.77	107.9	0.4618	peroxiredoxin-6-like%2C transcript variant X2	XP_020348280.1	LOC109897986	330	NA	XP_020348280.1	XP_020348280.1	NA	NA	NA	XP_020348280.1	NA	NA	NA	NA	NA	NA	NA	NA	NA	NA	NA	NA	NA	NA	NA	XP_020348280.1	NA	NA	NA	NA	NA	NA	NA	NA	NA	NA	NA
LOC109899648	1	5.88e-05	1	42.6	27.86	39.42	60.28	30.64	34.37	36.46	0.462177	nuclear receptor coactivator 4-like%2C transcript variant X2	XP_020350655.1	LOC109899648	331	NA	NA	NA	NA	NA	NA	NA	NA	NA	NA	NA	NA	NA	NA	NA	NA	NA	NA	NA	NA	NA	NA	NA	NA	NA	NA	NA	NA	NA	NA	NA	NA	NA	NA
LOC109905552	0.59	0.05	1	8.01	6.79	12.49	14.69	14.55	13.63	12.27	0.462219	serine/arginine-rich splicing factor 7-like%2C transcript variant X1	XP_020358572.1	LOC109905552	332	NA	NA	NA	NA	NA	NA	NA	NA	NA	NA	NA	NA	NA	NA	NA	NA	NA	NA	NA	NA	NA	NA	NA	NA	NA	NA	NA	NA	NA	NA	NA	NA	NA	NA
LOC109877318	0.04	0.05	1	7.31	8.27	14.53	17.89	13.36	21.08	14.6	0.462269	neutral amino acid transporter A-like	XP_020325188.1	LOC109877318	333	NA	NA	NA	NA	NA	NA	NA	NA	NA	NA	NA	NA	NA	NA	NA	NA	NA	NA	NA	NA	NA	NA	NA	NA	NA	NA	NA	NA	NA	NA	NA	NA	NA	NA
LOC109868219	5.44e-06	3.19e-10	1	46	41.88	74.27	90.46	72.23	78.63	67.33	0.462967	D-dopachrome decarboxylase-A-like	XP_020313240.1	LOC109868219	334	NA	NA	NA	NA	NA	NA	NA	NA	NA	NA	NA	NA	NA	NA	NA	NA	NA	NA	NA	NA	NA	NA	NA	NA	NA	NA	NA	NA	NA	NA	NA	NA	NA	NA
LOC109889389	1	0.00019	1	19.96	16.74	24.04	36.14	22.17	23.05	20.33	0.463199	ADP-ribosylation factor 4-like	XP_020336387.1	LOC109889389	335	NA	NA	NA	NA	NA	NA	NA	NA	NA	NA	NA	NA	NA	NA	NA	NA	NA	NA	NA	NA	NA	NA	NA	NA	NA	NA	NA	NA	NA	NA	NA	NA	NA	NA
LOC109878072	0.02	1.45e-07	1	37.9	29.45	53.02	63.52	46.28	53.91	51.74	0.463634	methylmalonate-semialdehyde dehydrogenase [acylating]%2C mitochondrial-like	XP_020325880.1	LOC109878072	336	XP_020325880.1	XP_020325880.1	NA	XP_020325880.1	XP_020325880.1	XP_020325880.1	NA	XP_020325880.1	NA	NA	NA	XP_020325880.1	NA	NA	NA	NA	NA	NA	NA	XP_020325880.1	NA	NA	NA	XP_020325880.1	NA	NA	NA	NA	NA	NA	XP_020325880.1	XP_020325880.1	NA	NA
LOC109888650	0.00144	0.000724	1	92.47	86.81	171.01	187.16	179.1	170.58	138.16	0.463828	uncharacterized LOC109888650	NA	LOC109888650	337	NA	NA	NA	NA	NA	NA	NA	NA	NA	NA	NA	NA	NA	NA	NA	NA	NA	NA	NA	NA	NA	NA	NA	NA	NA	NA	NA	NA	NA	NA	NA	NA	NA	NA
LOC109882581	0.88	0.02	1	9.29	9.01	13.6	19.41	13.07	14.58	12.6	0.464194	proteasome subunit beta type-5-like	XP_020330272.1	LOC109882581	338	NA	NA	NA	NA	NA	NA	NA	NA	NA	NA	NA	NA	NA	NA	NA	NA	NA	NA	NA	NA	NA	NA	NA	NA	NA	NA	NA	NA	NA	NA	NA	NA	NA	NA
LOC109896050	0.000531	8.21e-08	1	39.22	28.61	59.5	61.47	63.99	63.48	60.27	0.46543	putative aminopeptidase W07G4.4	XP_020345842.1	LOC109896050	339	NA	NA	NA	NA	NA	NA	NA	NA	NA	NA	NA	NA	NA	NA	NA	NA	NA	NA	NA	NA	NA	NA	NA	NA	NA	NA	NA	NA	NA	NA	NA	NA	NA	NA
LOC109882775	1.03e-14	3.43e-11	1	107.56	94.22	214.59	202.24	219.94	216.88	212.26	0.465882	insulin-like growth factor-binding protein 2-A	XP_020330452.1	LOC109882775	340	NA	NA	NA	NA	NA	NA	NA	NA	NA	NA	NA	NA	NA	NA	NA	NA	NA	NA	NA	NA	NA	NA	NA	NA	NA	NA	NA	NA	NA	NA	NA	NA	NA	NA
calm1	0.02	8.8e-06	1	25.9	22.31	38.85	47.88	32.53	39.25	33.17	0.465957	calmodulin 1	XP_020356999.1	calm1	341	NA	NA	NA	NA	NA	NA	NA	NA	NA	NA	NA	NA	NA	NA	NA	NA	NA	NA	NA	NA	NA	NA	NA	NA	NA	NA	NA	NA	NA	NA	NA	NA	NA	NA
LOC109902441	0.59	0.02	1	32.62	25.02	47.77	53.69	87.46	60.44	53.12	0.466009	40S ribosomal protein S27-like%2C transcript variant X1	XP_020354375.1	LOC109902441	342	NA	NA	NA	NA	NA	NA	NA	NA	NA	NA	NA	NA	NA	NA	NA	NA	NA	NA	NA	NA	NA	NA	NA	NA	XP_020354375.1	NA	NA	NA	NA	NA	NA	NA	NA	NA
LOC109872908	0.71	0.00311	1	13.12	12.55	18.38	26.87	24.35	24.5	25.56	0.467064	procollagen C-endopeptidase enhancer 2-like	XP_020319925.1	LOC109872908	343	NA	NA	NA	NA	NA	NA	NA	NA	NA	NA	NA	NA	NA	NA	NA	NA	NA	NA	NA	NA	NA	NA	NA	NA	NA	NA	NA	NA	NA	NA	NA	NA	NA	NA
LOC109868618	3.89e-12	7.75e-12	1	60.95	49.83	110.31	106.63	111.11	120.16	111.85	0.467317	cytochrome c oxidase subunit 5B%2C mitochondrial-like	XP_020313892.1	LOC109868618	344	XP_020313892.1	XP_020313892.1	XP_020313892.1	NA	NA	NA	NA	XP_020313892.1	XP_020313892.1	XP_020313892.1	XP_020313892.1	NA	XP_020313892.1	NA	XP_020313892.1	NA	XP_020313892.1	XP_020313892.1	XP_020313892.1	NA	XP_020313892.1	XP_020313892.1	XP_020313892.1	NA	XP_020313892.1	XP_020313892.1	XP_020313892.1	XP_020313892.1	XP_020313892.1	XP_020313892.1	NA	NA	XP_020313892.1	NA
LOC109880855	1	0.03	1	6.81	8.19	9.77	17.46	9.46	11.61	8.67	0.469072	phosphoglycerate mutase 1	XP_020328624.1	LOC109880855	345	XP_020328624.1	XP_020328624.1	XP_020328624.1	XP_020328624.1	XP_020328624.1	XP_020328624.1	XP_020328624.1	XP_020328624.1	XP_020328624.1	XP_020328624.1	XP_020328624.1	XP_020328624.1	XP_020328624.1	XP_020328624.1	XP_020328624.1	XP_020328624.1	XP_020328624.1	XP_020328624.1	XP_020328624.1	NA	XP_020328624.1	XP_020328624.1	XP_020328624.1	NA	XP_020328624.1	XP_020328624.1	XP_020328624.1	XP_020328624.1	XP_020328624.1	XP_020328624.1	NA	NA	XP_020328624.1	XP_020328624.1
hint1	1.71e-05	2.56e-07	1	39.1	29.69	63.9	63.14	60.98	62.02	56.13	0.470225	histidine triad nucleotide binding protein 1	XP_020313605.1	hint1	346	XP_020313605.1	NA	NA	NA	NA	NA	NA	XP_020313605.1	XP_020313605.1	XP_020313605.1	XP_020313605.1	NA	NA	NA	NA	NA	NA	XP_020313605.1	XP_020313605.1	NA	XP_020313605.1	XP_020313605.1	XP_020313605.1	NA	NA	XP_020313605.1	NA	NA	NA	NA	NA	NA	NA	XP_020313605.1
LOC109877314	1	0.00767	1	13.81	10.2	17.44	21.69	16.12	18.48	18.88	0.470263	histidine triad nucleotide-binding protein 2%2C mitochondrial-like	XP_020325186.1	LOC109877314	347	XP_020325186.1	NA	NA	NA	NA	NA	NA	XP_020325186.1	XP_020325186.1	XP_020325186.1	XP_020325186.1	NA	NA	NA	NA	NA	NA	XP_020325186.1	XP_020325186.1	NA	XP_020325186.1	XP_020325186.1	XP_020325186.1	NA	NA	XP_020325186.1	NA	NA	NA	NA	NA	NA	NA	XP_020325186.1
LOC109883379	1.18e-08	7.34e-10	1	114.41	129.18	204.76	274.67	199.29	217.01	195.8	0.47031	glutathione S-transferase A-like	XP_020330987.1	LOC109883379	348	NA	NA	NA	NA	NA	NA	NA	NA	NA	NA	NA	NA	NA	NA	NA	NA	NA	NA	NA	NA	NA	NA	NA	NA	NA	NA	NA	NA	NA	NA	NA	NA	NA	NA
aldh6a1	1	6.5e-05	1	98.03	58.62	86.94	124.41	86.02	100.96	98.27	0.471184	aldehyde dehydrogenase 6 family member A1%2C transcript variant X1	XP_020343607.1	aldh6a1	349	XP_020343607.1	XP_020343607.1	NA	XP_020343607.1	XP_020343607.1	XP_020343607.1	NA	XP_020343607.1	NA	NA	NA	XP_020343607.1	NA	NA	NA	NA	NA	NA	NA	XP_020343607.1	NA	NA	NA	XP_020343607.1	NA	NA	NA	NA	NA	NA	XP_020343607.1	XP_020343607.1	NA	NA
LOC109886767	1	0.00426	1	14.28	11.59	16.85	24.58	15.5	17.19	16.47	0.471522	NADH-cytochrome b5 reductase 3-like	XP_020333951.1	LOC109886767	350	XP_020333951.1	XP_020333951.1	NA	NA	NA	NA	NA	NA	NA	NA	NA	NA	NA	NA	NA	NA	NA	NA	NA	NA	NA	NA	NA	NA	NA	NA	NA	NA	NA	NA	NA	NA	NA	XP_020333951.1
LOC109869469	1	0.00814	0.27	13.64	13.57	15.25	28.74	14.91	21.44	19.1	0.472164	monocarboxylate transporter 1-like	XP_020315236.1	LOC109869469	351	NA	NA	NA	NA	NA	NA	NA	NA	NA	NA	NA	NA	NA	NA	NA	NA	NA	NA	NA	NA	NA	NA	NA	NA	NA	NA	NA	NA	NA	NA	NA	NA	NA	NA
fah	0.01	2.86e-05	0.1	86.55	109.64	133.85	231.24	134.34	153.89	121.76	0.474139	fumarylacetoacetate hydrolase	XP_020329285.1	fah	352	XP_020329285.1	NA	XP_020329285.1	XP_020329285.1	XP_020329285.1	XP_020329285.1	NA	NA	NA	NA	NA	XP_020329285.1	NA	NA	NA	NA	NA	NA	NA	XP_020329285.1	NA	NA	NA	XP_020329285.1	NA	NA	NA	NA	NA	NA	XP_020329285.1	XP_020329285.1	NA	NA
LOC109872341	0.06	0.00357	1	43.52	35.05	69.41	73.52	61.09	84.88	67.94	0.476741	cholesterol 7-alpha-monooxygenase-like	XP_020319131.1	LOC109872341	353	XP_020319131.1	XP_020319131.1	NA	XP_020319131.1	XP_020319131.1	XP_020319131.1	NA	NA	NA	NA	NA	XP_020319131.1	NA	NA	NA	XP_020319131.1	NA	NA	NA	NA	NA	NA	NA	NA	NA	NA	NA	NA	NA	NA	NA	NA	NA	XP_020319131.1
LOC109891097	0.00151	0.00457	1	13.92	12.33	25.83	25.83	23.62	28.74	28.62	0.477352	MICOS complex subunit Mic10-like	XP_020338988.1	LOC109891097	354	NA	NA	NA	NA	NA	NA	NA	NA	NA	NA	NA	NA	NA	NA	NA	NA	NA	NA	NA	NA	NA	NA	NA	NA	NA	NA	NA	NA	NA	NA	NA	NA	NA	NA
LOC109903433	0.00527	3.52e-12	1	331.64	257.16	440.62	538.28	363.66	415.46	397.38	0.477744	fatty acid-binding protein%2C liver-like	XP_020355726.1	LOC109903433	355	NA	NA	NA	NA	NA	NA	NA	NA	NA	NA	NA	NA	NA	NA	NA	NA	NA	NA	NA	NA	NA	NA	NA	NA	NA	NA	NA	NA	NA	NA	NA	NA	NA	NA
LOC109881660	1	0.05	1	15.4	8.73	18.59	18.23	15.58	20.31	19.37	0.478881	membrane-spanning 4-domains subfamily A member 4A-like%2C transcript variant X2	XP_020329355.1	LOC109881660	356	NA	NA	NA	NA	NA	NA	NA	NA	NA	NA	NA	NA	NA	NA	NA	NA	NA	NA	NA	NA	NA	NA	NA	NA	NA	NA	NA	NA	NA	NA	NA	NA	NA	NA
LOC109895369	0.000161	1.4e-08	1	47.27	40.46	72.07	84.42	74.26	81.11	72.51	0.47927	5-hydroxyisourate hydrolase-like	XP_020344599.1	LOC109895369	357	XP_020344599.1	NA	NA	NA	XP_020344599.1	NA	NA	XP_020344599.1	NA	NA	NA	XP_020344599.1	NA	NA	NA	NA	NA	NA	NA	NA	XP_020344599.1	NA	NA	NA	NA	NA	NA	NA	NA	NA	NA	NA	NA	NA
LOC109881108	0.03	0.00616	1	14.23	11.32	23.15	23.58	28.7	24.86	20.48	0.480068	peptidyl-prolyl cis-trans isomerase A-like%2C transcript variant X1	XP_020328852.1	LOC109881108	358	XP_020328852.1	NA	XP_020328852.1	NA	NA	NA	NA	XP_020328852.1	XP_020328852.1	XP_020328852.1	XP_020328852.1	NA	XP_020328852.1	NA	NA	NA	NA	XP_020328852.1	XP_020328852.1	NA	XP_020328852.1	XP_020328852.1	XP_020328852.1	NA	NA	XP_020328852.1	NA	XP_020328852.1	NA	NA	NA	NA	NA	NA
LOC109866618	0.00118	0.03	1	8.95	9.45	19.59	19.63	19.85	19.42	21.78	0.481406	polypeptide N-acetylgalactosaminyltransferase 14-like	XP_020310965.1	LOC109866618	359	NA	NA	NA	NA	NA	NA	NA	NA	NA	NA	NA	NA	NA	NA	NA	NA	NA	NA	NA	NA	NA	NA	NA	NA	XP_020310965.1	XP_020310965.1	NA	NA	NA	NA	NA	NA	NA	NA
LOC109905714	0.00214	0.00345	1	13.89	12.42	25.3	25.72	24.69	25.07	25.46	0.482893	glyoxalase domain-containing protein 4-like	XP_020358838.1	LOC109905714	360	XP_020358838.1	NA	NA	NA	NA	NA	NA	NA	NA	NA	NA	NA	NA	NA	NA	NA	NA	NA	NA	NA	NA	NA	NA	NA	NA	NA	NA	NA	NA	NA	NA	NA	NA	NA
LOC109868567	0.9	0.000242	1	32.85	23.33	41.88	48.28	45.47	50.45	50.37	0.483223	sarcosine dehydrogenase%2C mitochondrial-like	XP_020313807.1	LOC109868567	361	XP_020313807.1	XP_020313807.1	XP_020313807.1	XP_020313807.1	XP_020313807.1	XP_020313807.1	XP_020313807.1	NA	NA	NA	NA	XP_020313807.1	NA	XP_020313807.1	NA	NA	NA	NA	NA	XP_020313807.1	NA	NA	NA	XP_020313807.1	XP_020313807.1	NA	NA	NA	NA	NA	XP_020313807.1	XP_020313807.1	NA	XP_020313807.1
LOC109907618	1	0.04	1	17.48	9.51	20.09	19.67	10.61	13.9	13.54	0.483477	transmembrane protein 268-like%2C transcript variant X5	XP_020361283.1	LOC109907618	362	NA	NA	NA	NA	NA	NA	NA	NA	NA	NA	NA	NA	NA	NA	NA	NA	NA	NA	NA	NA	NA	NA	NA	NA	NA	NA	NA	NA	NA	NA	NA	NA	NA	NA
LOC109880206	0.23	0.0087	1	12.33	11.12	18.89	22.98	19.37	20.7	18.73	0.483899	3-hydroxyisobutyrate dehydrogenase%2C mitochondrial-like	XP_020328021.1	LOC109880206	363	XP_020328021.1	XP_020328021.1	NA	XP_020328021.1	XP_020328021.1	XP_020328021.1	NA	NA	NA	NA	NA	XP_020328021.1	NA	NA	NA	NA	NA	NA	NA	XP_020328021.1	NA	NA	NA	XP_020328021.1	NA	NA	NA	NA	NA	NA	XP_020328021.1	XP_020328021.1	NA	NA
LOC109866384	7.11e-06	6.1e-05	0.96	30.79	21.46	53.94	44.32	52.1	51.31	48.87	0.484206	24-hydroxycholesterol 7-alpha-hydroxylase%2C transcript variant X1	XP_020310622.1	LOC109866384	364	XP_020310622.1	NA	NA	XP_020310622.1	XP_020310622.1	XP_020310622.1	NA	NA	NA	NA	NA	XP_020310622.1	NA	NA	NA	XP_020310622.1	NA	NA	NA	NA	NA	NA	NA	NA	NA	NA	NA	NA	NA	NA	NA	NA	NA	XP_020310622.1
LOC109870441	5.12e-05	0.000135	1	29.27	35.85	56.28	74	56.5	69.97	65.43	0.484459	GTP cyclohydrolase 1-like	XP_020316540.1	LOC109870441	365	XP_020316540.1	NA	XP_020316540.1	XP_020316540.1	XP_020316540.1	XP_020316540.1	XP_020316540.1	NA	NA	NA	NA	NA	NA	XP_020316540.1	NA	NA	NA	NA	NA	NA	NA	NA	XP_020316540.1	NA	XP_020316540.1	NA	NA	NA	NA	NA	NA	NA	XP_020316540.1	XP_020316540.1
LOC109866819	9.51e-07	2.83e-05	1	55.05	41.66	101.96	85.42	103.82	102.54	95.25	0.487708	ATP synthase F(0) complex subunit C3%2C mitochondrial-like%2C transcript variant X2	XP_020311260.1	LOC109866819	366	XP_020311260.1	NA	XP_020311260.1	NA	NA	NA	NA	XP_020311260.1	XP_020311260.1	XP_020311260.1	XP_020311260.1	NA	NA	NA	XP_020311260.1	NA	XP_020311260.1	XP_020311260.1	XP_020311260.1	NA	XP_020311260.1	XP_020311260.1	XP_020311260.1	NA	XP_020311260.1	XP_020311260.1	XP_020311260.1	XP_020311260.1	XP_020311260.1	XP_020311260.1	NA	NA	XP_020311260.1	NA
LOC109907794	1	0.01	1	13.65	14.18	17.09	29.02	21.52	21.64	15.5	0.488629	glucose-6-phosphate 1-dehydrogenase%2C transcript variant X6	XP_020361603.1	LOC109907794	367	XP_020361603.1	XP_020361603.1	NA	NA	NA	NA	XP_020361603.1	XP_020361603.1	XP_020361603.1	XP_020361603.1	XP_020361603.1	NA	NA	XP_020361603.1	NA	NA	NA	NA	NA	NA	NA	NA	XP_020361603.1	NA	NA	XP_020361603.1	XP_020361603.1	NA	NA	NA	NA	NA	XP_020361603.1	XP_020361603.1
agxt2	0.39	0.02	1	19.4	12.6	27.88	25.78	33.74	36.48	32.28	0.488751	alanine--glyoxylate aminotransferase 2	XP_020340364.1	agxt2	368	XP_020340364.1	NA	XP_020340364.1	XP_020340364.1	XP_020340364.1	XP_020340364.1	NA	NA	NA	NA	NA	XP_020340364.1	NA	NA	NA	XP_020340364.1	NA	NA	NA	XP_020340364.1	NA	NA	NA	XP_020340364.1	XP_020340364.1	NA	NA	NA	NA	NA	XP_020340364.1	XP_020340364.1	NA	XP_020340364.1
LOC109866409	0.000307	0.00192	1	1852.4	1695.53	3466.82	3464.24	2538.48	3472.44	3100.34	0.489438	protein LEG1 homolog	XP_020310672.1	LOC109866409	369	NA	NA	NA	NA	NA	NA	NA	NA	NA	NA	NA	NA	NA	NA	NA	NA	NA	NA	NA	NA	NA	NA	NA	NA	NA	NA	NA	NA	NA	NA	NA	NA	NA	NA
LOC109870885	0.09	0.00433	1	16.26	13.47	24.77	27.52	22.57	26.22	22.25	0.489462	S-formylglutathione hydrolase-like	XP_020317159.1	LOC109870885	370	XP_020317159.1	NA	XP_020317159.1	NA	NA	NA	NA	NA	NA	NA	NA	XP_020317159.1	NA	NA	NA	NA	NA	NA	NA	NA	NA	NA	NA	NA	XP_020317159.1	NA	NA	NA	NA	NA	NA	NA	NA	NA
agl	1	0.000223	0.19	32.5	26.52	32.15	54.18	25.9	39.93	31.07	0.48948	amylo-alpha-1%2C 6-glucosidase%2C 4-alpha-glucanotransferase%2C transcript variant X3	XP_020318492.1	agl	371	NA	XP_020318492.1	NA	NA	NA	NA	NA	NA	NA	NA	NA	NA	XP_020318492.1	NA	NA	NA	NA	NA	NA	NA	NA	NA	NA	NA	NA	NA	NA	NA	NA	NA	NA	NA	NA	NA
LOC109871275	0.16	0.00305	1	17.87	13.8	25.85	28.17	23.6	25.9	25.39	0.489883	NADH dehydrogenase [ubiquinone] flavoprotein 3%2C mitochondrial-like	XP_020317685.1	LOC109871275	372	XP_020317685.1	XP_020317685.1	XP_020317685.1	NA	NA	NA	NA	XP_020317685.1	XP_020317685.1	XP_020317685.1	XP_020317685.1	NA	XP_020317685.1	NA	NA	NA	NA	XP_020317685.1	XP_020317685.1	NA	XP_020317685.1	XP_020317685.1	XP_020317685.1	NA	NA	XP_020317685.1	NA	XP_020317685.1	NA	NA	NA	NA	NA	NA
LOC109882116	0.26	0.02	1	11.78	10.28	18.03	20.97	17.4	20.65	23.65	0.490224	putative monooxygenase p33MONOX	XP_020329796.1	LOC109882116	373	NA	NA	NA	NA	NA	NA	NA	NA	NA	NA	NA	NA	NA	NA	NA	NA	NA	NA	NA	NA	NA	NA	NA	NA	NA	NA	NA	NA	NA	NA	NA	NA	NA	NA
LOC109867180	0.000325	0.01	1	11.65	11.15	23.68	22.68	21.99	21.81	18.99	0.491623	cytochrome b-c1 complex subunit Rieske%2C mitochondrial-like	XP_020311762.1	LOC109867180	374	NA	XP_020311762.1	NA	NA	NA	NA	NA	NA	NA	NA	NA	NA	NA	NA	NA	NA	NA	NA	NA	NA	NA	NA	NA	NA	NA	NA	NA	NA	NA	NA	NA	NA	NA	NA
LOC109909047	1	0.00433	1	16.76	13.94	18.44	28.27	16.92	20.13	17.57	0.493102	glucuronokinase 1-like	XP_020363524.1	LOC109909047	375	XP_020363524.1	NA	NA	NA	NA	NA	XP_020363524.1	XP_020363524.1	XP_020363524.1	XP_020363524.1	XP_020363524.1	NA	NA	XP_020363524.1	NA	NA	NA	XP_020363524.1	XP_020363524.1	NA	XP_020363524.1	XP_020363524.1	XP_020363524.1	NA	NA	XP_020363524.1	NA	NA	NA	NA	NA	NA	XP_020363524.1	NA
LOC109901108	0.71	0.000405	1	23.91	21.03	31.2	42.63	27.34	30.63	30.18	0.493315	N-acyl-aromatic-L-amino acid amidohydrolase (carboxylate-forming) B-like%2C transcript variant X2	XP_020352727.1	LOC109901108	376	NA	NA	NA	NA	NA	NA	NA	NA	NA	NA	NA	NA	NA	NA	NA	NA	NA	NA	NA	NA	NA	NA	NA	NA	NA	NA	NA	NA	NA	NA	NA	NA	NA	NA
LOC109899669	1	0.02	0.17	29.21	20.97	21.4	42.47	15.31	22.12	19.93	0.49376	glutamate dehydrogenase%2C mitochondrial-like	XP_020350688.1	LOC109899669	377	XP_020350688.1	XP_020350688.1	NA	XP_020350688.1	XP_020350688.1	XP_020350688.1	NA	NA	NA	NA	NA	XP_020350688.1	NA	NA	NA	NA	NA	NA	NA	XP_020350688.1	NA	NA	NA	XP_020350688.1	XP_020350688.1	NA	NA	NA	NA	NA	XP_020350688.1	XP_020350688.1	NA	XP_020350688.1
LOC109893200	1	0.00015	1	37.96	31.89	46.39	64.39	45.77	55.28	49	0.495263	3-mercaptopyruvate sulfurtransferase-like	XP_020341891.1	LOC109893200	378	XP_020341891.1	NA	XP_020341891.1	XP_020341891.1	XP_020341891.1	XP_020341891.1	XP_020341891.1	NA	NA	NA	NA	XP_020341891.1	NA	NA	NA	NA	NA	NA	NA	XP_020341891.1	NA	NA	NA	NA	NA	NA	NA	NA	NA	NA	XP_020341891.1	XP_020341891.1	NA	NA
LOC109898363	0.000454	0.02	1	65.06	48.16	131.54	97.2	164.12	123.03	102.11	0.495473	nucleoside diphosphate kinase A-like	XP_020348906.1	LOC109898363	379	XP_020348906.1	NA	NA	NA	NA	NA	NA	XP_020348906.1	XP_020348906.1	XP_020348906.1	XP_020348906.1	NA	NA	NA	XP_020348906.1	NA	XP_020348906.1	XP_020348906.1	XP_020348906.1	NA	XP_020348906.1	XP_020348906.1	XP_020348906.1	NA	XP_020348906.1	XP_020348906.1	XP_020348906.1	NA	XP_020348906.1	XP_020348906.1	NA	NA	XP_020348906.1	XP_020348906.1
LOC109894413	0.27	0.04	1	9.6	9.98	15.35	20.12	14.49	16.01	12.92	0.496024	eukaryotic translation initiation factor 4E-like	XP_020343465.1	LOC109894413	380	NA	NA	NA	NA	NA	NA	NA	NA	NA	NA	NA	NA	NA	NA	NA	NA	NA	NA	NA	NA	NA	NA	NA	NA	XP_020343465.1	NA	NA	NA	NA	NA	NA	NA	NA	NA
LOC109893062	4.23e-05	7.77e-06	1	385	379.43	661.71	763.84	527.54	695.71	612.22	0.49674	nucleoside diphosphate kinase-like	XP_020341660.1	LOC109893062	381	XP_020341660.1	NA	NA	NA	NA	NA	NA	XP_020341660.1	XP_020341660.1	XP_020341660.1	XP_020341660.1	NA	NA	NA	XP_020341660.1	NA	XP_020341660.1	XP_020341660.1	XP_020341660.1	NA	XP_020341660.1	XP_020341660.1	XP_020341660.1	NA	XP_020341660.1	XP_020341660.1	XP_020341660.1	NA	XP_020341660.1	XP_020341660.1	NA	NA	XP_020341660.1	XP_020341660.1
LOC109886903	1	0.004	1	20.07	14.82	19.51	29.82	21.68	20.01	19.71	0.496982	2-oxoisovalerate dehydrogenase subunit alpha%2C mitochondrial-like	XP_020334041.1	LOC109886903	382	XP_020334041.1	XP_020334041.1	NA	XP_020334041.1	XP_020334041.1	XP_020334041.1	NA	NA	NA	NA	NA	XP_020334041.1	NA	NA	NA	NA	NA	NA	NA	XP_020334041.1	NA	NA	NA	NA	NA	NA	NA	NA	NA	NA	XP_020334041.1	XP_020334041.1	NA	NA
hsd17b4	1	0.000136	0.35	28.98	25.97	32.92	52.18	33.16	39.05	32.59	0.4977	hydroxysteroid 17-beta dehydrogenase 4	XP_020323282.1	hsd17b4	383	XP_020323282.1	XP_020323282.1	XP_020323282.1	XP_020323282.1	XP_020323282.1	XP_020323282.1	XP_020323282.1	XP_020323282.1	XP_020323282.1	XP_020323282.1	XP_020323282.1	XP_020323282.1	NA	XP_020323282.1	NA	XP_020323282.1	NA	XP_020323282.1	XP_020323282.1	NA	XP_020323282.1	XP_020323282.1	XP_020323282.1	NA	NA	XP_020323282.1	NA	NA	NA	NA	XP_020323282.1	XP_020323282.1	NA	XP_020323282.1
ND3	4.09e-05	2.9e-08	1	383.85	292.87	589.34	587.88	550.63	529.24	556.93	0.49818	NA	YP_001122907.1	ND3	384	NA	NA	NA	NA	NA	NA	NA	NA	NA	NA	NA	NA	NA	NA	NA	NA	NA	NA	NA	NA	NA	NA	NA	NA	NA	NA	NA	NA	NA	NA	NA	NA	NA	NA
LOC109905773	0.51	3.53e-06	1	52.94	39.23	65.7	78.71	62.75	74.11	66.47	0.498412	immunoglobulin superfamily member 5-like%2C transcript variant X1	XP_020358933.1	LOC109905773	385	NA	NA	NA	NA	NA	NA	NA	NA	NA	NA	NA	NA	NA	NA	NA	NA	NA	NA	NA	NA	NA	NA	NA	NA	NA	NA	NA	NA	NA	NA	NA	NA	NA	NA
LOC109890734	2.11e-10	5.73e-08	0.08	67.88	48.55	120.89	96.93	112.2	115.63	123.02	0.500877	ATP synthase F(0) complex subunit C3%2C mitochondrial-like	XP_020338333.1	LOC109890734	386	XP_020338333.1	NA	XP_020338333.1	NA	NA	NA	NA	XP_020338333.1	XP_020338333.1	XP_020338333.1	XP_020338333.1	NA	NA	NA	XP_020338333.1	NA	XP_020338333.1	XP_020338333.1	XP_020338333.1	NA	XP_020338333.1	XP_020338333.1	XP_020338333.1	NA	XP_020338333.1	XP_020338333.1	XP_020338333.1	XP_020338333.1	XP_020338333.1	XP_020338333.1	NA	NA	XP_020338333.1	NA
LOC109885469	8.65e-08	3.85e-06	1	46.09	40.63	84.27	81	83.35	82.47	69.15	0.501605	microsomal glutathione S-transferase 1-like	XP_020332903.1	LOC109885469	387	NA	XP_020332903.1	NA	NA	NA	NA	NA	NA	NA	NA	NA	NA	NA	NA	NA	NA	NA	NA	NA	NA	NA	NA	NA	NA	XP_020332903.1	NA	NA	NA	NA	NA	NA	NA	NA	NA
chdh	0.01	0.01	1	14.82	11.93	25.3	23.69	34.5	30.52	25.66	0.503588	choline dehydrogenase	XP_020361647.1	chdh	388	NA	XP_020361647.1	NA	NA	NA	NA	NA	NA	NA	NA	NA	NA	NA	NA	NA	NA	NA	NA	NA	NA	NA	NA	NA	NA	XP_020361647.1	NA	NA	NA	NA	NA	NA	NA	NA	NA
LOC109894453	4.25e-09	3.39e-05	0.49	48.75	39.03	97.11	77.44	117.19	103.07	101.5	0.504003	cathepsin Z-like	XP_020343547.1	LOC109894453	389	NA	NA	NA	NA	NA	NA	NA	NA	NA	NA	NA	NA	NA	NA	NA	NA	NA	NA	NA	NA	NA	NA	NA	NA	NA	NA	NA	NA	NA	NA	NA	NA	NA	NA
amt	0.06	0.00106	1	21.91	17.67	31.97	35	39.49	41.2	40.73	0.504857	aminomethyltransferase	XP_020314939.1	amt	390	XP_020314939.1	NA	XP_020314939.1	XP_020314939.1	XP_020314939.1	XP_020314939.1	NA	NA	NA	NA	NA	XP_020314939.1	NA	NA	NA	NA	NA	NA	NA	XP_020314939.1	NA	NA	NA	XP_020314939.1	NA	NA	NA	NA	NA	NA	XP_020314939.1	XP_020314939.1	NA	NA
LOC109880474	3.37e-05	1.67e-06	1	185.1	146.94	298.03	290.55	283.12	320.99	287.5	0.505731	superoxide dismutase [Cu-Zn]-like	XP_020328267.1	LOC109880474	391	XP_020328267.1	XP_020328267.1	XP_020328267.1	NA	NA	NA	XP_020328267.1	NA	NA	NA	NA	NA	NA	NA	NA	NA	NA	NA	NA	NA	NA	NA	NA	NA	NA	NA	NA	NA	NA	NA	NA	NA	NA	XP_020328267.1
tspo	0.00284	0.03	1	11.78	10.83	22.3	21.35	25.29	24.71	23.42	0.50726	translocator protein%2C transcript variant X3	XP_020342476.1	tspo	392	NA	NA	XP_020342476.1	NA	NA	NA	XP_020342476.1	NA	NA	NA	NA	NA	NA	NA	NA	NA	NA	NA	NA	NA	NA	NA	NA	NA	XP_020342476.1	NA	NA	NA	NA	NA	NA	NA	NA	NA
LOC109895580	1	0.03	1	20.14	13.53	26.49	26.66	18.67	27.68	24.64	0.507502	histone H1x	XP_020344976.1	LOC109895580	393	NA	NA	NA	NA	NA	NA	NA	NA	NA	NA	NA	NA	NA	NA	NA	NA	NA	NA	NA	NA	NA	NA	NA	NA	NA	NA	NA	NA	NA	NA	NA	NA	NA	NA
ftcd	1	0.000272	1	231.92	148.1	204.71	291.37	157.81	207.34	180.36	0.508288	formimidoyltransferase cyclodeaminase	XP_020360106.1	ftcd	394	XP_020360106.1	NA	XP_020360106.1	XP_020360106.1	XP_020360106.1	XP_020360106.1	XP_020360106.1	NA	NA	NA	NA	XP_020360106.1	NA	XP_020360106.1	NA	XP_020360106.1	NA	NA	NA	XP_020360106.1	NA	NA	NA	XP_020360106.1	NA	NA	NA	NA	NA	NA	XP_020360106.1	XP_020360106.1	NA	NA
LOC109869281	4.3e-05	0.01	1	21.86	18.89	43.44	37.08	45.65	43.17	39.28	0.509439	tumor protein D54-like%2C transcript variant X1	XP_020314906.1	LOC109869281	395	NA	NA	NA	NA	NA	NA	NA	NA	NA	NA	NA	NA	NA	NA	NA	NA	NA	NA	NA	NA	NA	NA	NA	NA	NA	NA	NA	NA	NA	NA	NA	NA	NA	NA
calm2	0.15	0.05	1	9.18	9.88	15.42	19.35	12.9	13.44	11.26	0.510594	calmodulin 2	XP_020337147.1	calm2	396	NA	NA	NA	NA	NA	NA	NA	NA	NA	NA	NA	NA	NA	NA	NA	NA	NA	NA	NA	NA	NA	NA	NA	NA	NA	NA	NA	NA	NA	NA	NA	NA	NA	NA
LOC109899868	0.04	0.02	1	15.08	14.06	25.01	27.5	26.12	28.53	29.46	0.511273	elongation of very long chain fatty acids protein 5-like	XP_020351067.1	LOC109899868	397	XP_020351067.1	NA	XP_020351067.1	XP_020351067.1	XP_020351067.1	XP_020351067.1	NA	NA	NA	NA	NA	NA	NA	NA	NA	XP_020351067.1	NA	NA	NA	NA	NA	NA	NA	NA	XP_020351067.1	NA	NA	NA	NA	NA	NA	NA	NA	XP_020351067.1
LOC109901157	0.88	0.03	1	12.37	10.8	17.16	21.05	19.28	20.76	17.67	0.513064	bifunctional UDP-N-acetylglucosamine 2-epimerase/N-acetylmannosamine kinase-like	XP_020352794.1	LOC109901157	398	XP_020352794.1	NA	XP_020352794.1	XP_020352794.1	XP_020352794.1	XP_020352794.1	NA	XP_020352794.1	NA	NA	NA	NA	NA	NA	NA	NA	NA	NA	NA	NA	NA	NA	NA	NA	NA	XP_020352794.1	NA	NA	NA	NA	NA	NA	NA	XP_020352794.1
LOC109891098	0.84	0.02	1	16.52	14.98	22.62	29.18	20.13	26.61	26.46	0.513365	F-actin-capping protein subunit beta isoforms 1 and 2%2C transcript variant X1	XP_020338990.1	LOC109891098	399	NA	NA	NA	NA	NA	NA	NA	NA	NA	NA	NA	NA	NA	NA	NA	NA	NA	NA	NA	NA	NA	NA	NA	NA	NA	NA	NA	NA	NA	NA	NA	NA	NA	NA
cebpa	1	0.000307	0.000266	35.48	33.07	28.23	64.39	23.1	32.13	27.36	0.513589	CCAAT/enhancer binding protein alpha	XP_020332712.1	cebpa	400	NA	NA	NA	NA	NA	NA	NA	NA	NA	NA	NA	NA	NA	NA	NA	NA	NA	NA	NA	NA	NA	NA	NA	NA	NA	NA	NA	NA	NA	NA	NA	NA	NA	NA
LOC109872755	0.07	0.02	1	13.95	13.16	22.25	25.49	25.01	24.34	21.81	0.516281	NADH dehydrogenase [ubiquinone] iron-sulfur protein 3%2C mitochondrial-like	XP_020319657.1	LOC109872755	401	XP_020319657.1	XP_020319657.1	XP_020319657.1	NA	NA	NA	NA	XP_020319657.1	XP_020319657.1	XP_020319657.1	XP_020319657.1	NA	XP_020319657.1	NA	NA	NA	NA	XP_020319657.1	XP_020319657.1	NA	XP_020319657.1	XP_020319657.1	XP_020319657.1	NA	NA	XP_020319657.1	NA	XP_020319657.1	NA	NA	NA	NA	NA	NA
tmem254	1	6.38e-06	1	108.52	80.47	123.53	155.53	135.07	151.73	139.94	0.517392	transmembrane protein 254	XP_020350633.1	tmem254	402	NA	NA	NA	NA	NA	NA	NA	NA	NA	NA	NA	NA	NA	NA	NA	NA	NA	NA	NA	NA	NA	NA	NA	NA	NA	NA	NA	NA	NA	NA	NA	NA	NA	NA
LOC109876167	1	0.02	1	31.75	19.07	24.91	36.83	23.67	29.9	28.2	0.517784	actin-related protein 2/3 complex subunit 1A-like	XP_020324222.1	LOC109876167	403	NA	NA	NA	NA	NA	NA	NA	NA	NA	NA	NA	NA	NA	NA	NA	NA	NA	NA	NA	NA	NA	NA	NA	NA	NA	NA	NA	NA	NA	NA	NA	NA	NA	NA
amdhd1	0.59	1.98e-07	1	78.76	58.98	93.02	113.08	87.03	91.36	91.85	0.521578	amidohydrolase domain containing 1%2C transcript variant X2	XP_020346520.1	amdhd1	404	XP_020346520.1	NA	XP_020346520.1	XP_020346520.1	XP_020346520.1	XP_020346520.1	NA	NA	NA	NA	NA	XP_020346520.1	NA	NA	NA	XP_020346520.1	NA	NA	NA	XP_020346520.1	NA	NA	NA	XP_020346520.1	NA	NA	NA	NA	NA	NA	XP_020346520.1	XP_020346520.1	NA	NA
LOC109879410	1.41e-08	2.54e-07	0.9	105.98	81.62	180.14	156.3	177.8	176.56	160.49	0.522201	ATP synthase subunit beta%2C mitochondrial	XP_020327178.1	LOC109879410	405	XP_020327178.1	NA	XP_020327178.1	NA	NA	NA	NA	XP_020327178.1	XP_020327178.1	XP_020327178.1	XP_020327178.1	NA	XP_020327178.1	NA	XP_020327178.1	NA	XP_020327178.1	XP_020327178.1	XP_020327178.1	NA	XP_020327178.1	XP_020327178.1	XP_020327178.1	NA	XP_020327178.1	XP_020327178.1	XP_020327178.1	XP_020327178.1	XP_020327178.1	XP_020327178.1	NA	NA	XP_020327178.1	NA
ttr	1.8e-08	4e-05	1	749.5	680.18	1429.59	1302.43	1349.8	1501.98	1677.2	0.522239	transthyretin	XP_020355007.1	ttr	406	XP_020355007.1	NA	NA	NA	NA	NA	NA	XP_020355007.1	NA	NA	NA	NA	NA	NA	NA	NA	NA	NA	NA	NA	XP_020355007.1	NA	NA	NA	NA	NA	NA	NA	NA	NA	NA	NA	NA	NA
LOC109876148	0.00685	0.00258	1	18.48	19.87	30.62	37.97	33.55	38.12	33.22	0.523308	enhancer of rudimentary homolog	XP_020324206.1	LOC109876148	407	XP_020324206.1	NA	NA	NA	NA	NA	NA	XP_020324206.1	XP_020324206.1	XP_020324206.1	NA	NA	NA	NA	XP_020324206.1	NA	XP_020324206.1	NA	NA	NA	NA	NA	XP_020324206.1	NA	XP_020324206.1	XP_020324206.1	NA	NA	NA	NA	NA	NA	XP_020324206.1	NA
nit1	1	0.03	1	16.64	12.69	17.5	24.21	19.32	19.14	17.44	0.524164	nitrilase 1	XP_020359678.1	nit1	408	NA	NA	NA	NA	NA	NA	NA	NA	NA	NA	NA	NA	NA	NA	NA	NA	NA	NA	NA	NA	NA	NA	NA	NA	NA	NA	NA	NA	NA	NA	NA	NA	NA	NA
mpc2	0.02	0.000125	1	31.39	27.19	44.5	51.85	40.19	41.7	36.09	0.524397	mitochondrial pyruvate carrier 2	XP_020316749.1	mpc2	409	XP_020316749.1	NA	NA	XP_020316749.1	XP_020316749.1	XP_020316749.1	XP_020316749.1	XP_020316749.1	XP_020316749.1	XP_020316749.1	XP_020316749.1	NA	NA	XP_020316749.1	XP_020316749.1	XP_020316749.1	XP_020316749.1	XP_020316749.1	XP_020316749.1	NA	XP_020316749.1	XP_020316749.1	XP_020316749.1	NA	XP_020316749.1	XP_020316749.1	XP_020316749.1	NA	XP_020316749.1	XP_020316749.1	NA	NA	XP_020316749.1	NA
LOC109884127	1	0.01	1	90.04	92.19	112.71	175.23	93.92	151.89	90.75	0.526109	fatty acid desaturase 2-like	XP_020331712.1	LOC109884127	410	XP_020331712.1	XP_020331712.1	NA	XP_020331712.1	XP_020331712.1	XP_020331712.1	NA	NA	NA	NA	NA	NA	NA	NA	NA	XP_020331712.1	NA	NA	NA	NA	NA	NA	NA	NA	NA	NA	NA	NA	NA	NA	NA	NA	NA	XP_020331712.1
LOC109889760	0.00143	0.000405	0.54	111.38	71.51	172.98	135.81	185.35	161.54	156.31	0.526544	cytochrome c oxidase subunit 5B%2C mitochondrial-like	XP_020337041.1	LOC109889760	411	XP_020337041.1	XP_020337041.1	XP_020337041.1	NA	NA	NA	NA	XP_020337041.1	XP_020337041.1	XP_020337041.1	XP_020337041.1	NA	XP_020337041.1	NA	XP_020337041.1	NA	XP_020337041.1	XP_020337041.1	XP_020337041.1	NA	XP_020337041.1	XP_020337041.1	XP_020337041.1	NA	XP_020337041.1	XP_020337041.1	XP_020337041.1	XP_020337041.1	XP_020337041.1	XP_020337041.1	NA	NA	XP_020337041.1	NA
dera	1	0.00272	1	22.83	19.35	24.91	36.72	27.67	30.63	27.72	0.526961	deoxyribose-phosphate aldolase	XP_020329833.1	dera	412	XP_020329833.1	NA	NA	NA	NA	NA	XP_020329833.1	XP_020329833.1	XP_020329833.1	XP_020329833.1	XP_020329833.1	XP_020329833.1	NA	XP_020329833.1	NA	NA	NA	NA	NA	NA	NA	NA	XP_020329833.1	NA	NA	XP_020329833.1	NA	NA	NA	NA	NA	NA	NA	NA
LOC109903672	2.64e-07	0.01	0.4	21.73	18.04	45.74	34.2	59.45	46.76	44.82	0.527485	NADH dehydrogenase [ubiquinone] iron-sulfur protein 5-like	XP_020356124.1	LOC109903672	413	XP_020356124.1	XP_020356124.1	XP_020356124.1	NA	NA	NA	NA	XP_020356124.1	XP_020356124.1	XP_020356124.1	XP_020356124.1	NA	XP_020356124.1	NA	NA	NA	NA	XP_020356124.1	XP_020356124.1	NA	XP_020356124.1	XP_020356124.1	XP_020356124.1	NA	NA	XP_020356124.1	NA	XP_020356124.1	NA	NA	NA	NA	NA	NA
LOC109896142	0.000532	1.09e-05	1	46.19	37.57	69.07	71.16	70.74	74.12	65.55	0.527965	ATP synthase subunit alpha%2C mitochondrial-like	XP_020345993.1	LOC109896142	414	XP_020345993.1	NA	XP_020345993.1	NA	NA	NA	NA	XP_020345993.1	XP_020345993.1	XP_020345993.1	XP_020345993.1	NA	XP_020345993.1	NA	XP_020345993.1	NA	XP_020345993.1	XP_020345993.1	XP_020345993.1	NA	XP_020345993.1	XP_020345993.1	XP_020345993.1	NA	XP_020345993.1	XP_020345993.1	XP_020345993.1	XP_020345993.1	XP_020345993.1	XP_020345993.1	NA	NA	XP_020345993.1	NA
rmdn1	0.02	0.00461	1	21.38	19.52	33.62	36.85	33.52	38.53	37.9	0.529715	regulator of microtubule dynamics 1%2C transcript variant X2	XP_020364719.1	rmdn1	415	NA	NA	NA	NA	NA	NA	NA	NA	NA	NA	NA	NA	NA	NA	NA	NA	NA	NA	NA	NA	NA	NA	NA	NA	NA	NA	NA	NA	NA	NA	NA	NA	NA	NA
LOC109904973	0.07	0.000518	1	53.68	57.2	77.48	107.91	76.23	90.89	81.83	0.530071	hypoxanthine-guanine phosphoribosyltransferase	XP_020357652.1	LOC109904973	416	XP_020357652.1	NA	XP_020357652.1	NA	NA	NA	NA	XP_020357652.1	XP_020357652.1	XP_020357652.1	XP_020357652.1	XP_020357652.1	NA	NA	XP_020357652.1	NA	XP_020357652.1	XP_020357652.1	XP_020357652.1	NA	XP_020357652.1	XP_020357652.1	XP_020357652.1	NA	XP_020357652.1	XP_020357652.1	XP_020357652.1	XP_020357652.1	XP_020357652.1	XP_020357652.1	NA	NA	XP_020357652.1	XP_020357652.1
LOC109872651	3.86e-07	0.000899	0.33	29.6	22.99	55.05	43.32	59.52	54.44	48.94	0.530702	malate dehydrogenase%2C mitochondrial-like	XP_020319551.1	LOC109872651	417	XP_020319551.1	XP_020319551.1	XP_020319551.1	XP_020319551.1	XP_020319551.1	XP_020319551.1	XP_020319551.1	XP_020319551.1	XP_020319551.1	XP_020319551.1	NA	NA	XP_020319551.1	XP_020319551.1	NA	NA	NA	NA	NA	NA	NA	NA	XP_020319551.1	NA	NA	NA	NA	NA	NA	NA	NA	NA	NA	XP_020319551.1
LOC109869589	0.0025	2.51e-08	1	98.14	79.91	132.36	150.46	119.06	142.68	125.07	0.531105	ATP synthase subunit O%2C mitochondrial-like	XP_020315412.1	LOC109869589	418	XP_020315412.1	NA	XP_020315412.1	NA	NA	NA	NA	XP_020315412.1	XP_020315412.1	XP_020315412.1	XP_020315412.1	NA	NA	NA	XP_020315412.1	NA	XP_020315412.1	XP_020315412.1	XP_020315412.1	NA	XP_020315412.1	XP_020315412.1	XP_020315412.1	NA	XP_020315412.1	XP_020315412.1	XP_020315412.1	XP_020315412.1	XP_020315412.1	XP_020315412.1	NA	NA	XP_020315412.1	NA
pccb	0.9	0.00359	1	25.18	20.88	31.97	39.31	33.3	34.68	34.74	0.531163	propionyl-CoA carboxylase beta subunit	XP_020331153.1	pccb	419	XP_020331153.1	NA	XP_020331153.1	XP_020331153.1	XP_020331153.1	XP_020331153.1	XP_020331153.1	NA	NA	NA	NA	XP_020331153.1	NA	XP_020331153.1	NA	XP_020331153.1	NA	NA	NA	XP_020331153.1	NA	NA	NA	NA	NA	NA	NA	NA	NA	NA	XP_020331153.1	XP_020331153.1	NA	NA
LOC109885073	0.00393	0.00018	1	169.85	142.07	258.68	267.13	211.93	215.72	234.15	0.531838	complement factor D-like	XP_020332527.1	LOC109885073	420	NA	NA	NA	NA	NA	NA	NA	NA	NA	NA	NA	NA	NA	NA	NA	NA	NA	NA	NA	NA	NA	NA	NA	NA	NA	NA	NA	NA	NA	NA	NA	NA	NA	NA
LOC109893686	0.00475	0.00562	1	21.99	17.5	35.25	32.82	37.08	35.94	32.44	0.533211	enolase	XP_020342495.1	LOC109893686	421	XP_020342495.1	XP_020342495.1	XP_020342495.1	XP_020342495.1	XP_020342495.1	XP_020342495.1	XP_020342495.1	XP_020342495.1	XP_020342495.1	XP_020342495.1	XP_020342495.1	XP_020342495.1	XP_020342495.1	XP_020342495.1	XP_020342495.1	XP_020342495.1	XP_020342495.1	XP_020342495.1	XP_020342495.1	NA	XP_020342495.1	XP_020342495.1	XP_020342495.1	NA	XP_020342495.1	XP_020342495.1	XP_020342495.1	XP_020342495.1	XP_020342495.1	XP_020342495.1	NA	NA	XP_020342495.1	XP_020342495.1
LOC109901147	0.00986	0.00993	1	16.7	16.38	27.59	30.65	24.95	26.15	22.61	0.534421	NADH dehydrogenase [ubiquinone] iron-sulfur protein 8%2C mitochondrial-like	XP_020352780.1	LOC109901147	422	XP_020352780.1	XP_020352780.1	XP_020352780.1	NA	NA	NA	NA	XP_020352780.1	XP_020352780.1	XP_020352780.1	XP_020352780.1	NA	XP_020352780.1	NA	NA	NA	NA	XP_020352780.1	XP_020352780.1	NA	XP_020352780.1	XP_020352780.1	XP_020352780.1	NA	NA	XP_020352780.1	NA	XP_020352780.1	NA	NA	NA	NA	NA	NA
atp5i	0.000221	0.000815	1	60.51	45.89	99.08	85.85	92.12	103.14	76.99	0.534537	ATP synthase%2C H+ transporting%2C mitochondrial Fo complex subunit E	XP_020313029.1	atp5i	423	XP_020313029.1	NA	XP_020313029.1	NA	NA	NA	NA	XP_020313029.1	XP_020313029.1	XP_020313029.1	XP_020313029.1	NA	XP_020313029.1	NA	XP_020313029.1	NA	XP_020313029.1	XP_020313029.1	XP_020313029.1	NA	XP_020313029.1	XP_020313029.1	XP_020313029.1	NA	XP_020313029.1	XP_020313029.1	XP_020313029.1	XP_020313029.1	XP_020313029.1	XP_020313029.1	NA	NA	XP_020313029.1	NA
fuom	0.12	9.56e-05	1	37.87	37.59	51.19	70.32	40.39	52.13	55.49	0.534556	fucose mutarotase%2C transcript variant X2	XP_020336962.1	fuom	424	XP_020336962.1	NA	NA	NA	NA	NA	NA	NA	NA	NA	NA	NA	NA	NA	NA	NA	NA	NA	NA	NA	NA	NA	NA	NA	NA	NA	NA	NA	NA	NA	NA	NA	NA	NA
LOC109897965	1	0.04	1	15.64	13.31	18.7	24.89	17.24	20.85	18.06	0.534753	methylcrotonoyl-CoA carboxylase subunit alpha%2C mitochondrial-like	XP_020348256.1	LOC109897965	425	XP_020348256.1	NA	XP_020348256.1	XP_020348256.1	XP_020348256.1	XP_020348256.1	XP_020348256.1	NA	NA	NA	NA	XP_020348256.1	NA	XP_020348256.1	NA	XP_020348256.1	NA	NA	NA	XP_020348256.1	NA	NA	NA	XP_020348256.1	NA	NA	NA	NA	NA	NA	XP_020348256.1	XP_020348256.1	NA	NA
LOC109891996	0.02	0.04	1	15.96	12.6	26.01	23.56	28.26	25.31	23.82	0.534805	MICOS complex subunit mic25a-like	XP_020340024.1	LOC109891996	426	NA	NA	NA	NA	NA	NA	NA	NA	NA	NA	NA	NA	NA	NA	NA	NA	NA	NA	NA	NA	NA	NA	NA	NA	NA	NA	NA	NA	NA	NA	NA	NA	NA	NA
ost4	0.00222	0.00135	1	33.98	31.59	54.02	58.94	56.63	55.89	44.7	0.535969	oligosaccharyltransferase complex subunit 4%2C non-catalytic	XP_020334334.1	ost4	427	NA	NA	NA	NA	NA	NA	NA	NA	NA	NA	NA	NA	NA	NA	NA	NA	NA	NA	NA	NA	NA	NA	NA	NA	XP_020334334.1	XP_020334334.1	NA	NA	NA	NA	NA	NA	NA	NA
LOC109893438	1	2.04e-05	1	132.25	111.28	155.3	206.96	138.1	168.86	167.55	0.537688	glutaryl-CoA dehydrogenase%2C mitochondrial-like%2C transcript variant X3	XP_020342255.1	LOC109893438	428	XP_020342255.1	XP_020342255.1	NA	XP_020342255.1	XP_020342255.1	XP_020342255.1	XP_020342255.1	XP_020342255.1	XP_020342255.1	XP_020342255.1	XP_020342255.1	XP_020342255.1	NA	XP_020342255.1	XP_020342255.1	XP_020342255.1	XP_020342255.1	XP_020342255.1	XP_020342255.1	XP_020342255.1	XP_020342255.1	XP_020342255.1	XP_020342255.1	XP_020342255.1	XP_020342255.1	XP_020342255.1	XP_020342255.1	NA	XP_020342255.1	XP_020342255.1	XP_020342255.1	XP_020342255.1	XP_020342255.1	NA
LOC109886013	0.83	0.02	1	213.09	211.7	279.95	393.72	221.14	314.87	193.3	0.537692	uncharacterized LOC109886013	NA	LOC109886013	429	NA	NA	NA	NA	NA	NA	NA	NA	NA	NA	NA	NA	NA	NA	NA	NA	NA	NA	NA	NA	NA	NA	NA	NA	NA	NA	NA	NA	NA	NA	NA	NA	NA	NA
LOC109872554	7.11e-06	0.000415	1	25.27	24.37	45.06	45.32	46.65	47.96	48.61	0.537732	histone H3.3	XP_020319415.1	LOC109872554	430	NA	NA	NA	NA	NA	NA	NA	NA	NA	NA	NA	NA	NA	NA	NA	NA	NA	NA	NA	NA	NA	NA	NA	NA	NA	NA	NA	NA	NA	NA	NA	NA	NA	NA
LOC109871292	1	0.00667	1	26.53	19.14	32.74	35.41	33.19	32.24	27.2	0.540525	peroxisomal bifunctional enzyme-like	XP_020317706.1	LOC109871292	431	XP_020317706.1	XP_020317706.1	NA	XP_020317706.1	XP_020317706.1	XP_020317706.1	XP_020317706.1	XP_020317706.1	XP_020317706.1	XP_020317706.1	XP_020317706.1	XP_020317706.1	NA	XP_020317706.1	NA	XP_020317706.1	NA	XP_020317706.1	XP_020317706.1	NA	XP_020317706.1	XP_020317706.1	XP_020317706.1	NA	NA	XP_020317706.1	NA	NA	NA	NA	XP_020317706.1	XP_020317706.1	NA	NA
LOC109873606	6.34e-05	0.000295	1	34.52	28.78	56.16	53.22	64.46	58.15	50.39	0.540774	succinyl-CoA:3-ketoacid coenzyme A transferase 1%2C mitochondrial-like	XP_020320833.1	LOC109873606	432	XP_020320833.1	NA	XP_020320833.1	NA	NA	NA	NA	NA	NA	NA	NA	XP_020320833.1	XP_020320833.1	NA	NA	NA	NA	NA	NA	NA	NA	NA	NA	NA	NA	NA	NA	NA	NA	NA	NA	NA	NA	NA
aldh2	5.3e-08	0.00687	0.96	54.32	49.77	117.5	92.01	149.82	130.25	116.64	0.540919	aldehyde dehydrogenase 2 family (mitochondrial)	XP_020353430.1	aldh2	433	XP_020353430.1	XP_020353430.1	XP_020353430.1	NA	NA	NA	NA	NA	NA	NA	NA	XP_020353430.1	XP_020353430.1	NA	NA	NA	NA	NA	NA	NA	NA	NA	NA	NA	NA	NA	NA	NA	NA	NA	NA	NA	NA	NA
LOC109907690	0.33	0.03	1	30.4	18.37	40.98	33.95	35.24	40.37	35.82	0.54109	protein S100-A1-like	XP_020361396.1	LOC109907690	434	NA	NA	NA	NA	NA	NA	NA	NA	NA	NA	NA	NA	NA	NA	NA	NA	NA	NA	NA	NA	NA	NA	NA	NA	NA	NA	NA	NA	NA	NA	NA	NA	NA	NA
LOC109881583	1.86e-07	6.7e-07	1	56.16	53.46	92.1	98.76	79.65	77.21	75.94	0.541312	fumarylacetoacetate hydrolase domain-containing protein 2-like%2C transcript variant X4	XP_020329310.1	LOC109881583	435	NA	NA	NA	NA	NA	NA	NA	NA	NA	NA	NA	NA	NA	NA	NA	NA	NA	NA	NA	NA	NA	NA	NA	NA	NA	NA	NA	NA	NA	NA	NA	NA	NA	NA
LOC109882746	1	0.03	1	19.96	14.8	21.86	27.29	24.37	25.33	20.62	0.542323	peroxisomal bifunctional enzyme-like	XP_020330428.1	LOC109882746	436	XP_020330428.1	XP_020330428.1	NA	XP_020330428.1	XP_020330428.1	XP_020330428.1	NA	NA	NA	NA	NA	XP_020330428.1	NA	NA	NA	XP_020330428.1	NA	NA	NA	NA	NA	NA	NA	NA	NA	NA	NA	NA	NA	NA	XP_020330428.1	XP_020330428.1	NA	NA
LOC109868266	1	0.00082	1	90.3	61.94	90.74	113.74	81.48	92.36	82.97	0.544575	annexin A4-like	XP_020313287.1	LOC109868266	437	NA	NA	NA	NA	NA	NA	NA	NA	NA	NA	NA	NA	NA	NA	NA	NA	NA	NA	NA	NA	NA	NA	NA	NA	NA	NA	NA	NA	NA	NA	NA	NA	NA	NA
LOC109896961	1.18e-05	0.000267	1	87.29	98.5	150.13	180.79	162.46	171.91	126.76	0.544831	thioredoxin-like	XP_020347025.1	LOC109896961	438	XP_020347025.1	XP_020347025.1	NA	NA	NA	NA	NA	NA	NA	NA	NA	NA	NA	NA	NA	NA	NA	NA	NA	NA	NA	NA	NA	NA	NA	NA	NA	NA	NA	NA	NA	NA	NA	NA
LOC109908355	0.4	0.00804	1	29.49	24.64	39.67	45.16	43.59	46.38	53.38	0.545616	keratin%2C type II cytoskeletal 8-like	XP_020362590.1	LOC109908355	439	NA	NA	NA	NA	NA	NA	NA	NA	NA	NA	NA	NA	NA	NA	NA	NA	NA	NA	NA	NA	NA	NA	NA	NA	NA	NA	NA	NA	NA	NA	NA	NA	NA	NA
LOC109895423	3.53e-11	0.00122	0.01	47.72	38.41	102.3	70.39	102.86	91.97	89.2	0.545674	cytochrome c oxidase subunit 5A%2C mitochondrial-like	XP_020344674.1	LOC109895423	440	XP_020344674.1	XP_020344674.1	XP_020344674.1	NA	NA	NA	NA	XP_020344674.1	XP_020344674.1	XP_020344674.1	XP_020344674.1	NA	XP_020344674.1	NA	NA	NA	NA	XP_020344674.1	XP_020344674.1	NA	XP_020344674.1	XP_020344674.1	XP_020344674.1	NA	NA	XP_020344674.1	NA	XP_020344674.1	NA	NA	NA	NA	NA	NA
LOC109878690	2.66e-19	5.77e-13	0.06	189.88	155.55	326.42	284.81	298.08	310.85	301.49	0.546154	cytochrome c oxidase subunit NDUFA4-like	XP_020326489.1	LOC109878690	441	NA	XP_020326489.1	NA	NA	NA	NA	NA	NA	NA	NA	NA	NA	NA	NA	NA	NA	NA	NA	NA	NA	NA	NA	NA	NA	NA	NA	NA	NA	NA	NA	NA	NA	NA	NA
LOC109864673	1.49e-06	0.00359	1	52.31	61.28	105.96	112.2	122.49	132.83	91.23	0.546168	NADP-dependent malic enzyme-like	XP_020308132.1	LOC109864673	442	XP_020308132.1	XP_020308132.1	XP_020308132.1	XP_020308132.1	XP_020308132.1	XP_020308132.1	XP_020308132.1	XP_020308132.1	XP_020308132.1	XP_020308132.1	NA	NA	XP_020308132.1	XP_020308132.1	XP_020308132.1	XP_020308132.1	XP_020308132.1	NA	NA	NA	NA	NA	XP_020308132.1	NA	XP_020308132.1	NA	NA	NA	NA	NA	NA	NA	XP_020308132.1	NA
LOC109870163	1.75e-07	0.04	1	12.93	14.48	31.06	26.51	34.77	32.9	26.3	0.546209	voltage-dependent anion-selective channel protein 2	XP_020316129.1	LOC109870163	443	NA	NA	NA	NA	NA	NA	NA	NA	NA	NA	NA	NA	NA	NA	NA	NA	NA	NA	NA	NA	NA	NA	NA	NA	NA	NA	NA	NA	NA	NA	NA	NA	NA	NA
acox1	0.33	0.000113	1	42.31	37.78	53.54	69.1	55.42	50.4	48.16	0.546744	acyl-CoA oxidase 1%2C transcript variant X1	XP_020309704.1	acox1	444	XP_020309704.1	XP_020309704.1	XP_020309704.1	XP_020309704.1	XP_020309704.1	XP_020309704.1	NA	NA	NA	NA	NA	XP_020309704.1	XP_020309704.1	NA	NA	XP_020309704.1	NA	NA	NA	NA	NA	NA	NA	NA	NA	NA	NA	NA	NA	NA	XP_020309704.1	XP_020309704.1	NA	NA
hoga1	2.48e-07	2.54e-07	1	64.89	55.14	101.34	100.69	82.93	80.77	72.17	0.547621	4-hydroxy-2-oxoglutarate aldolase 1%2C transcript variant X1	XP_020324949.1	hoga1	445	XP_020324949.1	NA	NA	XP_020324949.1	XP_020324949.1	XP_020324949.1	NA	NA	NA	NA	NA	XP_020324949.1	NA	NA	NA	XP_020324949.1	NA	NA	NA	XP_020324949.1	NA	NA	NA	XP_020324949.1	NA	NA	NA	NA	NA	NA	XP_020324949.1	XP_020324949.1	NA	XP_020324949.1
lman1	0.22	0.02	1	48.17	38.05	67.71	69.45	75.4	62.77	59.47	0.547876	lectin%2C mannose binding 1	XP_020340349.1	lman1	446	NA	NA	NA	NA	NA	NA	NA	NA	NA	NA	NA	NA	NA	NA	NA	NA	NA	NA	NA	NA	NA	NA	NA	NA	NA	NA	NA	NA	NA	NA	NA	NA	NA	NA
LOC109886011	1	0.04	1	163.43	162.15	211.93	295.26	166.33	251.25	153.29	0.549177	fatty acid desaturase 2-like	XP_020333366.1	LOC109886011	447	XP_020333366.1	XP_020333366.1	NA	XP_020333366.1	XP_020333366.1	XP_020333366.1	NA	NA	NA	NA	NA	NA	NA	NA	NA	XP_020333366.1	NA	NA	NA	NA	NA	NA	NA	NA	NA	NA	NA	NA	NA	NA	NA	NA	NA	XP_020333366.1
LOC109892903	1.74e-05	0.00301	1	22.3	21.75	40.12	39.45	41.58	41.97	40.33	0.551331	histone H3.3	XP_020341358.1	LOC109892903	448	NA	NA	NA	NA	NA	NA	NA	NA	NA	NA	NA	NA	NA	NA	NA	NA	NA	NA	NA	NA	NA	NA	NA	NA	NA	NA	NA	NA	NA	NA	NA	NA	NA	NA
LOC109896869	1	0.00247	1	34.92	25.63	35.98	46.26	33.95	37.6	34.04	0.554042	high mobility group protein B3-like	XP_020346876.1	LOC109896869	449	NA	NA	NA	NA	NA	NA	NA	NA	NA	NA	NA	NA	NA	NA	NA	NA	NA	NA	NA	NA	NA	NA	NA	NA	NA	NA	NA	NA	NA	NA	NA	NA	NA	NA
LOC109879278	0.06	0.02	1	26.81	19.24	38.48	34.68	42.92	39.45	38.63	0.554787	cytochrome c oxidase subunit 6B1-like	XP_020327044.1	LOC109879278	450	NA	XP_020327044.1	NA	NA	NA	NA	NA	NA	NA	NA	NA	NA	XP_020327044.1	NA	NA	NA	NA	NA	NA	NA	NA	NA	NA	NA	NA	NA	NA	NA	NA	NA	NA	NA	NA	NA
sfxn2	0.00064	0.00156	1	40.47	34.56	63.7	62.04	64.92	69.54	55.12	0.55706	sideroflexin 2%2C transcript variant X2	XP_020351116.1	sfxn2	451	NA	NA	NA	NA	NA	NA	NA	NA	NA	NA	NA	NA	NA	NA	NA	NA	NA	NA	NA	NA	NA	NA	NA	NA	NA	NA	NA	NA	NA	NA	NA	NA	NA	NA
LOC109866165	0.08	0.00287	1	28.89	23.99	40.19	43.02	41.02	46	38.46	0.557648	zinc finger protein with KRAB and SCAN domains 1-like	XP_020310319.1	LOC109866165	452	NA	NA	NA	NA	NA	NA	NA	NA	NA	NA	NA	NA	NA	NA	NA	NA	NA	NA	NA	NA	NA	NA	NA	NA	NA	NA	NA	NA	NA	NA	NA	NA	NA	NA
LOC109910340	6.99e-07	0.000471	0.59	40.01	31.7	68.21	56.73	74.93	70.8	65.68	0.558787	ATP synthase subunit gamma%2C mitochondrial-like%2C transcript variant X2	XP_020365102.1	LOC109910340	453	XP_020365102.1	NA	XP_020365102.1	NA	NA	NA	NA	XP_020365102.1	XP_020365102.1	XP_020365102.1	XP_020365102.1	NA	XP_020365102.1	NA	XP_020365102.1	NA	XP_020365102.1	XP_020365102.1	XP_020365102.1	NA	XP_020365102.1	XP_020365102.1	XP_020365102.1	NA	XP_020365102.1	XP_020365102.1	XP_020365102.1	XP_020365102.1	XP_020365102.1	XP_020365102.1	NA	NA	XP_020365102.1	NA
LOC109907224	9.4e-06	0.02	0.56	21.51	17.53	40.64	31.35	41.06	36.47	33.37	0.559171	cytochrome b-c1 complex subunit 7-like	XP_020360651.1	LOC109907224	454	XP_020360651.1	XP_020360651.1	XP_020360651.1	NA	NA	NA	NA	XP_020360651.1	XP_020360651.1	XP_020360651.1	XP_020360651.1	NA	XP_020360651.1	NA	NA	NA	NA	XP_020360651.1	XP_020360651.1	NA	XP_020360651.1	XP_020360651.1	XP_020360651.1	NA	NA	XP_020360651.1	NA	XP_020360651.1	NA	NA	NA	NA	NA	NA
LOC109909655	0.00439	0.00331	1	29.38	25.12	44.71	44.92	43.4	44.87	42.34	0.559216	electron transfer flavoprotein subunit beta-like%2C transcript variant X2	XP_020364255.1	LOC109909655	455	XP_020364255.1	XP_020364255.1	NA	XP_020364255.1	XP_020364255.1	XP_020364255.1	NA	NA	NA	NA	NA	XP_020364255.1	XP_020364255.1	NA	NA	XP_020364255.1	NA	NA	NA	NA	NA	NA	NA	NA	NA	NA	NA	NA	NA	NA	XP_020364255.1	XP_020364255.1	NA	NA
LOC109890758	1.13e-07	0.00164	1	39.03	34.11	72.18	60.97	92.8	86.96	85.94	0.559455	cytochrome c1%2C heme protein%2C mitochondrial-like	XP_020338361.1	LOC109890758	456	XP_020338361.1	XP_020338361.1	XP_020338361.1	NA	NA	NA	NA	XP_020338361.1	XP_020338361.1	XP_020338361.1	XP_020338361.1	NA	XP_020338361.1	NA	XP_020338361.1	NA	XP_020338361.1	XP_020338361.1	XP_020338361.1	NA	XP_020338361.1	XP_020338361.1	XP_020338361.1	NA	XP_020338361.1	XP_020338361.1	XP_020338361.1	XP_020338361.1	XP_020338361.1	XP_020338361.1	NA	NA	XP_020338361.1	NA
ndufs2	2.09e-08	0.00548	0.05	39.76	31.58	79.44	56.22	81.91	70.57	66	0.561722	NADH:ubiquinone oxidoreductase core subunit S2	XP_020327090.1	ndufs2	457	XP_020327090.1	XP_020327090.1	XP_020327090.1	NA	NA	NA	NA	XP_020327090.1	XP_020327090.1	XP_020327090.1	XP_020327090.1	NA	XP_020327090.1	NA	NA	NA	NA	XP_020327090.1	XP_020327090.1	NA	XP_020327090.1	XP_020327090.1	XP_020327090.1	NA	NA	XP_020327090.1	NA	XP_020327090.1	NA	NA	NA	NA	NA	NA
hpse	0.08	0.01	1	26.94	19.68	37.49	34.88	34.27	34.49	33.91	0.56422	heparanase	XP_020312958.1	hpse	458	NA	NA	NA	NA	NA	NA	NA	NA	NA	NA	NA	NA	NA	NA	NA	NA	NA	NA	NA	NA	NA	NA	NA	NA	NA	XP_020312958.1	NA	NA	NA	NA	NA	NA	NA	NA
LOC109900528	0.25	0.03	1	19.94	16.67	27.69	29.52	25.8	26.79	24.05	0.564702	enhancer of rudimentary homolog	XP_020351775.1	LOC109900528	459	XP_020351775.1	NA	NA	NA	NA	NA	NA	XP_020351775.1	XP_020351775.1	XP_020351775.1	NA	NA	NA	NA	XP_020351775.1	NA	XP_020351775.1	NA	NA	NA	NA	NA	XP_020351775.1	NA	XP_020351775.1	XP_020351775.1	NA	NA	NA	NA	NA	NA	XP_020351775.1	NA
LOC109873307	5.73e-06	1.66e-05	1	93.39	87.14	146.41	154.08	138.98	154.24	132.16	0.56555	polyubiquitin-C-like	NA	LOC109873307	460	NA	NA	NA	NA	NA	NA	NA	NA	NA	NA	NA	NA	NA	NA	NA	NA	NA	NA	NA	NA	NA	NA	NA	NA	NA	NA	NA	NA	NA	NA	NA	NA	NA	NA
LOC109870826	0.36	0.04	1	21.52	16.64	29.04	29.39	27.54	31.21	30.58	0.566179	ice-structuring glycoprotein-like	XP_020317064.1	LOC109870826	461	XP_020317064.1	NA	XP_020317064.1	NA	NA	NA	NA	XP_020317064.1	XP_020317064.1	XP_020317064.1	XP_020317064.1	NA	NA	NA	NA	NA	NA	XP_020317064.1	XP_020317064.1	NA	XP_020317064.1	XP_020317064.1	XP_020317064.1	NA	NA	XP_020317064.1	NA	XP_020317064.1	NA	NA	NA	NA	NA	NA
LOC109877738	1	0.00108	1	38.94	33.85	44.58	59.5	47.82	55.84	46.05	0.568908	very-long-chain 3-oxoacyl-CoA reductase-B-like	XP_020325531.1	LOC109877738	462	XP_020325531.1	XP_020325531.1	NA	XP_020325531.1	XP_020325531.1	XP_020325531.1	NA	NA	NA	NA	NA	NA	NA	NA	NA	XP_020325531.1	NA	NA	NA	NA	NA	NA	NA	NA	NA	NA	NA	NA	NA	NA	NA	NA	NA	XP_020325531.1
LOC109883595	0.02	0.00019	1	64.41	52.58	87.14	92.4	71.45	75.1	65.39	0.569048	transmembrane protein 258	XP_020331214.1	LOC109883595	463	NA	NA	NA	NA	NA	NA	NA	NA	NA	NA	NA	NA	NA	NA	NA	NA	NA	NA	NA	NA	NA	NA	NA	NA	XP_020331214.1	XP_020331214.1	NA	NA	NA	NA	NA	NA	NA	NA
LOC109893147	1	0.03	0.56	51.8	43.59	46.71	76.51	35.13	44.98	40.55	0.569729	ferritin%2C middle subunit-like	XP_020341805.1	LOC109893147	464	NA	XP_020341805.1	NA	NA	NA	NA	NA	NA	NA	NA	NA	NA	NA	NA	NA	NA	NA	NA	NA	NA	NA	NA	NA	NA	NA	NA	NA	NA	NA	NA	NA	NA	NA	NA
dcxr	0.77	4.35e-05	1	68.81	55.12	80.48	96.65	73.08	86.46	86.78	0.570305	dicarbonyl and L-xylulose reductase	XP_020316415.1	dcxr	465	XP_020316415.1	XP_020316415.1	NA	XP_020316415.1	XP_020316415.1	XP_020316415.1	XP_020316415.1	XP_020316415.1	XP_020316415.1	XP_020316415.1	NA	XP_020316415.1	NA	XP_020316415.1	NA	XP_020316415.1	NA	NA	NA	NA	NA	NA	XP_020316415.1	NA	NA	XP_020316415.1	NA	NA	NA	NA	XP_020316415.1	XP_020316415.1	XP_020316415.1	NA
LOC109910342	2.61e-10	0.00115	0.05	58.66	49.01	115.73	85.92	124.8	114.76	96.67	0.570414	ATP synthase subunit gamma%2C mitochondrial-like%2C transcript variant X2	XP_020365105.1	LOC109910342	466	XP_020365105.1	NA	XP_020365105.1	NA	NA	NA	NA	XP_020365105.1	XP_020365105.1	XP_020365105.1	XP_020365105.1	NA	XP_020365105.1	NA	XP_020365105.1	NA	XP_020365105.1	XP_020365105.1	XP_020365105.1	NA	XP_020365105.1	XP_020365105.1	XP_020365105.1	NA	XP_020365105.1	XP_020365105.1	XP_020365105.1	XP_020365105.1	XP_020365105.1	XP_020365105.1	NA	NA	XP_020365105.1	NA
LOC109878410	0.00192	0.02	1	23.05	19.88	37.28	34.76	39.73	34.48	33.28	0.571922	C-type lectin domain family 4 member E-like%2C transcript variant X1	XP_020326237.1	LOC109878410	467	NA	NA	NA	NA	NA	NA	NA	NA	NA	NA	NA	NA	NA	NA	NA	NA	NA	NA	NA	NA	NA	NA	NA	NA	NA	NA	NA	NA	NA	NA	NA	NA	NA	NA
LOC109885468	0.000366	1.03e-05	1	85.71	68.51	121.48	119.69	100.03	118.42	106.13	0.572395	microsomal glutathione S-transferase 1-like	XP_020332902.1	LOC109885468	468	NA	XP_020332902.1	NA	NA	NA	NA	NA	NA	NA	NA	NA	NA	NA	NA	NA	NA	NA	NA	NA	NA	NA	NA	NA	NA	XP_020332902.1	NA	NA	NA	NA	NA	NA	NA	NA	NA
akr1d1	8.05e-07	0.00151	1	100.08	88.05	178.1	153.81	200.87	157.94	164.51	0.57246	aldo-keto reductase family 1 member D1	XP_020312381.1	akr1d1	469	XP_020312381.1	XP_020312381.1	XP_020312381.1	XP_020312381.1	XP_020312381.1	XP_020312381.1	XP_020312381.1	NA	NA	NA	NA	XP_020312381.1	NA	NA	NA	XP_020312381.1	NA	NA	NA	NA	NA	NA	NA	NA	NA	XP_020312381.1	NA	NA	NA	NA	XP_020312381.1	XP_020312381.1	NA	XP_020312381.1
LOC109890054	3.03e-07	0.05	0.38	21.04	18.92	44.01	33.04	49.78	44.18	39.77	0.572639	voltage-dependent anion-selective channel protein 2-like	XP_020337609.1	LOC109890054	470	NA	NA	NA	NA	NA	NA	NA	NA	NA	NA	NA	NA	NA	NA	NA	NA	NA	NA	NA	NA	NA	NA	NA	NA	NA	NA	NA	NA	NA	NA	NA	NA	NA	NA
LOC109889589	1	0.0018	1	39.89	34.57	43.87	60.36	39.43	51.37	49.89	0.57273	NADH-cytochrome b5 reductase 2-like	XP_020336724.1	LOC109889589	471	XP_020336724.1	XP_020336724.1	NA	NA	NA	NA	NA	NA	NA	NA	NA	NA	NA	NA	NA	NA	NA	NA	NA	NA	NA	NA	NA	NA	NA	NA	NA	NA	NA	NA	NA	NA	NA	XP_020336724.1
atp5j	0.00757	0.04	1	26.24	19.25	40.86	33.6	43.49	40.83	40.89	0.572917	ATP synthase%2C H+ transporting%2C mitochondrial Fo complex subunit F6	XP_020338300.1	atp5j	472	XP_020338300.1	NA	XP_020338300.1	NA	NA	NA	NA	XP_020338300.1	XP_020338300.1	XP_020338300.1	XP_020338300.1	NA	XP_020338300.1	NA	XP_020338300.1	NA	XP_020338300.1	XP_020338300.1	XP_020338300.1	NA	XP_020338300.1	XP_020338300.1	XP_020338300.1	NA	XP_020338300.1	XP_020338300.1	XP_020338300.1	XP_020338300.1	XP_020338300.1	XP_020338300.1	NA	NA	XP_020338300.1	NA
LOC109892580	0.78	0.01	1	29.54	21.92	36.63	38.24	34.98	38.64	35.75	0.573222	E3 ubiquitin-protein ligase RNF128-like%2C transcript variant X1	XP_020340810.1	LOC109892580	473	NA	NA	NA	NA	NA	NA	NA	NA	NA	NA	NA	NA	NA	NA	NA	NA	NA	NA	NA	NA	NA	NA	NA	NA	NA	NA	NA	NA	NA	NA	NA	NA	NA	NA
LOC109908381	1.51e-08	8.77e-05	0.17	58.34	46.17	97.8	80.51	98.79	102.37	84.29	0.573469	ATP synthase F(0) complex subunit B1%2C mitochondrial-like	XP_020362620.1	LOC109908381	474	XP_020362620.1	NA	XP_020362620.1	NA	NA	NA	NA	XP_020362620.1	XP_020362620.1	XP_020362620.1	XP_020362620.1	NA	XP_020362620.1	NA	XP_020362620.1	NA	XP_020362620.1	XP_020362620.1	XP_020362620.1	NA	XP_020362620.1	XP_020362620.1	XP_020362620.1	NA	XP_020362620.1	XP_020362620.1	XP_020362620.1	XP_020362620.1	XP_020362620.1	XP_020362620.1	NA	NA	XP_020362620.1	NA
LOC109865115	0.02	0.0058	1	382.3	379.72	553.47	660.26	422.38	545.76	519.99	0.575107	C-reactive protein-like	XP_020308821.1	LOC109865115	475	NA	NA	NA	NA	NA	NA	NA	NA	NA	NA	NA	NA	NA	NA	NA	NA	NA	NA	NA	NA	NA	NA	NA	NA	NA	NA	NA	NA	NA	NA	NA	NA	NA	NA
LOC109882665	0.01	0.00209	1	1938.84	1612.64	2770.27	2802.42	2419.21	3058.26	3135.95	0.575446	proline-rich protein 36-like	XP_020330358.1	LOC109882665	476	NA	NA	NA	NA	NA	NA	NA	NA	NA	NA	NA	NA	NA	NA	NA	NA	NA	NA	NA	NA	NA	NA	NA	NA	NA	NA	NA	NA	NA	NA	NA	NA	NA	NA
acp1	0.17	0.04	1	20.1	18.7	28.61	32.48	28.2	26.56	26.97	0.575739	acid phosphatase 1%2C soluble%2C transcript variant X2	XP_020310859.1	acp1	477	NA	NA	NA	NA	NA	NA	NA	NA	NA	NA	NA	NA	NA	NA	NA	NA	NA	NA	NA	NA	NA	NA	NA	NA	NA	NA	NA	NA	NA	NA	NA	NA	NA	NA
LOC109907973	5.03e-07	7.89e-06	0.5	105.95	81.29	164.3	141.05	154.86	137.88	162.38	0.57632	cytochrome c oxidase subunit 4 isoform 2%2C mitochondrial-like	XP_020361882.1	LOC109907973	478	NA	XP_020361882.1	NA	NA	NA	NA	NA	NA	NA	NA	NA	NA	XP_020361882.1	NA	NA	NA	NA	NA	NA	NA	NA	NA	NA	NA	NA	NA	NA	NA	NA	NA	NA	NA	NA	NA
zfp36l1	5.72e-06	0.01	1	23.42	23.56	43.41	40.85	45.82	53.84	52.81	0.576744	ZFP36 ring finger protein like 1	XP_020352373.1	zfp36l1	479	NA	NA	NA	NA	NA	NA	NA	NA	NA	NA	NA	NA	NA	NA	NA	NA	NA	NA	NA	NA	NA	NA	NA	NA	XP_020352373.1	NA	NA	NA	NA	NA	NA	NA	NA	NA
acy1	1	0.03	1	26.06	19.3	32.34	33.37	34.67	32.94	31.78	0.578364	aminoacylase 1	XP_020340753.1	acy1	480	XP_020340753.1	NA	NA	XP_020340753.1	XP_020340753.1	XP_020340753.1	NA	NA	NA	NA	NA	NA	NA	NA	NA	NA	NA	NA	NA	NA	NA	NA	NA	NA	NA	NA	NA	NA	NA	NA	NA	NA	NA	NA
ptma	1	0.01	1	51.55	39.15	49.2	67.46	46.22	57.44	53.42	0.580344	prothymosin%2C alpha%2C transcript variant X1	XP_020348616.1	ptma	481	NA	NA	NA	NA	NA	NA	NA	NA	NA	NA	NA	NA	NA	NA	NA	NA	NA	NA	NA	NA	NA	NA	NA	NA	NA	NA	NA	NA	NA	NA	NA	NA	NA	NA
LOC109892800	2.99e-07	0.02	0.3	71.27	61.39	143.09	105.76	154.88	140.94	126.62	0.580465	malate dehydrogenase%2C mitochondrial-like	XP_020341172.1	LOC109892800	482	XP_020341172.1	XP_020341172.1	XP_020341172.1	XP_020341172.1	XP_020341172.1	XP_020341172.1	XP_020341172.1	XP_020341172.1	XP_020341172.1	XP_020341172.1	NA	NA	XP_020341172.1	XP_020341172.1	NA	NA	NA	NA	NA	NA	NA	NA	XP_020341172.1	NA	NA	NA	NA	NA	NA	NA	NA	NA	NA	XP_020341172.1
LOC109882878	0.000333	8.11e-05	1	125.35	99.15	182.47	170.81	174.17	186.15	168.79	0.58047	ATP synthase subunit alpha%2C mitochondrial-like	XP_020330564.1	LOC109882878	483	XP_020330564.1	NA	XP_020330564.1	NA	NA	NA	NA	XP_020330564.1	XP_020330564.1	XP_020330564.1	XP_020330564.1	NA	XP_020330564.1	NA	XP_020330564.1	NA	XP_020330564.1	XP_020330564.1	XP_020330564.1	NA	XP_020330564.1	XP_020330564.1	XP_020330564.1	NA	XP_020330564.1	XP_020330564.1	XP_020330564.1	XP_020330564.1	XP_020330564.1	XP_020330564.1	NA	NA	XP_020330564.1	NA
LOC109895515	0.05	0.05	1	15.93	18.34	24.94	31.59	24.38	25.47	23.64	0.580563	mitochondrial carrier homolog 2-like	XP_020344826.1	LOC109895515	484	XP_020344826.1	XP_020344826.1	XP_020344826.1	XP_020344826.1	XP_020344826.1	XP_020344826.1	XP_020344826.1	XP_020344826.1	XP_020344826.1	XP_020344826.1	XP_020344826.1	NA	XP_020344826.1	XP_020344826.1	XP_020344826.1	XP_020344826.1	XP_020344826.1	XP_020344826.1	XP_020344826.1	NA	XP_020344826.1	XP_020344826.1	XP_020344826.1	NA	XP_020344826.1	XP_020344826.1	XP_020344826.1	XP_020344826.1	XP_020344826.1	XP_020344826.1	NA	NA	XP_020344826.1	XP_020344826.1
LOC109865764	0.000927	0.05	1	21.81	20.45	37.73	35.21	46.44	41.35	36.14	0.580801	60S ribosomal protein L19	XP_020309786.1	LOC109865764	485	NA	NA	NA	NA	NA	NA	NA	NA	NA	NA	NA	NA	NA	NA	NA	NA	NA	NA	NA	NA	NA	NA	NA	NA	XP_020309786.1	NA	NA	NA	NA	NA	NA	NA	NA	NA
LOC109892783	0.22	0.01	1	27.61	23.85	36.92	41.04	40.05	40.07	35.52	0.58114	phosphoglycerate kinase-like	XP_020341145.1	LOC109892783	486	XP_020341145.1	XP_020341145.1	XP_020341145.1	XP_020341145.1	XP_020341145.1	XP_020341145.1	XP_020341145.1	XP_020341145.1	XP_020341145.1	XP_020341145.1	XP_020341145.1	XP_020341145.1	XP_020341145.1	XP_020341145.1	XP_020341145.1	XP_020341145.1	XP_020341145.1	XP_020341145.1	XP_020341145.1	NA	XP_020341145.1	XP_020341145.1	XP_020341145.1	NA	XP_020341145.1	XP_020341145.1	XP_020341145.1	XP_020341145.1	XP_020341145.1	XP_020341145.1	NA	NA	XP_020341145.1	XP_020341145.1
rida	2e-05	6.86e-05	1	58.99	52.01	89.13	89.46	94.97	102.51	90.82	0.581377	reactive intermediate imine deaminase A homolog%2C transcript variant X2	XP_020333148.1	rida	487	XP_020333148.1	NA	XP_020333148.1	XP_020333148.1	XP_020333148.1	XP_020333148.1	NA	NA	NA	NA	NA	XP_020333148.1	NA	NA	NA	NA	NA	NA	NA	XP_020333148.1	NA	NA	NA	XP_020333148.1	XP_020333148.1	NA	NA	NA	NA	NA	XP_020333148.1	XP_020333148.1	NA	NA
LOC109895354	4.19e-06	0.00119	1	44.15	39.23	73.73	67.45	70.82	67.49	64	0.581616	cytochrome c oxidase subunit 4 isoform 1%2C mitochondrial-like%2C transcript variant X2	XP_020344571.1	LOC109895354	488	XP_020344571.1	XP_020344571.1	XP_020344571.1	NA	NA	NA	NA	XP_020344571.1	XP_020344571.1	XP_020344571.1	XP_020344571.1	NA	XP_020344571.1	NA	NA	NA	NA	XP_020344571.1	XP_020344571.1	NA	XP_020344571.1	XP_020344571.1	XP_020344571.1	NA	NA	XP_020344571.1	NA	XP_020344571.1	NA	NA	NA	NA	NA	NA
LOC109909914	0.000258	0.000774	1	47.71	38.75	72.14	66.56	73.97	74.19	71.08	0.582181	methionine-R-sulfoxide reductase B2%2C mitochondrial-like	XP_020364587.1	LOC109909914	489	NA	XP_020364587.1	NA	NA	NA	NA	NA	NA	NA	NA	NA	NA	NA	NA	NA	NA	NA	NA	NA	NA	NA	NA	NA	NA	NA	NA	NA	NA	NA	NA	NA	NA	NA	NA
LOC109882664	0.02	0.00271	1	2332.73	1982.61	3299.3	3399.32	2922.1	3664.45	3795.93	0.583237	alpha-2-HS-glycoprotein-like	XP_020330357.1	LOC109882664	490	NA	NA	NA	NA	NA	NA	NA	NA	NA	NA	NA	NA	NA	NA	NA	NA	NA	NA	NA	NA	NA	NA	NA	NA	NA	NA	NA	NA	NA	NA	NA	NA	NA	NA
LOC109877315	4.23e-06	0.0096	0.04	64.38	46.89	112.56	79.96	116.73	109.43	97.57	0.586418	ATP synthase subunit d%2C mitochondrial-like	XP_020325185.1	LOC109877315	491	XP_020325185.1	NA	XP_020325185.1	NA	NA	NA	NA	XP_020325185.1	XP_020325185.1	XP_020325185.1	XP_020325185.1	NA	NA	NA	XP_020325185.1	NA	XP_020325185.1	XP_020325185.1	XP_020325185.1	NA	XP_020325185.1	XP_020325185.1	XP_020325185.1	NA	XP_020325185.1	XP_020325185.1	XP_020325185.1	XP_020325185.1	XP_020325185.1	XP_020325185.1	NA	NA	XP_020325185.1	NA
LOC109883787	1	0.00877	0.7	1007.01	878.84	990.72	1490.03	940.55	1250.64	1264.29	0.589814	fatty acid-binding protein%2C heart-like	XP_020331405.1	LOC109883787	492	XP_020331405.1	XP_020331405.1	NA	XP_020331405.1	XP_020331405.1	XP_020331405.1	NA	NA	NA	NA	NA	NA	NA	NA	NA	XP_020331405.1	NA	NA	NA	NA	NA	NA	XP_020331405.1	NA	XP_020331405.1	NA	NA	NA	NA	NA	NA	NA	XP_020331405.1	NA
hsdl2	4.03e-07	0.000698	1	35.3	38.28	61.33	64.9	67.92	62.03	59.88	0.589831	hydroxysteroid dehydrogenase like 2	XP_020329853.1	hsdl2	493	NA	XP_020329853.1	NA	NA	NA	NA	NA	NA	NA	NA	NA	NA	NA	NA	NA	NA	NA	NA	NA	NA	NA	NA	NA	NA	NA	NA	NA	NA	NA	NA	NA	NA	NA	NA
LOC109883116	1.43e-10	1.21e-05	0.42	834.01	724.24	1448.97	1223.74	1330.34	1341.76	1162.8	0.591825	glyceraldehyde-3-phosphate dehydrogenase	XP_020330750.1	LOC109883116	494	XP_020330750.1	XP_020330750.1	XP_020330750.1	XP_020330750.1	XP_020330750.1	XP_020330750.1	XP_020330750.1	XP_020330750.1	XP_020330750.1	XP_020330750.1	XP_020330750.1	NA	XP_020330750.1	XP_020330750.1	XP_020330750.1	XP_020330750.1	XP_020330750.1	XP_020330750.1	XP_020330750.1	NA	XP_020330750.1	XP_020330750.1	XP_020330750.1	NA	XP_020330750.1	XP_020330750.1	XP_020330750.1	XP_020330750.1	XP_020330750.1	XP_020330750.1	NA	NA	XP_020330750.1	XP_020330750.1
dmgdh	1	0.03	1	60.19	42.21	60.01	70.78	63.14	70.44	71.67	0.596355	dimethylglycine dehydrogenase	XP_020312850.1	dmgdh	495	XP_020312850.1	XP_020312850.1	NA	XP_020312850.1	XP_020312850.1	XP_020312850.1	XP_020312850.1	NA	NA	NA	NA	NA	XP_020312850.1	XP_020312850.1	NA	NA	NA	NA	NA	NA	NA	NA	NA	NA	NA	NA	NA	NA	NA	NA	NA	NA	NA	NA
cope	1	0.02	1	27.39	26.85	33	44.94	37.29	32.61	28.81	0.597463	coatomer protein complex subunit epsilon	XP_020354329.1	cope	496	NA	NA	NA	NA	NA	NA	NA	NA	NA	NA	NA	NA	NA	NA	NA	NA	NA	NA	NA	NA	NA	NA	NA	NA	NA	NA	NA	NA	NA	NA	NA	NA	NA	NA
hadh	0.000194	0.02	1	50.3	42.39	83.32	70.59	89.36	79.92	72.76	0.60051	hydroxyacyl-CoA dehydrogenase	XP_020324641.1	hadh	497	XP_020324641.1	XP_020324641.1	NA	XP_020324641.1	XP_020324641.1	XP_020324641.1	NA	NA	NA	NA	NA	XP_020324641.1	NA	NA	NA	XP_020324641.1	NA	NA	NA	NA	NA	NA	NA	NA	NA	NA	NA	NA	NA	NA	XP_020324641.1	XP_020324641.1	NA	NA
LOC109864832	1.09e-05	1.04e-05	1	97.01	78.62	138.2	130.86	147.4	137.25	132.15	0.600795	alcohol dehydrogenase class-3	XP_020308406.1	LOC109864832	498	XP_020308406.1	XP_020308406.1	XP_020308406.1	NA	NA	NA	NA	NA	NA	NA	NA	XP_020308406.1	XP_020308406.1	NA	NA	NA	NA	NA	NA	NA	NA	NA	NA	NA	NA	NA	NA	NA	NA	NA	NA	NA	NA	NA
LOC109899880	0.13	0.00444	1	65.41	48.45	84.14	80.63	83.84	80.64	81.61	0.600893	mitochondrial pyruvate carrier 1	XP_020351086.1	LOC109899880	499	XP_020351086.1	NA	NA	XP_020351086.1	XP_020351086.1	XP_020351086.1	XP_020351086.1	XP_020351086.1	XP_020351086.1	XP_020351086.1	XP_020351086.1	NA	NA	XP_020351086.1	XP_020351086.1	XP_020351086.1	XP_020351086.1	XP_020351086.1	XP_020351086.1	NA	XP_020351086.1	XP_020351086.1	XP_020351086.1	NA	XP_020351086.1	XP_020351086.1	XP_020351086.1	NA	XP_020351086.1	XP_020351086.1	NA	NA	XP_020351086.1	NA
LOC109899835	0.06	0.05	1	25.45	21.64	36.08	35.85	41.08	39.44	33.01	0.603626	redox-regulatory protein FAM213A-like%2C transcript variant X3	XP_020351000.1	LOC109899835	500	NA	XP_020351000.1	NA	NA	NA	NA	NA	NA	NA	NA	NA	NA	NA	NA	NA	NA	NA	NA	NA	NA	NA	NA	NA	NA	NA	NA	NA	NA	NA	NA	NA	NA	NA	NA
LOC109909178	6.68e-07	0.03	0.26	36	30.5	65	50.45	69.38	63.01	56.74	0.604559	glucose-6-phosphate exchanger SLC37A4-like	XP_020363766.1	LOC109909178	501	XP_020363766.1	NA	NA	NA	NA	NA	NA	NA	NA	NA	NA	NA	NA	NA	NA	NA	NA	NA	NA	NA	NA	NA	NA	NA	NA	NA	NA	NA	NA	NA	NA	NA	NA	XP_020363766.1
LOC109867781	1	0.00185	1	104.47	102.94	121.36	170.12	85.75	119.35	102.18	0.605102	isocitrate dehydrogenase [NADP] cytoplasmic-like	XP_020312657.1	LOC109867781	502	XP_020312657.1	XP_020312657.1	XP_020312657.1	XP_020312657.1	XP_020312657.1	XP_020312657.1	XP_020312657.1	NA	NA	NA	NA	NA	XP_020312657.1	NA	NA	XP_020312657.1	NA	NA	NA	NA	NA	NA	XP_020312657.1	NA	NA	NA	NA	NA	NA	NA	NA	NA	XP_020312657.1	NA
LOC109864795	1	0.03	1	63.18	45.57	67.21	75.23	72.95	73.13	73.75	0.605742	protein NipSnap homolog 3A-like	XP_020308334.1	LOC109864795	503	NA	NA	NA	NA	NA	NA	NA	NA	NA	NA	NA	NA	NA	NA	NA	NA	NA	NA	NA	NA	NA	NA	NA	NA	NA	NA	NA	NA	NA	NA	NA	NA	NA	NA
ND2	1	0.00022	1	573.24	429.37	575.91	707.55	494.03	562.8	457.36	0.606841	NA	YP_001122901.1	ND2	504	NA	NA	NA	NA	NA	NA	NA	NA	NA	NA	NA	NA	NA	NA	NA	NA	NA	NA	NA	NA	NA	NA	NA	NA	NA	NA	NA	NA	NA	NA	NA	NA	NA	NA
lg12h14orf2	1.43e-07	0.000551	0.05	104.13	80	166.65	131.72	167.04	166.38	158.33	0.607349	linkage group 12 C14orf2 homolog	XP_020351562.1	lg12h14orf2	505	NA	NA	NA	NA	NA	NA	NA	NA	NA	NA	NA	NA	NA	NA	NA	NA	NA	NA	NA	NA	NA	NA	NA	NA	NA	NA	NA	NA	NA	NA	NA	NA	NA	NA
LOC109889160	1	0.05	0.09	30.39	26.38	25.04	43.43	22	26.54	21.12	0.607414	cystathionine gamma-lyase-like	XP_020335968.1	LOC109889160	506	XP_020335968.1	NA	XP_020335968.1	XP_020335968.1	XP_020335968.1	XP_020335968.1	XP_020335968.1	NA	NA	NA	NA	NA	NA	NA	NA	NA	NA	NA	NA	NA	NA	NA	NA	NA	XP_020335968.1	NA	NA	NA	NA	NA	NA	NA	NA	XP_020335968.1
LOC109868331	0.00508	3.99e-06	1	108.89	100.67	140.23	165.54	143.95	152.18	136.58	0.608131	SEC14-like protein 2%2C transcript variant X1	XP_020313391.1	LOC109868331	507	XP_020313391.1	NA	NA	NA	NA	NA	NA	NA	NA	NA	NA	NA	NA	NA	NA	NA	NA	NA	NA	NA	NA	NA	NA	NA	NA	NA	NA	NA	NA	NA	NA	NA	NA	XP_020313391.1
LOC109874517	3.08e-05	0.000158	1	189.32	211.25	281.49	345.65	278.39	305.61	270.81	0.611167	peroxiredoxin	XP_020322034.1	LOC109874517	508	NA	XP_020322034.1	XP_020322034.1	NA	NA	NA	XP_020322034.1	NA	NA	NA	NA	NA	NA	NA	NA	NA	NA	NA	NA	NA	NA	NA	NA	NA	NA	NA	NA	NA	NA	NA	NA	NA	NA	NA
LOC109890944	0.00499	0.01	0.97	50.49	37.41	70.87	60.15	68.27	71.26	74.36	0.621945	cytochrome c oxidase subunit 6C-1	XP_020338706.1	LOC109890944	509	NA	XP_020338706.1	NA	NA	NA	NA	NA	NA	NA	NA	NA	NA	XP_020338706.1	NA	NA	NA	NA	NA	NA	NA	NA	NA	NA	NA	NA	NA	NA	NA	NA	NA	NA	NA	NA	NA
LOC109902815	1	0.03	1	56.65	42.59	47.49	68.43	40.22	50.25	45.27	0.622388	aldehyde dehydrogenase family 9 member A1-like%2C transcript variant X2	XP_020355058.1	LOC109902815	510	NA	XP_020355058.1	NA	NA	NA	NA	NA	NA	NA	NA	NA	NA	NA	NA	NA	NA	NA	NA	NA	NA	NA	NA	NA	NA	XP_020355058.1	NA	NA	NA	NA	NA	NA	NA	NA	NA
ND4L	0.78	0.000319	1	499.95	362.09	571.03	580.4	529.27	571.39	466.59	0.623863	NA	YP_001122908.1	ND4L	511	NA	NA	NA	NA	NA	NA	NA	NA	NA	NA	NA	NA	NA	NA	NA	NA	NA	NA	NA	NA	NA	NA	NA	NA	NA	NA	NA	NA	NA	NA	NA	NA	NA	NA
LOC109890588	1	0.03	1	269.86	205.08	321.13	328.5	361.85	389	396.34	0.624292	bile salt export pump-like	XP_020338114.1	LOC109890588	512	XP_020338114.1	NA	NA	XP_020338114.1	XP_020338114.1	XP_020338114.1	NA	NA	NA	NA	NA	NA	NA	NA	NA	XP_020338114.1	NA	NA	NA	NA	NA	NA	NA	NA	NA	NA	NA	NA	NA	NA	NA	NA	NA	XP_020338114.1
eno1	1.3e-05	0.000221	1	162.99	140.41	238.27	224.12	243.53	259.76	238.36	0.626495	enolase 1	XP_020362630.1	eno1	513	XP_020362630.1	XP_020362630.1	XP_020362630.1	XP_020362630.1	XP_020362630.1	XP_020362630.1	XP_020362630.1	XP_020362630.1	XP_020362630.1	XP_020362630.1	XP_020362630.1	XP_020362630.1	XP_020362630.1	XP_020362630.1	XP_020362630.1	XP_020362630.1	XP_020362630.1	XP_020362630.1	XP_020362630.1	NA	XP_020362630.1	XP_020362630.1	XP_020362630.1	NA	XP_020362630.1	XP_020362630.1	XP_020362630.1	XP_020362630.1	XP_020362630.1	XP_020362630.1	NA	NA	XP_020362630.1	XP_020362630.1
LOC109880828	1	0.000179	1	348.71	288.43	389.7	460.1	346.5	395.09	400.02	0.626885	uncharacterized LOC109880828%2C transcript variant X2	XP_020328603.1	LOC109880828	514	NA	NA	NA	NA	NA	NA	NA	NA	NA	NA	NA	NA	NA	NA	NA	NA	NA	NA	NA	NA	NA	NA	NA	NA	NA	NA	NA	NA	NA	NA	NA	NA	NA	NA
LOC109908356	2.13e-19	0.00551	0.00367	57.35	60.27	132.82	95.6	137.82	116.95	112.33	0.630439	keratin%2C type I cytoskeletal 18	XP_020362591.1	LOC109908356	515	NA	NA	NA	NA	NA	NA	NA	NA	NA	NA	NA	NA	NA	NA	NA	NA	NA	NA	NA	NA	NA	NA	NA	NA	NA	NA	NA	NA	NA	NA	NA	NA	NA	NA
LOC109890784	8.38e-06	0.00117	1	75.52	64.14	112.09	101.63	106.24	113	117.74	0.631113	cytochrome c oxidase subunit 6C-1-like	XP_020338402.1	LOC109890784	516	NA	XP_020338402.1	NA	NA	NA	NA	NA	NA	NA	NA	NA	NA	XP_020338402.1	NA	NA	NA	NA	NA	NA	NA	NA	NA	NA	NA	NA	NA	NA	NA	NA	NA	NA	NA	NA	NA
etfb	0.000505	0.05	1	33.4	30.24	52.23	47.87	54.7	52.05	46.87	0.631711	electron transfer flavoprotein beta subunit%2C transcript variant X2	XP_020353818.1	etfb	517	XP_020353818.1	XP_020353818.1	NA	XP_020353818.1	XP_020353818.1	XP_020353818.1	NA	NA	NA	NA	NA	XP_020353818.1	XP_020353818.1	NA	NA	XP_020353818.1	NA	NA	NA	NA	NA	NA	NA	NA	NA	NA	NA	NA	NA	NA	XP_020353818.1	XP_020353818.1	NA	NA
LOC109870907	3.45e-13	0.01	0.19	55.6	58.57	115.94	92.54	124.26	114.74	95.07	0.632915	ATP synthase F(0) complex subunit C2%2C mitochondrial-like%2C transcript variant X2	XP_020317192.1	LOC109870907	518	XP_020317192.1	NA	XP_020317192.1	NA	NA	NA	NA	XP_020317192.1	XP_020317192.1	XP_020317192.1	XP_020317192.1	NA	NA	NA	XP_020317192.1	NA	XP_020317192.1	XP_020317192.1	XP_020317192.1	NA	XP_020317192.1	XP_020317192.1	XP_020317192.1	NA	XP_020317192.1	XP_020317192.1	XP_020317192.1	XP_020317192.1	XP_020317192.1	XP_020317192.1	NA	NA	XP_020317192.1	NA
LOC109868620	3.03e-07	2.39e-05	0.55	499.16	408.77	721.85	644.73	658.46	653.69	625.46	0.634017	peptidyl-prolyl cis-trans isomerase A-like	XP_020313904.1	LOC109868620	519	NA	NA	NA	NA	NA	NA	NA	NA	NA	NA	NA	NA	NA	NA	NA	NA	NA	NA	NA	NA	NA	NA	NA	NA	NA	NA	NA	NA	NA	NA	NA	NA	NA	NA
LOC109904063	0.07	0.02	1	117.9	122.62	154.27	193.21	157.06	166.46	153.11	0.634646	C-type lectin domain family 4 member K-like%2C transcript variant X2	XP_020356752.1	LOC109904063	520	NA	NA	NA	NA	NA	NA	NA	NA	NA	NA	NA	NA	NA	NA	NA	NA	NA	NA	NA	NA	NA	NA	NA	NA	NA	NA	NA	NA	NA	NA	NA	NA	NA	NA
LOC109866872	1	0.05	0.24	26.67	32.36	32.22	50.85	36.53	36.11	31.17	0.636382	ADP-ribosylation factor 4-like	XP_020311342.1	LOC109866872	521	NA	NA	NA	NA	NA	NA	NA	NA	NA	NA	NA	NA	NA	NA	NA	NA	NA	NA	NA	NA	NA	NA	NA	NA	NA	NA	NA	NA	NA	NA	NA	NA	NA	NA
LOC109889697	1	0.02	1	55.31	42.76	55.4	66.29	55.2	58.41	51.59	0.645045	UTP--glucose-1-phosphate uridylyltransferase-like%2C transcript variant X1	XP_020336916.1	LOC109889697	522	XP_020336916.1	XP_020336916.1	NA	XP_020336916.1	XP_020336916.1	XP_020336916.1	NA	XP_020336916.1	NA	NA	NA	NA	XP_020336916.1	NA	NA	NA	NA	NA	NA	NA	NA	NA	XP_020336916.1	NA	NA	XP_020336916.1	NA	NA	NA	NA	NA	NA	NA	XP_020336916.1
slc22a18	0.01	0.04	1	32.52	37.09	47.05	57.3	38.72	44.6	37.92	0.647295	solute carrier family 22 member 18	XP_020329508.1	slc22a18	523	NA	NA	NA	NA	NA	NA	NA	NA	NA	NA	NA	NA	NA	NA	NA	NA	NA	NA	NA	NA	NA	NA	NA	NA	NA	NA	NA	NA	NA	NA	NA	NA	NA	NA
LOC109908066	0.1	0.03	1	56.98	48.09	72.06	73.56	67.77	67.25	63.53	0.653752	dolichyl-diphosphooligosaccharide--protein glycosyltransferase 48 kDa subunit-like	XP_020362083.1	LOC109908066	524	NA	NA	NA	NA	NA	NA	NA	NA	NA	NA	NA	NA	NA	NA	NA	NA	NA	NA	NA	NA	NA	NA	NA	NA	XP_020362083.1	XP_020362083.1	NA	NA	NA	NA	NA	NA	NA	NA
LOC109906111	7.48e-09	0.00124	1	570.26	535.53	909.05	811.33	845.79	869	792.66	0.660064	glyceraldehyde-3-phosphate dehydrogenase-like	XP_020359363.1	LOC109906111	525	XP_020359363.1	XP_020359363.1	XP_020359363.1	XP_020359363.1	XP_020359363.1	XP_020359363.1	XP_020359363.1	XP_020359363.1	XP_020359363.1	XP_020359363.1	XP_020359363.1	NA	XP_020359363.1	XP_020359363.1	XP_020359363.1	XP_020359363.1	XP_020359363.1	XP_020359363.1	XP_020359363.1	NA	XP_020359363.1	XP_020359363.1	XP_020359363.1	NA	XP_020359363.1	XP_020359363.1	XP_020359363.1	XP_020359363.1	XP_020359363.1	XP_020359363.1	NA	NA	XP_020359363.1	XP_020359363.1
LOC109892782	5.14e-07	0.02	0.00723	102.03	79.65	162.98	120.57	161.91	147.73	142.49	0.660612	cytochrome c oxidase subunit 7B%2C mitochondrial-like	XP_020341144.1	LOC109892782	526	NA	NA	NA	NA	NA	NA	NA	NA	NA	NA	NA	NA	NA	NA	NA	NA	NA	NA	NA	NA	NA	NA	NA	NA	NA	NA	NA	NA	NA	NA	NA	NA	NA	NA
LOC109871375	0.00069	0.03	0.78	54.37	44.03	77.37	66.59	74.33	71.17	72.98	0.66121	ATP synthase subunit O%2C mitochondrial-like	XP_020317817.1	LOC109871375	527	XP_020317817.1	NA	XP_020317817.1	NA	NA	NA	NA	XP_020317817.1	XP_020317817.1	XP_020317817.1	XP_020317817.1	NA	NA	NA	XP_020317817.1	NA	XP_020317817.1	XP_020317817.1	XP_020317817.1	NA	XP_020317817.1	XP_020317817.1	XP_020317817.1	NA	XP_020317817.1	XP_020317817.1	XP_020317817.1	XP_020317817.1	XP_020317817.1	XP_020317817.1	NA	NA	XP_020317817.1	NA
LOC109909910	1.04e-11	0.00678	0.03	105.03	96.83	185.03	146.39	226.38	178.65	170.39	0.661452	eukaryotic translation initiation factor 5A-1-like%2C transcript variant X1	XP_020364583.1	LOC109909910	528	NA	NA	NA	NA	NA	NA	NA	NA	NA	NA	NA	NA	NA	NA	NA	NA	NA	NA	NA	NA	NA	NA	NA	NA	XP_020364583.1	NA	NA	NA	NA	NA	NA	NA	NA	NA
LOC109907420	0.16	0.04	1	135.82	116.06	168.16	172.12	186.21	165.5	159.52	0.674297	translocon-associated protein subunit beta-like	XP_020360969.1	LOC109907420	529	NA	NA	NA	NA	NA	NA	NA	NA	NA	NA	NA	NA	NA	NA	NA	NA	NA	NA	NA	NA	NA	NA	NA	NA	NA	NA	NA	NA	NA	NA	NA	NA	NA	NA
LOC109890722	1.18e-08	0.02	1	85.05	86.23	137.61	126.48	153.77	151.84	154.79	0.681768	equilibrative nucleoside transporter 1-like	XP_020338317.1	LOC109890722	530	NA	NA	NA	NA	NA	NA	NA	NA	NA	NA	NA	NA	NA	NA	NA	NA	NA	NA	NA	NA	NA	NA	NA	NA	NA	NA	NA	NA	NA	NA	NA	NA	NA	NA
LOC109875925	2.13e-11	0.03	0.00371	158.67	140.94	271.08	204.75	260.43	248.35	252.77	0.688352	cytochrome c oxidase subunit 7C%2C mitochondrial-like	XP_020323955.1	LOC109875925	531	XP_020323955.1	XP_020323955.1	XP_020323955.1	NA	NA	NA	NA	XP_020323955.1	XP_020323955.1	XP_020323955.1	XP_020323955.1	NA	XP_020323955.1	NA	NA	NA	NA	XP_020323955.1	XP_020323955.1	NA	XP_020323955.1	XP_020323955.1	XP_020323955.1	NA	NA	XP_020323955.1	NA	XP_020323955.1	NA	NA	NA	NA	NA	NA
LOC109879558	0.01	0.05	0.05	524.65	649.02	657.28	537.65	699.51	621.17	611.41	1.20714	actin%2C cytoplasmic 1-like	XP_020327314.1	LOC109879558	532	NA	NA	NA	NA	NA	NA	NA	NA	NA	NA	NA	NA	NA	NA	NA	NA	NA	NA	NA	NA	NA	NA	NA	NA	NA	NA	NA	NA	NA	NA	NA	NA	NA	NA
LOC109889078	1	0.01	0.06	984.14	994.26	977.29	815.96	947.74	912.34	1031.18	1.21852	antithrombin-III-like	XP_020335838.1	LOC109889078	533	NA	NA	NA	NA	NA	NA	NA	NA	NA	NA	NA	NA	NA	NA	NA	NA	NA	NA	NA	NA	NA	NA	NA	NA	NA	NA	NA	NA	NA	NA	NA	NA	NA	NA
LOC109905652	1	0.03	0.01	271.75	259.17	271.37	211.24	282.52	264.71	256.6	1.2269	vitronectin-like	XP_020358749.1	LOC109905652	534	NA	NA	NA	NA	NA	NA	NA	NA	NA	NA	NA	NA	NA	NA	NA	NA	NA	NA	NA	NA	NA	NA	NA	NA	NA	NA	NA	NA	NA	NA	NA	NA	NA	NA
LOC109899881	1	0.02	0.6	97.12	101.64	93.91	80.44	105.01	97.08	102.99	1.26355	uncharacterized LOC109899881%2C transcript variant X1	XP_020351088.1	LOC109899881	535	NA	NA	NA	NA	NA	NA	NA	NA	NA	NA	NA	NA	NA	NA	NA	NA	NA	NA	NA	NA	NA	NA	NA	NA	NA	NA	NA	NA	NA	NA	NA	NA	NA	NA
LOC109871043	1	0.03	0.00191	867.81	767.13	864.33	606.07	937.24	771.26	759.15	1.26574	60S ribosomal protein L8%2C transcript variant X1	XP_020317409.1	LOC109871043	536	NA	NA	NA	NA	NA	NA	NA	NA	NA	NA	NA	NA	NA	NA	NA	NA	NA	NA	NA	NA	NA	NA	NA	NA	XP_020317409.1	NA	NA	NA	NA	NA	NA	NA	NA	NA
LOC109905788	1	0.04	0.00191	714.93	633.23	706.43	496.8	755.63	622.82	599.61	1.27462	40S ribosomal protein S25-like	XP_020358979.1	LOC109905788	537	NA	NA	NA	NA	NA	NA	NA	NA	NA	NA	NA	NA	NA	NA	NA	NA	NA	NA	NA	NA	NA	NA	NA	NA	XP_020358979.1	NA	NA	NA	NA	NA	NA	NA	NA	NA
LOC109867923	1	0.04	0.00191	282.37	251	283.46	196.53	286.38	243.31	252.67	1.27716	60S ribosomal protein L35	XP_020312844.1	LOC109867923	538	NA	NA	NA	NA	NA	NA	NA	NA	NA	NA	NA	NA	NA	NA	NA	NA	NA	NA	NA	NA	NA	NA	NA	NA	XP_020312844.1	NA	NA	NA	NA	NA	NA	NA	NA	NA
LOC109899954	0.03	0.00961	1	196.83	186.77	141.79	145.72	118.66	138.55	147.93	1.2817	cystatin	XP_020351216.1	LOC109899954	539	NA	NA	NA	NA	NA	NA	NA	NA	NA	NA	NA	NA	NA	NA	NA	NA	NA	NA	NA	NA	NA	NA	NA	NA	NA	NA	NA	NA	NA	NA	NA	NA	NA	NA
LOC109889502	1	0.03	0.00123	257.1	227.95	260.05	177.3	281.59	229.02	255.59	1.28567	40S ribosomal protein S17-like	XP_020336552.1	LOC109889502	540	NA	NA	NA	NA	NA	NA	NA	NA	NA	NA	NA	NA	NA	NA	NA	NA	NA	NA	NA	NA	NA	NA	NA	NA	XP_020336552.1	NA	NA	NA	NA	NA	NA	NA	NA	NA
LOC109875301	0.39	0.02	1	101.51	98.3	77.8	76.19	70.77	69.5	75.32	1.2902	glycine-rich RNA-binding protein GRP1A-like%2C transcript variant X2	XP_020323203.1	LOC109875301	541	NA	NA	NA	NA	NA	NA	NA	NA	NA	NA	NA	NA	NA	NA	NA	NA	NA	NA	NA	NA	NA	NA	NA	NA	XP_020323203.1	NA	NA	NA	NA	NA	NA	NA	NA	NA
LOC109876965	1.4e-06	0.02	1	85.4	79.7	48.45	61.6	53.92	55.8	51.13	1.29383	beta%2Cbeta-carotene 9'%2C10'-oxygenase-like%2C transcript variant X2	XP_020324890.1	LOC109876965	542	XP_020324890.1	XP_020324890.1	NA	XP_020324890.1	XP_020324890.1	XP_020324890.1	NA	NA	NA	NA	NA	NA	NA	NA	NA	XP_020324890.1	NA	NA	NA	NA	NA	NA	NA	NA	NA	NA	NA	NA	NA	NA	NA	NA	NA	NA
LOC109879522	0.41	0.05	1	80.05	81.44	59.98	62.89	52.29	49.53	47.84	1.29496	transmembrane emp24 domain-containing protein 10-like	XP_020327279.1	LOC109879522	543	NA	NA	NA	NA	NA	NA	NA	NA	NA	NA	NA	NA	NA	NA	NA	NA	NA	NA	NA	NA	NA	NA	NA	NA	NA	NA	NA	NA	NA	NA	NA	NA	NA	NA
LOC109910359	0.01	0.000166	1	184.81	180.66	139.32	139.24	163.49	149.04	151.57	1.29747	phytanoyl-CoA dioxygenase%2C peroxisomal-like	XP_020365127.1	LOC109910359	544	XP_020365127.1	XP_020365127.1	NA	XP_020365127.1	XP_020365127.1	XP_020365127.1	XP_020365127.1	NA	NA	NA	NA	XP_020365127.1	NA	NA	NA	XP_020365127.1	NA	NA	NA	NA	NA	NA	NA	NA	NA	NA	NA	NA	NA	NA	XP_020365127.1	XP_020365127.1	NA	NA
LOC109899444	1	0.00155	0.97	166.52	170.82	147.48	131.12	150.63	147.42	134.29	1.30278	cytochrome P450 2F3-like	XP_020350276.1	LOC109899444	545	XP_020350276.1	NA	NA	XP_020350276.1	XP_020350276.1	XP_020350276.1	NA	NA	NA	NA	NA	NA	NA	NA	NA	XP_020350276.1	NA	NA	NA	NA	NA	NA	NA	NA	NA	NA	NA	NA	NA	NA	NA	NA	NA	NA
LOC109904086	1	0.03	1	309.28	312.13	274.68	238.75	277.65	254.79	291.47	1.30735	protein Z-dependent protease inhibitor-like	XP_020356791.1	LOC109904086	546	NA	NA	NA	NA	NA	NA	NA	NA	NA	NA	NA	NA	NA	NA	NA	NA	NA	NA	NA	NA	NA	NA	NA	NA	NA	NA	NA	NA	NA	NA	NA	NA	NA	NA
LOC109906656	1	2.5e-05	0.00502	425.71	398.28	374.61	303.03	397.62	368.34	346.47	1.31433	carboxypeptidase B2-like	XP_020360067.1	LOC109906656	547	NA	NA	NA	NA	NA	NA	NA	NA	NA	NA	NA	NA	NA	NA	NA	NA	NA	NA	NA	NA	NA	NA	NA	NA	NA	NA	NA	NA	NA	NA	NA	NA	NA	NA
LOC109893392	0.79	0.01	1	101.92	98.32	80.32	74.76	85.36	83.6	83.78	1.31514	insulin-like growth factor-binding protein complex acid labile subunit	XP_020342202.1	LOC109893392	548	NA	NA	NA	NA	NA	NA	NA	NA	NA	NA	NA	NA	NA	NA	NA	NA	NA	NA	NA	NA	NA	NA	NA	NA	NA	NA	NA	NA	NA	NA	NA	NA	NA	NA
LOC109892396	1	0.05	0.02	255.77	235.64	252.54	178.33	296.47	234.58	246.22	1.32137	cathepsin L1-like	XP_020340486.1	LOC109892396	549	NA	NA	NA	NA	NA	NA	NA	NA	NA	NA	NA	NA	NA	NA	NA	NA	NA	NA	NA	NA	NA	NA	NA	NA	NA	NA	NA	NA	NA	NA	NA	NA	NA	NA
LOC109895524	1	2.73e-05	0.8	3424.59	3453.62	2862.82	2606.48	2818.26	2675.05	2978.17	1.32501	prothrombin-like	XP_020344836.1	LOC109895524	550	NA	NA	NA	NA	NA	NA	NA	NA	NA	NA	NA	NA	NA	NA	NA	NA	NA	NA	NA	NA	NA	NA	NA	NA	NA	NA	NA	NA	NA	NA	NA	NA	NA	NA
LOC109885587	1	0.05	0.97	275.34	258.35	234.08	194.29	289.52	254.44	250.71	1.32971	40S ribosomal protein S27-like	XP_020333012.1	LOC109885587	551	NA	NA	NA	NA	NA	NA	NA	NA	NA	NA	NA	NA	NA	NA	NA	NA	NA	NA	NA	NA	NA	NA	NA	NA	XP_020333012.1	NA	NA	NA	NA	NA	NA	NA	NA	NA
LOC109892898	1	0.05	0.13	83.3	72.93	72.25	54.8	88.93	70.71	69.63	1.33084	40S ribosomal protein S3-like	XP_020341354.1	LOC109892898	552	NA	NA	NA	NA	NA	NA	NA	NA	NA	NA	NA	NA	NA	NA	NA	NA	NA	NA	NA	NA	NA	NA	NA	NA	XP_020341354.1	NA	NA	NA	NA	NA	NA	NA	NA	NA
LOC109907725	1	0.02	0.00191	423.79	392.73	444.96	291.34	431.61	329.86	314.79	1.34801	60S ribosomal protein L32-like%2C transcript variant X2	XP_020361473.1	LOC109907725	553	NA	NA	NA	NA	NA	NA	NA	NA	NA	NA	NA	NA	NA	NA	NA	NA	NA	NA	NA	NA	NA	NA	NA	NA	XP_020361473.1	NA	NA	NA	NA	NA	NA	NA	NA	NA
LOC109896186	1	0.03	0.11	1963.79	1920.26	1892.47	1418.99	2139.08	1728.04	1583.79	1.35326	glycine-rich RNA-binding protein GRP1A-like	XP_020346069.1	LOC109896186	554	NA	NA	NA	NA	NA	NA	NA	NA	NA	NA	NA	NA	NA	NA	NA	NA	NA	NA	NA	NA	NA	NA	NA	NA	XP_020346069.1	NA	NA	NA	NA	NA	NA	NA	NA	NA
LOC109868611	1	0.04	0.01	447.75	391.32	427.88	287.31	465.33	359.69	378.88	1.36201	60S ribosomal protein L31%2C transcript variant X2	XP_020313905.1	LOC109868611	555	NA	NA	NA	NA	NA	NA	NA	NA	NA	NA	NA	NA	NA	NA	NA	NA	NA	NA	NA	NA	NA	NA	NA	NA	XP_020313905.1	NA	NA	NA	NA	NA	NA	NA	NA	NA
LOC109903703	0.00427	2.08e-08	1	409.22	428.76	310.47	313.38	313.88	330.7	346.94	1.36818	syndecan-2-A-like	XP_020356161.1	LOC109903703	556	NA	NA	NA	NA	NA	NA	NA	NA	NA	NA	NA	NA	NA	NA	NA	NA	NA	NA	NA	NA	NA	NA	NA	NA	XP_020356161.1	XP_020356161.1	NA	NA	NA	NA	NA	NA	NA	NA
LOC109882329	1	0.00202	0.00254	416.46	372.6	383.31	271.57	371.95	309.92	332.87	1.37202	40S ribosomal protein S27-like%2C transcript variant X1	XP_020330017.1	LOC109882329	557	NA	NA	NA	NA	NA	NA	NA	NA	NA	NA	NA	NA	NA	NA	NA	NA	NA	NA	NA	NA	NA	NA	NA	NA	XP_020330017.1	NA	NA	NA	NA	NA	NA	NA	NA	NA
LOC109908200	1	0.00469	0.69	68.7	68.12	59.55	49.61	60.14	54.7	58.43	1.37311	CD63 antigen-like	XP_020362336.1	LOC109908200	558	NA	NA	NA	NA	NA	NA	NA	NA	NA	NA	NA	NA	NA	NA	NA	NA	NA	NA	NA	NA	NA	NA	NA	NA	NA	NA	NA	NA	NA	NA	NA	NA	NA	NA
LOC109873841	1	0.00563	0.00102	943.21	832.73	927.07	605.51	970.63	817.17	803.22	1.37525	60S ribosomal protein L7a	XP_020321158.1	LOC109873841	559	NA	NA	NA	NA	NA	NA	NA	NA	NA	NA	NA	NA	NA	NA	NA	NA	NA	NA	NA	NA	NA	NA	NA	NA	XP_020321158.1	NA	NA	NA	NA	NA	NA	NA	NA	NA
LOC109868322	1	0.02	0.00157	236.17	209.36	240.46	152.02	270.49	215.09	210.41	1.37719	transcription factor BTF3%2C transcript variant X1	XP_020313379.1	LOC109868322	560	NA	NA	NA	NA	NA	NA	NA	NA	NA	NA	NA	NA	NA	NA	NA	NA	NA	NA	NA	NA	NA	NA	NA	NA	NA	NA	NA	NA	NA	NA	NA	NA	NA	NA
serpind1	0.07	3.3e-09	0.22	1473.5	1477.23	1180.19	1069.74	1004.02	1138.05	1122.23	1.38092	serpin family D member 1%2C transcript variant X3	XP_020327903.1	serpind1	561	NA	NA	NA	NA	NA	NA	NA	NA	NA	NA	NA	NA	NA	NA	NA	NA	NA	NA	NA	NA	NA	NA	NA	NA	NA	NA	NA	NA	NA	NA	NA	NA	NA	NA
LOC109881448	4.17e-06	0.00587	1	373.15	334.67	208.27	241.6	179.94	200.93	209.83	1.38522	ferritin%2C heavy subunit-like	XP_020329170.1	LOC109881448	562	NA	XP_020329170.1	NA	NA	NA	NA	NA	NA	NA	NA	NA	NA	NA	NA	NA	NA	NA	NA	NA	NA	NA	NA	NA	NA	NA	NA	NA	NA	NA	NA	NA	NA	NA	NA
LOC109909941	1	0.02	1	38.88	50.48	37.27	36.32	39.44	37.41	28.73	1.38987	T-complex protein 1 subunit epsilon	XP_020364623.1	LOC109909941	563	NA	NA	NA	NA	NA	NA	NA	NA	NA	NA	NA	NA	NA	NA	NA	NA	NA	NA	NA	NA	NA	NA	NA	NA	NA	NA	NA	NA	NA	NA	NA	NA	NA	NA
LOC109899928	1	0.02	1	54.41	66.2	41.43	47.57	37.59	45.12	40.44	1.39163	G-protein coupled receptor family C group 5 member C-like%2C transcript variant X2	XP_020351159.1	LOC109899928	564	NA	NA	NA	NA	NA	NA	NA	NA	NA	NA	NA	NA	NA	NA	NA	NA	NA	NA	NA	NA	NA	NA	NA	NA	NA	NA	NA	NA	NA	NA	NA	NA	NA	NA
LOC109873985	1	0.02	1	689.89	683.37	580.3	489.16	515.36	553.93	702.13	1.39703	complement factor B-like%2C transcript variant X2	XP_020321310.1	LOC109873985	565	NA	NA	NA	NA	NA	NA	NA	NA	NA	NA	NA	NA	NA	NA	NA	NA	NA	NA	NA	NA	NA	NA	NA	NA	NA	NA	NA	NA	NA	NA	NA	NA	NA	NA
LOC109905079	1	0.02	1	3041.04	3733	2940.3	2650.85	2968.19	2485.23	2513.14	1.40823	fructose-bisphosphate aldolase B-like	XP_020357823.1	LOC109905079	566	XP_020357823.1	XP_020357823.1	XP_020357823.1	XP_020357823.1	XP_020357823.1	XP_020357823.1	XP_020357823.1	XP_020357823.1	XP_020357823.1	XP_020357823.1	XP_020357823.1	NA	XP_020357823.1	XP_020357823.1	XP_020357823.1	XP_020357823.1	XP_020357823.1	XP_020357823.1	XP_020357823.1	NA	XP_020357823.1	XP_020357823.1	XP_020357823.1	NA	XP_020357823.1	XP_020357823.1	XP_020357823.1	XP_020357823.1	XP_020357823.1	XP_020357823.1	NA	NA	XP_020357823.1	XP_020357823.1
LOC109908043	1	0.04	1	410.05	442.64	362.78	314.28	370.4	353.77	366.23	1.40843	properdin-like%2C transcript variant X2	XP_020362022.1	LOC109908043	567	NA	NA	NA	NA	NA	NA	NA	NA	NA	NA	NA	NA	NA	NA	NA	NA	NA	NA	NA	NA	NA	NA	NA	NA	NA	NA	NA	NA	NA	NA	NA	NA	NA	NA
LOC109906285	0.000333	0.03	1	49.51	41.06	27.87	29.15	30.98	30.91	31.07	1.40858	complement C1r subcomponent-like	XP_020359498.1	LOC109906285	568	NA	NA	NA	NA	NA	NA	NA	NA	NA	NA	NA	NA	NA	NA	NA	NA	NA	NA	NA	NA	NA	NA	NA	NA	NA	NA	NA	NA	NA	NA	NA	NA	NA	NA
LOC109874179	1	0.01	0.00201	747.59	669.38	739.23	474.37	836.91	638	658.54	1.41109	40S ribosomal protein S14	XP_020321577.1	LOC109874179	569	NA	NA	NA	NA	NA	NA	NA	NA	NA	NA	NA	NA	NA	NA	NA	NA	NA	NA	NA	NA	NA	NA	NA	NA	XP_020321577.1	NA	NA	NA	NA	NA	NA	NA	NA	NA
LOC109881788	0.5	2.73e-05	0.27	5066.06	4846.33	4007.47	3425.25	3842.67	3459.74	3738.7	1.41488	apolipoprotein C-II-like%2C transcript variant X2	XP_020329489.1	LOC109881788	570	NA	NA	NA	NA	NA	NA	NA	NA	NA	NA	NA	NA	NA	NA	NA	NA	NA	NA	NA	NA	NA	NA	NA	NA	NA	NA	NA	NA	NA	NA	NA	NA	NA	NA
LOC109900521	1	0.04	1	189.81	186.49	148.63	131.46	163.06	138.89	140.19	1.41861	complement C1q-like protein 2	XP_020351768.1	LOC109900521	571	NA	NA	NA	NA	NA	NA	NA	NA	NA	NA	NA	NA	NA	NA	NA	NA	NA	NA	NA	NA	NA	NA	NA	NA	NA	NA	NA	NA	NA	NA	NA	NA	NA	NA
LOC109903970	0.00799	0.04	1	41.52	37.61	24.93	26.46	23.12	25.36	22.99	1.42139	transmembrane protein 50A-like%2C transcript variant X3	XP_020356602.1	LOC109903970	572	NA	NA	NA	NA	NA	NA	NA	NA	NA	NA	NA	NA	NA	NA	NA	NA	NA	NA	NA	NA	NA	NA	NA	NA	NA	NA	NA	NA	NA	NA	NA	NA	NA	NA
LOC109906240	1	0.00199	0.57	341.4	342.45	294.81	240.47	312.99	274.91	299.13	1.42409	mannan-binding lectin serine protease 1-like	XP_020359449.1	LOC109906240	573	NA	NA	NA	NA	NA	NA	NA	NA	NA	NA	NA	NA	NA	NA	NA	NA	NA	NA	NA	NA	NA	NA	NA	NA	NA	NA	NA	NA	NA	NA	NA	NA	NA	NA
LOC109875332	0.72	0.01	0.44	363.97	297.89	269.96	208.74	299.11	239.16	253.06	1.42709	selenoprotein Pb-like%2C transcript variant X2	XP_020323247.1	LOC109875332	574	NA	NA	NA	NA	NA	NA	NA	NA	NA	NA	NA	NA	NA	NA	NA	NA	NA	NA	NA	NA	NA	NA	NA	NA	NA	NA	NA	NA	NA	NA	NA	NA	NA	NA
LOC109869197	0.001	0.02	1	47.32	42.64	27.33	29.83	27.46	27.83	25.36	1.42943	cold shock domain-containing protein E1-like%2C transcript variant X2	XP_020314753.1	LOC109869197	575	NA	NA	NA	NA	NA	NA	NA	NA	NA	NA	NA	NA	NA	NA	NA	NA	NA	NA	NA	NA	NA	NA	NA	NA	NA	NA	NA	NA	NA	NA	NA	NA	NA	NA
LOC109905543	1	0.03	1	40.24	38.59	31.2	26.88	29.38	27.62	28.06	1.43564	histone H3.3%2C transcript variant X2	XP_020358558.1	LOC109905543	576	NA	NA	NA	NA	NA	NA	NA	NA	NA	NA	NA	NA	NA	NA	NA	NA	NA	NA	NA	NA	NA	NA	NA	NA	NA	NA	NA	NA	NA	NA	NA	NA	NA	NA
LOC109907789	1	0.00185	0.0056	93.83	84.08	84.04	58.18	95.27	74.83	76.5	1.44517	nascent polypeptide-associated complex subunit alpha%2C transcript variant X4	XP_020361595.1	LOC109907789	577	NA	NA	NA	NA	NA	NA	NA	NA	NA	NA	NA	NA	NA	NA	NA	NA	NA	NA	NA	NA	NA	NA	NA	NA	XP_020361595.1	NA	NA	NA	NA	NA	NA	NA	NA	NA
LOC109887404	1	0.00842	1	446.31	461.63	352.07	319.12	429.84	408.05	479.68	1.44657	NA	NA	LOC109887404	578	NA	NA	NA	NA	NA	NA	NA	NA	NA	NA	NA	NA	NA	NA	NA	NA	NA	NA	NA	NA	NA	NA	NA	NA	NA	NA	NA	NA	NA	NA	NA	NA	NA	NA
LOC109900552	0.05	0.00476	1	49.25	51.78	32.4	35.65	40.86	35.13	43.74	1.45245	lysosomal-associated transmembrane protein 4A-like	XP_020351806.1	LOC109900552	579	NA	NA	NA	NA	NA	NA	NA	NA	NA	NA	NA	NA	NA	NA	NA	NA	NA	NA	NA	NA	NA	NA	NA	NA	NA	NA	NA	NA	NA	NA	NA	NA	NA	NA
LOC109891352	0.42	6.71e-05	0.2	268.21	247.54	207.1	170.36	182.44	188.36	243.23	1.45304	inter-alpha-trypsin inhibitor heavy chain H3-like	XP_020339414.1	LOC109891352	580	NA	NA	NA	NA	NA	NA	NA	NA	NA	NA	NA	NA	NA	NA	NA	NA	NA	NA	NA	NA	NA	NA	NA	NA	NA	NA	NA	NA	NA	NA	NA	NA	NA	NA
[truncated: 326 more rows]
[truncated: 533 more columns]

## Sheet: Dip0vsTrip0
Feature ID	Dip0vsTrip0	Dip1vsTrip1	Dip2vsTrip2	Dip0	Dip1	Dip2	Trip0	Trip1	Trip2	Trip3
Feature ID	FDR p-value correction	FDR p-value correction	FDR p-value correction	Means D0	Means D1	Means D2	Means T0	Means T1	Means T2	Means T3	D0/T0	Name	Protein
[truncated: 16 more rows]

## Sheet: Dip1vsTrip1
Feature ID	Dip0vsTrip0	Dip1vsTrip1	Dip2vsTrip2	Dip0	Dip1	Dip2	Trip0	Trip1	Trip2	Trip3	D1/T1	Name	Protein	Order in File	Order	GO:0006412 translation	GO:0043043 peptide_biosynthetic_process	GO:0043604 amide_biosynthetic_process	GO:0006518 peptide_metabolic_process	GO:0043603 cellular_amide_metabolic_process	GO:1901566 organonitrogen_compound_biosynthetic_process	GO:0042254 ribosome_biogenesis	GO:0002181 cytoplasmic_translation	GO:0022613 ribonucleoprotein_complex_biogenesis	GO:0006614 SRP-dependent_cotranslational_protein_targeting_to_membrane	GO:0006613 cotranslational_protein_targeting_to_membrane	GO:0042255 ribosome_assembly	GO:0000184 nuclear-transcribed_mRNA_catabolic_process,_nonsense-mediated_decay	GO:0045047 protein_targeting_to_ER	GO:0042274 ribosomal_small_subunit_biogenesis	GO:0072599 establishment_of_protein_localization_to_endoplasmic_reticulum	GO:0006364 rRNA_processing	GO:0000028 ribosomal_small_subunit_assembly	GO:0044271 cellular_nitrogen_compound_biosynthetic_process	GO:0006413 translational_initiation	GO:0016072 rRNA_metabolic_process	GO:0070972 protein_localization_to_endoplasmic_reticulum	GO:1901564 organonitrogen_compound_metabolic_process	GO:0034470 ncRNA_processing	GO:0022618 ribonucleoprotein_complex_assembly	GO:0042273 ribosomal_large_subunit_biogenesis	GO:0000956 nuclear-transcribed_mRNA_catabolic_process	GO:0034641 cellular_nitrogen_compound_metabolic_process	GO:0071826 ribonucleoprotein_complex_subunit_organization	GO:1901576 organic_substance_biosynthetic_process	GO:0006612 protein_targeting_to_membrane	GO:0009058 biosynthetic_process	GO:0044249 cellular_biosynthetic_process	GO:0044267 cellular_protein_metabolic_process
[truncated: 274 more rows]
[truncated: 148 more columns]

[truncated: 16 more sheets: Dip2vsTrip2, Dip1vsDip2, Trip1vsTrip2, GH Transgene Dose, GH, PCA, PCA (Normalized), PCA (LOG), AllGoCategories, BiolProcGO, QuantD0D1, QuantT0T1, QuantD1T1, Rivago, Summary, OverlapPloidy]
