# Supplementary material for: Effect of triploidy on liver gene expression in coho salmon (Oncorhynchus kisutch) under different metabolic states
Source: BMC Genomics. 2019 May 3;20:336. doi: 10.1186/s12864-019-5655-8 (PMC6500012; doi:10.1186/s12864-019-5655-8)
Supplement: Supplementary file 10 — Python Scripts. This is a compressed folder with all of the scripts used in the analyses in this study. It contains a readme file to describe the use of these scripts. (ZIP 23 kb) [file 12864_2019_5655_MOESM10_ESM.zip]

Archive with 6 entries (4 files):
- S2 File/
- S2 File/SupplementalFile2/
- S2 File/SupplementalFile2/readme.txt
- S2 File/SupplementalFile2/UniqueProteinAnnotation.py
- S2 File/SupplementalFile2/GO_Term_Regulation.v1.0.py
- S2 File/SupplementalFile2/RetrieveProteinNamesGFF.v1.1.py
