# Supplementary material for: Effect of triploidy on liver gene expression in coho salmon (Oncorhynchus kisutch) under different metabolic states
Source: BMC Genomics. 2019 May 3;20:336. doi: 10.1186/s12864-019-5655-8 (PMC6500012; doi:10.1186/s12864-019-5655-8)
Supplement: Supplementary file 10 — Python Scripts. This is a compressed folder with all of the scripts used in the analyses in this study. It contains a readme file to describe the use of these scripts. (ZIP 23 kb) [file 12864_2019_5655_MOESM10_ESM.zip › S2 File/SupplementalFile2/readme.txt]

###############################################################################################################################
#####Scripts used for the manuscript: #########################################################################################
#####Effect of ploidy on liver gene expression under different metabolic conditions in coho salmon (Oncorhynchus kisutch)######
###############################################################################################################################

################################################
###Return Unique Proteins in a GO annotation ###
###Removes Isoforms ############################
################################################

Script:
UniqueProteinAnnotation.py

	usage: UniqueProteinAnnotation.py [-h] -gff GFF -annot ANNOT

	A script to retrieve only unique annotations from a protein annotation

	optional arguments:
	  -h, --help    show this help message and exit
	  -gff GFF      The location of the gff file
	  -annot ANNOT  The location of the annotation file (output by Blast2Go)
	
	#######################################
	Example:

		kris_christensen@Dell-System-Inspiron-N7110-Kris-Christensen:~/Desktop/Documents/TransgenicDosage/blast2go$ python \
		~/Desktop/Documents/General_Scripts/UniqueProteinAnnotation.py -annot ./blast2go_annot_20180525_1603.annot -gff \
		./proteins/GCF_002021735.1_Okis_V1_genomic.gff.gz > Unique.Blast2go.Okis.annot


##################################################
###Return the GO categories for each gene ########
###Used with a list of genes (one on each line) ##
###This was the output from clc genomes using ####
###the export feature.   #########################
###Only works for the output of Blast2GO #########
###In Blast2GO, an enriched graph was made and ###
###the results were exported as a table. #########
##################################################

Script:
GO_Term_Regulation.v1.0.py

	usage: GO_Term_Regulation.v1.0.py [-h] -ge GE -go GO -comparison COMPARISON

	Find the direction of gene expression for GO terms

	optional arguments:
	  -h, --help            show this help message and exit
	  -ge GE                The location of the differential gene expression file
	  -go GO                The GO Term Information File
	  -comparison COMPARISON
		                The comparison category, for example (Dip1vsTrip1)

	#######################################
	Example:

		kris_christensen@Dell-System-Inspiron-N7110-Kris-Christensen:~/Desktop/Documents/TransgenicDosage/blast2go/DirectionOfGO/AllGOCategories$ python \
		~/Desktop/Documents/General_Scripts/GO_Term_Regulation.v1.0.py -ge Dip1vsTrip1.txt -go AllGoInformation.txt -comparison Dip1vsTrip1 > Dip1vsTrip1.GO.Protein.txt


	Example GE File:
		Feature ID	Dip0vsDip1	Trip0vsTrip1	Dip1vsTrip1	Dip0	Trip0	Dip1	Trip1	Dip2	Trip2	Trip3	D0/D1	Names	Protein
		LOC109910064	3.93E-04	9.49E-03	1	0	0.22	3.73	3.56	4.76	5.53	6.24	0	avidin-like	XP_020364812.1
		LOC109902764	0.02	1	0.35	0.03	0.03	4.44	0.01	9.67	6.74	1.86	0.0067567568	glutamine synthetase-like	XP_020354980.1
		LOC109872986	4.03E-03	1	1	0.02	0.07	2.68	0.98	2.07	0.69	2.11	0.0074626866	equilibrative nucleoside transporter 2-like	XP_020320029.1

	Example GO file:
		Level	GO ID	GO Name	GO Type	Parents (ACC)	Parents (Name)	P-Value	FDR	#SeqTest	SeqTest	#SeqRef	SeqRef	OVER/UNDER	Category
		6	GO:0006412	translation	Biological Process	GO:0034645, GO:0044267, GO:0043043, GO:0010467	cellular macromolecule biosynthetic process, cellular protein metabolic process, peptide biosynthetic process, gene expression	5.6E-165	2.1E-161	162	XP_020352418.1, XP_020356217.1, XP_020356130.1, XP_020326993.1, XP_020352588.1, XP_020329517.1, XP_020324519.1, XP_020313586.1, XP_020315039.1, XP_020312059.1, XP_020326978.1, XP_020338497.1, XP_020333607.1, XP_020360209.1, XP_020317299.1, XP_020321577.1, XP_020324599.1, XP_020361394.1, XP_020360032.1, XP_020320422.1, XP_020314089.1, XP_020319708.1, XP_020344646.1, XP_020360834.1, XP_020335219.1, XP_020337564.1, XP_020332735.1, XP_020328266.1, XP_020311706.1, XP_020361473.1, XP_020339349.1, XP_020309858.1, XP_020363570.1, XP_020313905.1, XP_020311892.1, XP_020314804.1, XP_020330880.1, XP_020331200.1, XP_020316739.1, XP_020329622.1, XP_020355982.1, XP_020345815.1, XP_020324486.1, XP_020349898.1, XP_020312736.1, XP_020350223.1, XP_020330597.1, XP_020322528.1, XP_020330481.1, XP_020324352.1, XP_020348638.1, XP_020349140.1, XP_020354974.1, XP_020350928.1, XP_020318728.1, XP_020349393.1, XP_020356440.1, XP_020345309.1, XP_020358979.1, XP_020347872.1, XP_020349866.1, XP_020340625.1, XP_020353330.1, XP_020330710.1, XP_020332437.1, XP_020356352.1, XP_020350205.1, XP_020335214.1, XP_020316888.1, XP_020313880.1, XP_020318739.1, XP_020312028.1, XP_020342147.1, XP_020336552.1, XP_020331500.1, XP_020307835.1, XP_020346897.1, XP_020330650.1, XP_020361343.1, XP_020345998.1, XP_020349394.1, XP_020316699.1, XP_020323287.1, XP_020333321.1, XP_020332426.1, XP_020326415.1, XP_020346451.1, XP_020308750.1, XP_020355833.1, XP_020328945.1, XP_020356132.1, XP_020312976.1, XP_020355709.1, XP_020317409.1, XP_020325679.1, XP_020349869.1, XP_020352454.1, XP_020350884.1, XP_020342821.1, XP_020312844.1, XP_020316783.1, XP_020363812.1, XP_020360897.1, XP_020325547.1, XP_020364583.1, XP_020342042.1, XP_020318635.1, XP_020351383.1, XP_020338469.1, XP_020364537.1, XP_020334522.1, XP_020322031.1, XP_020365024.1, XP_020314621.1, XP_020330802.1, XP_020326547.1, XP_020354253.1, XP_020342121.1, XP_020329104.1, XP_020342339.1, XP_020358210.1, XP_020346812.1, XP_020361091.1, XP_020361229.1, XP_020358697.1, XP_020343903.1, XP_020359151.1, XP_020308043.1, XP_020308540.1, XP_020322710.1, XP_020343079.1, XP_020348425.1, XP_020330649.1, XP_020335898.1, XP_020314278.1, XP_020341435.1, XP_020338454.1, XP_020346498.1, XP_020326709.1, XP_020328167.1, XP_020358225.1, XP_020347878.1, XP_020318460.1, XP_020361700.1, XP_020316387.1, XP_020350309.1, XP_020323357.1, XP_020349380.1, XP_020321158.1, XP_020330822.1, XP_020326939.1, XP_020310557.1, XP_020327252.1, XP_020329958.1, XP_020328291.1, XP_020361595.1, XP_020332352.1, XP_020330017.1, XP_020326243.1, XP_020356268.1, XP_020349169.1, XP_020326432.1	1083	XP_020323094.1, XP_020363415.1, XP_020356259.1, XP_020339718.1, XP_020352249.1, XP_020337154.1, XP_020361672.1, XP_020318347.1, XP_020343872.1, XP_020355918.1, XP_020362615.1, XP_020347411.1, XP_020341714.1, XP_020346198.1, XP_020334042.1, XP_020358209.1, XP_020355620.1, XP_020357518.1, XP_020342405.1, XP_020360107.1, XP_020326401.1, XP_020328289.1, XP_020350930.1, XP_020364348.1, XP_020355196.1, XP_020330611.1, XP_020333035.1, XP_020355150.1, XP_020342240.1, XP_020343928.1, XP_020313089.1, XP_020337590.1, XP_020326075.1, XP_020316834.1, XP_020328944.1, XP_020324375.1, XP_020322063.1, XP_020352541.1, XP_020315017.1, XP_020309676.1, XP_020321121.1, XP_020341629.1, XP_020341989.1, XP_020336091.1, XP_020325876.1, XP_020309009.1, XP_020331326.1, XP_020325527.1, XP_020342438.1, XP_020357233.1, XP_020339246.1, XP_020345374.1, XP_020330866.1, XP_020315716.1, XP_020352007.1, XP_020312278.1, XP_020335589.1, XP_020309785.1, XP_020321711.1, XP_020311367.1, XP_020329877.1, XP_020348320.1, XP_020343730.1, XP_020335902.1, XP_020317919.1, XP_020337822.1, XP_020308042.1, XP_020316647.1, XP_020355313.1, XP_020360765.1, XP_020358919.1, XP_020326445.1, XP_020341969.1, XP_020347459.1, XP_020353001.1, XP_020339072.1, XP_020338302.1, XP_020337581.1, XP_020351752.1, XP_020362877.1, XP_020328704.1, XP_020338962.1, XP_020334503.1, XP_020309765.1, XP_020335981.1, XP_020337955.1, XP_020333364.1, XP_020352349.1, XP_020311761.1, XP_020326284.1, XP_020342425.1, XP_020352935.1, XP_020359051.1, XP_020323573.1, XP_020333629.1, XP_020320467.1, XP_020349887.1, XP_020361583.1, XP_020357801.1, XP_020348584.1, XP_020361243.1, XP_020354296.1, XP_020310360.1, XP_020335212.1, XP_020362853.1, XP_020318105.1, XP_020355531.1, XP_020355577.1, XP_020362025.1, XP_020309458.1, XP_020324002.1, XP_020349876.1, XP_020345977.1, XP_020308407.1, XP_020330592.1, XP_020333111.1, XP_020340751.1, XP_020334669.1, XP_020350264.1, XP_020339255.1, XP_020324601.1, XP_020342507.1, XP_020328770.1, XP_020327412.1, XP_020345909.1, XP_020352561.1, XP_020341609.1, XP_020318343.1, XP_020350908.1, XP_020330895.1, XP_020346570.1, XP_020348215.1, XP_020316031.1, XP_020333148.1, XP_020342823.1, XP_020364562.1, XP_020343552.1, XP_020347054.1, XP_020341827.1, XP_020320589.1, XP_020361182.1, XP_020329398.1, XP_020323100.1, XP_020343465.1, XP_020346001.1, XP_020326717.1, XP_020328574.1, XP_020326913.1, XP_020321792.1, XP_020319504.1, XP_020356388.1, XP_020331246.1, XP_020335983.1, XP_020308255.1, XP_020342473.1, XP_020319626.1, XP_020352186.1, XP_020314481.1, XP_020324262.1, XP_020323464.1, XP_020311101.1, XP_020340644.1, XP_020329350.1, XP_020325316.1, XP_020314370.1, XP_020319130.1, XP_020356584.1, XP_020363433.1, XP_020335743.1, XP_020360656.1, XP_020346069.1, XP_020344868.1, XP_020344365.1, XP_020314492.1, XP_020327280.1, XP_020357449.1, XP_020343080.1, XP_020335086.1, XP_020357188.1, XP_020323453.1, XP_020339386.1, XP_020351445.1, XP_020323222.1, XP_020328826.1, XP_020318149.1, XP_020354354.1, XP_020345018.1, XP_020363675.1, XP_020365119.1, XP_020315809.1, XP_020349932.1, XP_020325754.1, XP_020309821.1, XP_020324810.1, XP_020324856.1, XP_020350549.1, XP_020344561.1, XP_020322657.1, XP_020308509.1, XP_020357099.1, XP_020327099.1, XP_020323860.1, XP_020326441.1, XP_020359120.1, XP_020331440.1, XP_020336012.1, XP_020355096.1, XP_020360636.1, XP_020336476.1, XP_020343698.1, XP_020308682.1, XP_020324529.1, XP_020343885.1, XP_020314858.1, XP_020330196.1, XP_020352702.1, XP_020308488.1, XP_020325863.1, XP_020333420.1, XP_020324943.1, XP_020331662.1, XP_020347613.1, XP_020331893.1, XP_020360867.1, XP_020319502.1, XP_020348017.1, XP_020355611.1, XP_020335798.1, XP_020350987.1, XP_020310874.1, XP_020325730.1, XP_020320720.1, XP_020313871.1, XP_020336902.1, XP_020342482.1, XP_020351367.1, XP_020359737.1, XP_020336169.1, XP_020330304.1, XP_020356914.1, XP_020322953.1, XP_020361201.1, XP_020349044.1, XP_020326168.1, XP_020319030.1, XP_020361114.1, XP_020328038.1, XP_020311815.1, XP_020330437.1, XP_020349188.1, XP_020335730.1, XP_020337052.1, XP_020328650.1, XP_020348039.1, XP_020334858.1, XP_020351587.1, XP_020316409.1, XP_020339319.1, XP_020313126.1, XP_020352373.1, XP_020339274.1, XP_020338910.1, XP_020319851.1, XP_020316359.1, XP_020335832.1, XP_020330815.1, XP_020308685.1, XP_020361371.1, XP_020316170.1, XP_020333664.1, XP_020353500.1, XP_020325925.1, XP_020356428.1, XP_020341338.1, XP_020333359.1, XP_020361066.1, XP_020340975.1, XP_020314352.1, XP_020321203.1, XP_020328107.1, XP_020358093.1, XP_020321421.1, XP_020343920.1, XP_020343047.1, XP_020356308.1, XP_020329509.1, XP_020322825.1, XP_020349094.1, XP_020355462.1, XP_020333939.1, XP_020318418.1, XP_020362215.1, XP_020348972.1, XP_020340406.1, XP_020330114.1, XP_020356768.1, XP_020326450.1, XP_020329477.1, XP_020363080.1, XP_020350817.1, XP_020332219.1, XP_020324621.1, XP_020330541.1, XP_020358564.1, XP_020355791.1, XP_020357282.1, XP_020323385.1, XP_020333239.1, XP_020353315.1, XP_020354203.1, XP_020351803.1, XP_020315199.1, XP_020331046.1, XP_020313430.1, XP_020321073.1, XP_020354301.1, XP_020324678.1, XP_020322244.1, XP_020337084.1, XP_020349466.1, XP_020317454.1, XP_020315066.1, XP_020364264.1, XP_020358257.1, XP_020346813.1, XP_020341558.1, XP_020324961.1, XP_020334134.1, XP_020333794.1, XP_020319899.1, XP_020331595.1, XP_020315952.1, XP_020309011.1, XP_020357249.1, XP_020350334.1, XP_020336439.1, XP_020324536.1, XP_020317587.1, XP_020346824.1, XP_020355505.1, XP_020338133.1, XP_020333315.1, XP_020331482.1, XP_020321423.1, XP_020328180.1, XP_020341073.1, XP_020332862.1, XP_020334541.1, XP_020321138.1, XP_020335251.1, XP_020331560.1, XP_020340408.1, XP_020357667.1, XP_020355235.1, XP_020325597.1, XP_020325551.1, XP_020354332.1, XP_020342607.1, XP_020360483.1, XP_020363256.1, XP_020308981.1, XP_020314998.1, XP_020353439.1, XP_020330750.1, XP_020312764.1, XP_020355580.1, XP_020357996.1, XP_020317966.1, XP_020319666.1, XP_020332644.1, XP_020328447.1, XP_020350521.1, XP_020333770.1, XP_020325235.1, XP_020339909.1, XP_020315449.1, XP_020309495.1, XP_020355932.1, XP_020354915.1, XP_020357423.1, XP_020361656.1, XP_020364164.1, XP_020360265.1, XP_020347450.1, XP_020360835.1, XP_020358073.1, XP_020308347.1, XP_020340528.1, XP_020327615.1, XP_020329353.1, XP_020343815.1, XP_020356517.1, XP_020364262.1, XP_020347726.1, XP_020321301.1, XP_020321347.1, XP_020330456.1, XP_020330410.1, XP_020328227.1, XP_020363926.1, XP_020334014.1, XP_020342281.1, XP_020324778.1, XP_020354787.1, XP_020311447.1, XP_020313496.1, XP_020325858.1, XP_020325812.1, XP_020326428.1, XP_020364140.1, XP_020359909.1, XP_020324783.1, XP_020319784.1, XP_020325451.1, XP_020350683.1, XP_020362126.1, XP_020311205.1, XP_020331645.1, XP_020343779.1, XP_020308075.1, XP_020338941.1, XP_020314950.1, XP_020330615.1, XP_020326755.1, XP_020350728.1, XP_020357334.1, XP_020328175.1, XP_020335026.1, XP_020357103.1, XP_020338166.1, XP_020357149.1, XP_020335945.1, XP_020318743.1, XP_020354260.1, XP_020312849.1, XP_020348386.1, XP_020325943.1, XP_020364109.1, XP_020334928.1, XP_020350310.1, XP_020332324.1, XP_020321031.1, XP_020358703.1, XP_020341985.1, XP_020342026.1, XP_020348022.1, XP_020345771.1, XP_020310241.1, XP_020321175.1, XP_020362564.1, XP_020356413.1, XP_020356459.1, XP_020329775.1, XP_020345914.1, XP_020362897.1, XP_020353470.1, XP_020314223.1, XP_020322202.1, XP_020317828.1, XP_020346106.1, XP_020320189.1, XP_020319751.1, XP_020343900.1, XP_020347794.1, XP_020362300.1, XP_020337321.1, XP_020356426.1, XP_020329300.1, XP_020321160.1, XP_020351307.1, XP_020330463.1, XP_020334763.1, XP_020330003.1, XP_020345135.1, XP_020334556.1, XP_020348503.1, XP_020331745.1, XP_020325397.1, XP_020318405.1, XP_020356065.1, XP_020330508.1, XP_020359907.1, XP_020318503.1, XP_020335901.1, XP_020340047.1, XP_020331878.1, XP_020314708.1, XP_020327365.1, XP_020357565.1, XP_020360112.1, XP_020312233.1, XP_020357750.1, XP_020308162.1, XP_020331549.1, XP_020317341.1, XP_020309137.1, XP_020350267.1, XP_020353078.1, XP_020337598.1, XP_020340452.1, XP_020355168.1, XP_020350926.1, XP_020359422.1, XP_020326239.1, XP_020319455.1, XP_020308380.1, XP_020330890.1, XP_020341987.1, XP_020331305.1, XP_020342697.1, XP_020364950.1, XP_020316886.1, XP_020341612.1, XP_020341658.1, XP_020327210.1, XP_020326546.1, XP_020309200.1, XP_020307924.1, XP_020322200.1, XP_020354447.1, XP_020343483.1, XP_020328930.1, XP_020361307.1, XP_020338042.1, XP_020326228.1, XP_020321040.1, XP_020341745.1, XP_020325801.1, XP_020345629.1, XP_020308732.1, XP_020351503.1, XP_020359786.1, XP_020363438.1, XP_020338391.1, XP_020332935.1, XP_020326579.1, XP_020347084.1, XP_020334886.1, XP_020350942.1, XP_020364698.1, XP_020340369.1, XP_020336026.1, XP_020320268.1, XP_020318577.1, XP_020357134.1, XP_020337941.1, XP_020324221.1, XP_020344477.1, XP_020316012.1, XP_020318422.1, XP_020323358.1, XP_020360699.1, XP_020327115.1, XP_020335215.1, XP_020308820.1, XP_020352237.1, XP_020352192.1, XP_020323029.1, XP_020336037.1, XP_020307944.1, XP_020333012.1, XP_020321068.1, XP_020332378.1, XP_020335083.1, XP_020335588.1, XP_020350592.1, XP_020309511.1, XP_020357604.1, XP_020309786.1, XP_020328869.1, XP_020324561.1, XP_020321941.1, XP_020336693.1, XP_020340565.1, XP_020318204.1, XP_020344137.1, XP_020339082.1, XP_020341354.1, XP_020356421.1, XP_020318762.1, XP_020329514.1, XP_020315704.1, XP_020350110.1, XP_020338414.1, XP_020342306.1, XP_020319244.1, XP_020332815.1, XP_020346151.1, XP_020355053.1, XP_020343916.1, XP_020342252.1, XP_020325909.1, XP_020356890.1, XP_020353727.1, XP_020362878.1, XP_020330972.1, XP_020331205.1, XP_020319695.1, XP_020323203.1, XP_020347195.1, XP_020335827.1, XP_020355469.1, XP_020342241.1, XP_020311760.1, XP_020339060.1, XP_020338184.1, XP_020326324.1, XP_020330022.1, XP_020353488.1, XP_020334428.1, XP_020361486.1, XP_020337340.1, XP_020353442.1, XP_020352936.1, XP_020324378.1, XP_020308167.1, XP_020314271.1, XP_020342328.1, XP_020323728.1, XP_020332572.1, XP_020309777.1, XP_020336092.1, XP_020319518.1, XP_020332267.1, XP_020338238.1, XP_020364454.1, XP_020347994.1, XP_020356641.1, XP_020326163.1, XP_020353575.1, XP_020359076.1, XP_020324001.1, XP_020312144.1, XP_020319680.1, XP_020354623.1, XP_020339389.1, XP_020346850.1, XP_020349646.1, XP_020308374.1, XP_020355630.1, XP_020312505.1, XP_020345015.1, XP_020341517.1, XP_020327773.1, XP_020351302.1, XP_020352161.1, XP_020339717.1, XP_020321701.1, XP_020313338.1, XP_020345821.1, XP_020314403.1, XP_020352562.1, XP_020320190.1, XP_020361353.1, XP_020360568.1, XP_020345965.1, XP_020321495.1, XP_020331654.1, XP_020330906.1, XP_020353499.1, XP_020324902.1, XP_020362331.1, XP_020358119.1, XP_020352172.1, XP_020348890.1, XP_020325030.1, XP_020330286.1, XP_020323391.1, XP_020316942.1, XP_020329171.1, XP_020328847.1, XP_020331203.1, XP_020340445.1, XP_020357813.1, XP_020360862.1, XP_020334646.1, XP_020341127.1, XP_020357744.1, XP_020311002.1, XP_020311255.1, XP_020308692.1, XP_020337173.1, XP_020326322.1, XP_020330423.1, XP_020309526.1, XP_020334735.1, XP_020320215.1, XP_020360502.1, XP_020362382.1, XP_020331826.1, XP_020360492.1, XP_020334023.1, XP_020326466.1, XP_020359947.1, XP_020335174.1, XP_020346484.1, XP_020340569.1, XP_020341530.1, XP_020324635.1, XP_020352196.1, XP_020350766.1, XP_020346981.1, XP_020328368.1, XP_020361664.1, XP_020335907.1, XP_020337972.1, XP_020322131.1, XP_020336651.1, XP_020323343.1, XP_020359671.1, XP_020311529.1, XP_020317613.1, XP_020358568.1, XP_020325751.1, XP_020322297.1, XP_020338203.1, XP_020356617.1, XP_020329967.1, XP_020347209.1, XP_020318137.1, XP_020354671.1, XP_020316032.1, XP_020335971.1, XP_020358411.1, XP_020307842.1, XP_020363883.1, XP_020348665.1, XP_020333995.1, XP_020317999.1, XP_020361181.1, XP_020342702.1, XP_020356243.1, XP_020356145.1, XP_020329397.1, XP_020347512.1, XP_020354002.1, XP_020320941.1, XP_020308519.1, XP_020317348.1, XP_020317533.1, XP_020330930.1, XP_020319142.1, XP_020318629.1, XP_020339692.1, XP_020320359.1, XP_020315894.1, XP_020330569.1, XP_020361192.1, XP_020313915.1, XP_020318157.1, XP_020316933.1, XP_020356378.1, XP_020355950.1, XP_020351880.1, XP_020331463.1, XP_020359396.1, XP_020338652.1, XP_020356915.1, XP_020343675.1, XP_020329832.1, XP_020341992.1, XP_020322077.1, XP_020319031.1, XP_020356125.1, XP_020308367.1, XP_020313369.1, XP_020349089.1, XP_020312414.1, XP_020359749.1, XP_020345229.1, XP_020343181.1, XP_020330338.1, XP_020316813.1, XP_020308147.1, XP_020329821.1, XP_020320950.1, XP_020318597.1, XP_020363763.1, XP_020328102.1, XP_020346320.1, XP_020332053.1, XP_020316704.1, XP_020363095.1, XP_020313432.1, XP_020342659.1, XP_020342296.1, XP_020339263.1, XP_020341598.1, XP_020357711.1, XP_020364704.1, XP_020347329.1, XP_020325181.1, XP_020317899.1, XP_020334143.1, XP_020362649.1, XP_020355789.1, XP_020326912.1, XP_020330380.1, XP_020360041.1, XP_020347197.1, XP_020308717.1, XP_020344703.1, XP_020333421.1, XP_020356112.1, XP_020311013.1, XP_020319503.1, XP_020321048.1, XP_020354375.1, XP_020340218.1, XP_020318816.1, XP_020338221.1, XP_020359461.1, XP_020330488.1, XP_020364833.1, XP_020358356.1, XP_020355267.1, XP_020312861.1, XP_020310244.1, XP_020316193.1, XP_020344548.1, XP_020335592.1, XP_020337805.1, XP_020358574.1, XP_020344513.1, XP_020351003.1, XP_020337938.1, XP_020345589.1, XP_020329717.1, XP_020318988.1, XP_020330453.1, XP_020340429.1, XP_020315668.1, XP_020345280.1, XP_020338049.1, XP_020353972.1, XP_020319983.1, XP_020349105.1, XP_020322704.1, XP_020359363.1, XP_020364506.1, XP_020308542.1, XP_020360649.1, XP_020363017.1, XP_020364866.1, XP_020333665.1, XP_020314409.1, XP_020329234.1, XP_020348161.1, XP_020338389.1, XP_020316763.1, XP_020313607.1, XP_020321204.1, XP_020353447.1, XP_020362556.1, XP_020309508.1, XP_020318613.1, XP_020341119.1, XP_020311999.1, XP_020333805.1, XP_020350640.1, XP_020339329.1, XP_020332547.1, XP_020362643.1, XP_020332865.1, XP_020339976.1, XP_020354468.1, XP_020330431.1, XP_020322498.1, XP_020312981.1, XP_020324292.1, XP_020326014.1, XP_020359572.1, XP_020325323.1, XP_020338354.1, XP_020364975.1, XP_020347845.1, XP_020340701.1, XP_020333040.1, XP_020348677.1, XP_020344648.1, XP_020341984.1, XP_020330083.1, XP_020350929.1, XP_020357840.1, XP_020316478.1, XP_020335032.1, XP_020357117.1, XP_020354190.1, XP_020328644.1, XP_020342487.1, XP_020351341.1, XP_020312589.1, XP_020343941.1, XP_020314727.1, XP_020363135.1, XP_020343257.1, XP_020317858.1, XP_020337106.1, XP_020325080.1, XP_020344515.1, XP_020338506.1, XP_020313238.1, XP_020364955.1, XP_020314320.1, XP_020358256.1, XP_020313353.1, XP_020318517.1, XP_020356131.1, XP_020344065.1, XP_020313560.1, XP_020327188.1, XP_020325817.1, XP_020360351.1, XP_020326538.1, XP_020360956.1, XP_020359487.1, XP_020349990.1, XP_020344942.1, XP_020318154.1, XP_020344163.1, XP_020309472.1, XP_020360507.1, XP_020363222.1, XP_020329232.1, XP_020337982.1, XP_020353449.1, XP_020327701.1, XP_020351935.1, XP_020309506.1, XP_020341117.1, XP_020348875.1, XP_020332171.1, XP_020324611.1, XP_020311724.1, XP_020335198.1, XP_020361788.1, XP_020314013.1, XP_020328809.1, XP_020317081.1, XP_020307773.1, XP_020330709.1, XP_020336917.1, XP_020354927.1, XP_020323266.1, XP_020361228.1, XP_020342606.1, XP_020322911.1, XP_020359112.1, XP_020314342.1, XP_020356401.1, XP_020358857.1, XP_020335245.1, XP_020338831.1, XP_020347355.1, XP_020349972.1, XP_020334927.1, XP_020350366.1, XP_020336007.1, XP_020309489.1, XP_020321339.1, XP_020333140.1, XP_020319249.1, XP_020327220.1, XP_020326963.1, XP_020321742.1, XP_020355990.1, XP_020338768.1, XP_020324609.1, XP_020358243.1, XP_020329469.1, XP_020356229.1, XP_020328744.1, XP_020332698.1, XP_020331439.1, XP_020334893.1, XP_020310760.1, XP_020362898.1, XP_020345125.1, XP_020350573.1, XP_020338319.1, XP_020347235.1, XP_020353240.1, XP_020330593.1, XP_020334204.1, XP_020322708.1, XP_020329095.1, XP_020321960.1, XP_020330916.1, XP_020330364.1, XP_020358419.1, XP_020360705.1, XP_020309826.1, XP_020336965.1, XP_020343284.1, XP_020350342.1, XP_020348461.1, XP_020312016.1, XP_020354074.1, XP_020350081.1, XP_020318864.1, XP_020353867.1, XP_020334239.1, XP_020353251.1, XP_020322589.1, XP_020332970.1, XP_020326843.1, XP_020329808.1, XP_020361639.1, XP_020341187.1, XP_020336129.1, XP_020310407.1, XP_020358408.1, XP_020332676.1, XP_020331187.1, XP_020345378.1, XP_020338298.1, XP_020346084.1, XP_020331973.1, XP_020326203.1, XP_020345010.1, XP_020326018.1, XP_020360346.1, XP_020339469.1, XP_020360849.1, XP_020330571.1, XP_020332808.1, XP_020363255.1, XP_020329783.1, XP_020336732.1, XP_020356403.1, XP_020338931.1, XP_020328406.1, XP_020338054.1, XP_020323747.1, XP_020327268.1, XP_020362674.1, XP_020341988.1, XP_020317560.1, XP_020348526.1, XP_020311219.1, XP_020329467.1, XP_020354194.1, XP_020347827.1, XP_020347599.1, XP_020348394.1, XP_020353701.1, XP_020340716.1, XP_020357444.1, XP_020354215.1, XP_020321779.1, XP_020318853.1, XP_020339114.1, XP_020354875.1, XP_020311513.1, XP_020319928.1, XP_020321962.1, XP_020360464.1, XP_020359554.1, XP_020337113.1, XP_020349785.1, XP_020357455.1, XP_020329345.1, XP_020329698.1, XP_020335837.1, XP_020363529.1, XP_020322794.1, XP_020360200.1, XP_020312158.1, XP_020353956.1, XP_020343460.1, XP_020320399.1, XP_020356438.1, XP_020345330.1, XP_020340838.1, XP_020312049.1, XP_020327695.1, XP_020351250.1, XP_020332587.1, XP_020317157.1, XP_020321888.1, XP_020338394.1, XP_020316216.1, XP_020358637.1	OVER	Dip1vsTrip1
		6	GO:0043043	peptide biosynthetic process	Biological Process	GO:0006518, GO:0043604, GO:1901566	peptide metabolic process, amide biosynthetic process, organonitrogen compound biosynthetic process	3.5E-161	1.2E-157	162	XP_020352418.1, XP_020356217.1, XP_020356130.1, XP_020326993.1, XP_020352588.1, XP_020329517.1, XP_020324519.1, XP_020313586.1, XP_020315039.1, XP_020312059.1, XP_020326978.1, XP_020338497.1, XP_020333607.1, XP_020360209.1, XP_020317299.1, XP_020321577.1, XP_020324599.1, XP_020361394.1, XP_020360032.1, XP_020320422.1, XP_020314089.1, XP_020319708.1, XP_020344646.1, XP_020360834.1, XP_020335219.1, XP_020337564.1, XP_020332735.1, XP_020328266.1, XP_020311706.1, XP_020361473.1, XP_020339349.1, XP_020309858.1, XP_020363570.1, XP_020313905.1, XP_020311892.1, XP_020314804.1, XP_020330880.1, XP_020331200.1, XP_020316739.1, XP_020329622.1, XP_020355982.1, XP_020345815.1, XP_020324486.1, XP_020349898.1, XP_020312736.1, XP_020350223.1, XP_020330597.1, XP_020322528.1, XP_020330481.1, XP_020324352.1, XP_020348638.1, XP_020349140.1, XP_020354974.1, XP_020350928.1, XP_020318728.1, XP_020349393.1, XP_020356440.1, XP_020345309.1, XP_020358979.1, XP_020347872.1, XP_020349866.1, XP_020340625.1, XP_020353330.1, XP_020330710.1, XP_020332437.1, XP_020356352.1, XP_020350205.1, XP_020335214.1, XP_020316888.1, XP_020313880.1, XP_020318739.1, XP_020312028.1, XP_020342147.1, XP_020336552.1, XP_020331500.1, XP_020307835.1, XP_020346897.1, XP_020330650.1, XP_020361343.1, XP_020345998.1, XP_020349394.1, XP_020316699.1, XP_020323287.1, XP_020333321.1, XP_020332426.1, XP_020326415.1, XP_020346451.1, XP_020308750.1, XP_020355833.1, XP_020328945.1, XP_020356132.1, XP_020312976.1, XP_020355709.1, XP_020317409.1, XP_020325679.1, XP_020349869.1, XP_020352454.1, XP_020350884.1, XP_020342821.1, XP_020312844.1, XP_020316783.1, XP_020363812.1, XP_020360897.1, XP_020325547.1, XP_020364583.1, XP_020342042.1, XP_020318635.1, XP_020351383.1, XP_020338469.1, XP_020364537.1, XP_020334522.1, XP_020322031.1, XP_020365024.1, XP_020314621.1, XP_020330802.1, XP_020326547.1, XP_020354253.1, XP_020342121.1, XP_020329104.1, XP_020342339.1, XP_020358210.1, XP_020346812.1, XP_020361091.1, XP_020361229.1, XP_020358697.1, XP_020343903.1, XP_020359151.1, XP_020308043.1, XP_020308540.1, XP_020322710.1, XP_020343079.1, XP_020348425.1, XP_020330649.1, XP_020335898.1, XP_020314278.1, XP_020341435.1, XP_020338454.1, XP_020346498.1, XP_020326709.1, XP_020328167.1, XP_020358225.1, XP_020347878.1, XP_020318460.1, XP_020361700.1, XP_020316387.1, XP_020350309.1, XP_020323357.1, XP_020349380.1, XP_020321158.1, XP_020330822.1, XP_020326939.1, XP_020310557.1, XP_020327252.1, XP_020329958.1, XP_020328291.1, XP_020361595.1, XP_020332352.1, XP_020330017.1, XP_020326243.1, XP_020356268.1, XP_020349169.1, XP_020326432.1	1149	XP_020323094.1, XP_020363415.1, XP_020356259.1, XP_020339718.1, XP_020352249.1, XP_020337154.1, XP_020361672.1, XP_020318347.1, XP_020343872.1, XP_020355918.1, XP_020362615.1, XP_020347411.1, XP_020341714.1, XP_020346198.1, XP_020334042.1, XP_020358209.1, XP_020355620.1, XP_020357518.1, XP_020342405.1, XP_020360107.1, XP_020326401.1, XP_020351064.1, XP_020328289.1, XP_020348377.1, XP_020350930.1, XP_020364348.1, XP_020355196.1, XP_020330611.1, XP_020333035.1, XP_020355150.1, XP_020342240.1, XP_020343928.1, XP_020313089.1, XP_020337590.1, XP_020326075.1, XP_020316834.1, XP_020328944.1, XP_020324375.1, XP_020322063.1, XP_020352541.1, XP_020315017.1, XP_020309676.1, XP_020321121.1, XP_020341629.1, XP_020341989.1, XP_020336091.1, XP_020361948.1, XP_020325876.1, XP_020309009.1, XP_020331326.1, XP_020325527.1, XP_020342438.1, XP_020357233.1, XP_020339246.1, XP_020345374.1, XP_020330866.1, XP_020315716.1, XP_020352007.1, XP_020312278.1, XP_020335589.1, XP_020309785.1, XP_020321711.1, XP_020311367.1, XP_020329877.1, XP_020348320.1, XP_020343730.1, XP_020335902.1, XP_020317919.1, XP_020337822.1, XP_020308042.1, XP_020316647.1, XP_020355313.1, XP_020360765.1, XP_020358919.1, XP_020326445.1, XP_020341969.1, XP_020347459.1, XP_020353310.1, XP_020353001.1, XP_020339072.1, XP_020330143.1, XP_020338302.1, XP_020337581.1, XP_020351752.1, XP_020362877.1, XP_020328704.1, XP_020338962.1, XP_020334503.1, XP_020309765.1, XP_020342743.1, XP_020335981.1, XP_020337955.1, XP_020333364.1, XP_020352349.1, XP_020311761.1, XP_020327750.1, XP_020326284.1, XP_020342425.1, XP_020352935.1, XP_020359051.1, XP_020323573.1, XP_020362498.1, XP_020333629.1, XP_020320467.1, XP_020349887.1, XP_020361583.1, XP_020357801.1, XP_020348584.1, XP_020361243.1, XP_020354296.1, XP_020310360.1, XP_020335212.1, XP_020362853.1, XP_020318105.1, XP_020355531.1, XP_020355577.1, XP_020362025.1, XP_020360983.1, XP_020309458.1, XP_020351678.1, XP_020324002.1, XP_020349876.1, XP_020345977.1, XP_020308407.1, XP_020330592.1, XP_020333111.1, XP_020340751.1, XP_020334669.1, XP_020350264.1, XP_020339255.1, XP_020324601.1, XP_020342507.1, XP_020328770.1, XP_020327412.1, XP_020345909.1, XP_020352561.1, XP_020341609.1, XP_020318343.1, XP_020350908.1, XP_020330895.1, XP_020346570.1, XP_020348215.1, XP_020316031.1, XP_020333148.1, XP_020342823.1, XP_020364562.1, XP_020343552.1, XP_020347054.1, XP_020341827.1, XP_020320589.1, XP_020361182.1, XP_020329398.1, XP_020323100.1, XP_020343465.1, XP_020346001.1, XP_020326717.1, XP_020328574.1, XP_020335295.1, XP_020326913.1, XP_020321792.1, XP_020319504.1, XP_020356388.1, XP_020331246.1, XP_020335983.1, XP_020308255.1, XP_020342473.1, XP_020327436.1, XP_020319626.1, XP_020352186.1, XP_020314481.1, XP_020324262.1, XP_020323464.1, XP_020311101.1, XP_020340644.1, XP_020329350.1, XP_020325316.1, XP_020314370.1, XP_020319130.1, XP_020356584.1, XP_020363433.1, XP_020335743.1, XP_020360656.1, XP_020346069.1, XP_020344868.1, XP_020344365.1, XP_020314492.1, XP_020327280.1, XP_020357449.1, XP_020343080.1, XP_020335086.1, XP_020357188.1, XP_020323453.1, XP_020339386.1, XP_020351445.1, XP_020323222.1, XP_020328826.1, XP_020318149.1, XP_020354354.1, XP_020345018.1, XP_020363675.1, XP_020365119.1, XP_020315809.1, XP_020349932.1, XP_020325754.1, XP_020309821.1, XP_020324810.1, XP_020324856.1, XP_020350549.1, XP_020344561.1, XP_020322657.1, XP_020308509.1, XP_020357099.1, XP_020327099.1, XP_020323860.1, XP_020326441.1, XP_020359120.1, XP_020331440.1, XP_020336012.1, XP_020355096.1, XP_020360636.1, XP_020336476.1, XP_020324614.1, XP_020343698.1, XP_020308682.1, XP_020324529.1, XP_020343885.1, XP_020314858.1, XP_020330196.1, XP_020352702.1, XP_020308488.1, XP_020325863.1, XP_020333420.1, XP_020324943.1, XP_020331662.1, XP_020347613.1, XP_020331893.1, XP_020360867.1, XP_020319502.1, XP_020348017.1, XP_020355611.1, XP_020335798.1, XP_020350987.1, XP_020353445.1, XP_020310874.1, XP_020325730.1, XP_020320720.1, XP_020313871.1, XP_020336902.1, XP_020342482.1, XP_020351367.1, XP_020359737.1, XP_020336169.1, XP_020330304.1, XP_020356914.1, XP_020322953.1, XP_020361201.1, XP_020349044.1, XP_020326168.1, XP_020319030.1, XP_020361114.1, XP_020328038.1, XP_020311815.1, XP_020330437.1, XP_020349188.1, XP_020335730.1, XP_020337052.1, XP_020328650.1, XP_020348039.1, XP_020334858.1, XP_020351587.1, XP_020316409.1, XP_020339319.1, XP_020313126.1, XP_020352373.1, XP_020339274.1, XP_020338910.1, XP_020319851.1, XP_020316359.1, XP_020335832.1, XP_020330815.1, XP_020308685.1, XP_020361371.1, XP_020316170.1, XP_020333664.1, XP_020353500.1, XP_020325925.1, XP_020356428.1, XP_020341338.1, XP_020333359.1, XP_020361066.1, XP_020340975.1, XP_020314352.1, XP_020321203.1, XP_020328107.1, XP_020358093.1, XP_020321421.1, XP_020343920.1, XP_020343047.1, XP_020356308.1, XP_020329509.1, XP_020322825.1, XP_020349094.1, XP_020355462.1, XP_020333939.1, XP_020318418.1, XP_020362215.1, XP_020348972.1, XP_020340406.1, XP_020330114.1, XP_020356768.1, XP_020326450.1, XP_020329477.1, XP_020363080.1, XP_020350817.1, XP_020332219.1, XP_020324621.1, XP_020330541.1, XP_020358564.1, XP_020355791.1, XP_020357282.1, XP_020308103.1, XP_020323385.1, XP_020333239.1, XP_020353315.1, XP_020354203.1, XP_020351803.1, XP_020315199.1, XP_020331046.1, XP_020313430.1, XP_020321073.1, XP_020354301.1, XP_020324678.1, XP_020322244.1, XP_020337084.1, XP_020349466.1, XP_020317454.1, XP_020315066.1, XP_020364264.1, XP_020358257.1, XP_020346813.1, XP_020341558.1, XP_020335142.1, XP_020324961.1, XP_020334134.1, XP_020347790.1, XP_020333794.1, XP_020319899.1, XP_020331595.1, XP_020315952.1, XP_020309011.1, XP_020357249.1, XP_020350334.1, XP_020336439.1, XP_020324536.1, XP_020317587.1, XP_020346824.1, XP_020355505.1, XP_020338133.1, XP_020333315.1, XP_020331482.1, XP_020321423.1, XP_020328180.1, XP_020341073.1, XP_020332862.1, XP_020334541.1, XP_020321138.1, XP_020335251.1, XP_020331560.1, XP_020326396.1, XP_020340408.1, XP_020357667.1, XP_020355235.1, XP_020325597.1, XP_020325551.1, XP_020354332.1, XP_020342607.1, XP_020360483.1, XP_020363256.1, XP_020308981.1, XP_020314998.1, XP_020353439.1, XP_020330750.1, XP_020312764.1, XP_020355580.1, XP_020357996.1, XP_020317966.1, XP_020319666.1, XP_020332644.1, XP_020328447.1, XP_020350521.1, XP_020333770.1, XP_020314232.1, XP_020325235.1, XP_020339909.1, XP_020315449.1, XP_020355224.1, XP_020309495.1, XP_020355932.1, XP_020354915.1, XP_020357423.1, XP_020361656.1, XP_020364164.1, XP_020360265.1, XP_020347450.1, XP_020360835.1, XP_020358073.1, XP_020308347.1, XP_020340528.1, XP_020327615.1, XP_020329353.1, XP_020343815.1, XP_020356517.1, XP_020336531.1, XP_020364262.1, XP_020347726.1, XP_020321301.1, XP_020321347.1, XP_020330456.1, XP_020330410.1, XP_020328227.1, XP_020363926.1, XP_020334014.1, XP_020342281.1, XP_020324778.1, XP_020354787.1, XP_020311447.1, XP_020313496.1, XP_020325858.1, XP_020325812.1, XP_020326428.1, XP_020364140.1, XP_020359909.1, XP_020324783.1, XP_020319784.1, XP_020325451.1, XP_020350683.1, XP_020362126.1, XP_020311205.1, XP_020331645.1, XP_020343779.1, XP_020308075.1, XP_020324926.1, XP_020338941.1, XP_020314950.1, XP_020330615.1, XP_020326755.1, XP_020350728.1, XP_020357334.1, XP_020328175.1, XP_020335026.1, XP_020357103.1, XP_020338166.1, XP_020357149.1, XP_020335945.1, XP_020318743.1, XP_020354260.1, XP_020312849.1, XP_020348386.1, XP_020325943.1, XP_020364109.1, XP_020334928.1, XP_020350310.1, XP_020332324.1, XP_020321031.1, XP_020358703.1, XP_020341985.1, XP_020342026.1, XP_020348022.1, XP_020338362.1, XP_020345771.1, XP_020310241.1, XP_020321175.1, XP_020362564.1, XP_020356413.1, XP_020356459.1, XP_020329775.1, XP_020345914.1, XP_020328789.1, XP_020362897.1, XP_020365000.1, XP_020353470.1, XP_020314223.1, XP_020322202.1, XP_020317828.1, XP_020346106.1, XP_020320189.1, XP_020319751.1, XP_020343900.1, XP_020347794.1, XP_020362300.1, XP_020337321.1, XP_020356426.1, XP_020329300.1, XP_020321160.1, XP_020351307.1, XP_020330463.1, XP_020334763.1, XP_020330003.1, XP_020345135.1, XP_020334556.1, XP_020313700.1, XP_020348503.1, XP_020331745.1, XP_020325397.1, XP_020318405.1, XP_020356065.1, XP_020330508.1, XP_020359907.1, XP_020318503.1, XP_020335901.1, XP_020340047.1, XP_020331878.1, XP_020314708.1, XP_020327365.1, XP_020357565.1, XP_020360112.1, XP_020312233.1, XP_020357750.1, XP_020308162.1, XP_020331549.1, XP_020317341.1, XP_020309137.1, XP_020350267.1, XP_020353078.1, XP_020337598.1, XP_020340452.1, XP_020355168.1, XP_020350926.1, XP_020359422.1, XP_020326239.1, XP_020319455.1, XP_020308380.1, XP_020330890.1, XP_020341987.1, XP_020331305.1, XP_020342697.1, XP_020364950.1, XP_020316886.1, XP_020341612.1, XP_020340717.1, XP_020341658.1, XP_020327210.1, XP_020326546.1, XP_020309200.1, XP_020307924.1, XP_020322200.1, XP_020354447.1, XP_020343483.1, XP_020345168.1, XP_020328930.1, XP_020361307.1, XP_020338042.1, XP_020326228.1, XP_020321040.1, XP_020341745.1, XP_020357904.1, XP_020325801.1, XP_020345629.1, XP_020308732.1, XP_020351503.1, XP_020359786.1, XP_020363438.1, XP_020328943.1, XP_020338391.1, XP_020332935.1, XP_020326579.1, XP_020347084.1, XP_020334886.1, XP_020350942.1, XP_020364698.1, XP_020340369.1, XP_020313318.1, XP_020336026.1, XP_020320268.1, XP_020318577.1, XP_020357134.1, XP_020337941.1, XP_020324221.1, XP_020344477.1, XP_020316012.1, XP_020318422.1, XP_020323358.1, XP_020360699.1, XP_020327115.1, XP_020335215.1, XP_020308820.1, XP_020352237.1, XP_020352192.1, XP_020323029.1, XP_020336037.1, XP_020307944.1, XP_020333012.1, XP_020360786.1, XP_020321068.1, XP_020332378.1, XP_020335083.1, XP_020335588.1, XP_020350592.1, XP_020309511.1, XP_020357604.1, XP_020309786.1, XP_020328869.1, XP_020324561.1, XP_020321941.1, XP_020336693.1, XP_020340565.1, XP_020318204.1, XP_020344137.1, XP_020339082.1, XP_020341354.1, XP_020356421.1, XP_020318762.1, XP_020340454.1, XP_020329514.1, XP_020315704.1, XP_020350110.1, XP_020338414.1, XP_020342306.1, XP_020319244.1, XP_020332815.1, XP_020346151.1, XP_020357822.1, XP_020355053.1, XP_020343916.1, XP_020342252.1, XP_020325909.1, XP_020356890.1, XP_020353727.1, XP_020362878.1, XP_020330972.1, XP_020331205.1, XP_020319695.1, XP_020323203.1, XP_020347195.1, XP_020335827.1, XP_020355469.1, XP_020342241.1, XP_020311760.1, XP_020339060.1, XP_020338184.1, XP_020326324.1, XP_020330022.1, XP_020353488.1, XP_020334428.1, XP_020361486.1, XP_020337340.1, XP_020353442.1, XP_020352936.1, XP_020324378.1, XP_020308167.1, XP_020314271.1, XP_020342328.1, XP_020323728.1, XP_020332572.1, XP_020309777.1, XP_020336092.1, XP_020319518.1, XP_020332267.1, XP_020338238.1, XP_020364454.1, XP_020347994.1, XP_020356641.1, XP_020326163.1, XP_020353575.1, XP_020359076.1, XP_020324001.1, XP_020312144.1, XP_020319680.1, XP_020354623.1, XP_020339389.1, XP_020346850.1, XP_020349646.1, XP_020308374.1, XP_020355630.1, XP_020312505.1, XP_020345015.1, XP_020341517.1, XP_020327773.1, XP_020351302.1, XP_020352161.1, XP_020339717.1, XP_020321701.1, XP_020313338.1, XP_020345821.1, XP_020314403.1, XP_020352562.1, XP_020320190.1, XP_020361353.1, XP_020360568.1, XP_020345965.1, XP_020321495.1, XP_020331654.1, XP_020355410.1, XP_020330906.1, XP_020353499.1, XP_020324902.1, XP_020362331.1, XP_020358119.1, XP_020353453.1, XP_020352172.1, XP_020348890.1, XP_020325030.1, XP_020330286.1, XP_020323391.1, XP_020316942.1, XP_020329171.1, XP_020328847.1, XP_020331203.1, XP_020340445.1, XP_020357813.1, XP_020360862.1, XP_020334646.1, XP_020341127.1, XP_020357744.1, XP_020311002.1, XP_020311255.1, XP_020308692.1, XP_020337173.1, XP_020326322.1, XP_020330423.1, XP_020309526.1, XP_020334735.1, XP_020320215.1, XP_020360502.1, XP_020362382.1, XP_020331826.1, XP_020360492.1, XP_020334023.1, XP_020326466.1, XP_020359947.1, XP_020335174.1, XP_020346484.1, XP_020340569.1, XP_020341530.1, XP_020324635.1, XP_020352196.1, XP_020350766.1, XP_020346981.1, XP_020328368.1, XP_020361664.1, XP_020335907.1, XP_020337972.1, XP_020322131.1, XP_020336651.1, XP_020323343.1, XP_020359671.1, XP_020311529.1, XP_020317613.1, XP_020358568.1, XP_020325751.1, XP_020322297.1, XP_020338203.1, XP_020327856.1, XP_020356617.1, XP_020329967.1, XP_020347209.1, XP_020318137.1, XP_020354671.1, XP_020316032.1, XP_020335971.1, XP_020340099.1, XP_020358411.1, XP_020307842.1, XP_020363883.1, XP_020348665.1, XP_020333995.1, XP_020317999.1, XP_020361181.1, XP_020342702.1, XP_020356243.1, XP_020356145.1, XP_020329397.1, XP_020347512.1, XP_020354002.1, XP_020320941.1, XP_020308519.1, XP_020317348.1, XP_020317533.1, XP_020330930.1, XP_020319142.1, XP_020318629.1, XP_020339692.1, XP_020320359.1, XP_020315894.1, XP_020330569.1, XP_020361192.1, XP_020313915.1, XP_020327742.1, XP_020318157.1, XP_020316933.1, XP_020356378.1, XP_020355950.1, XP_020351880.1, XP_020319514.1, XP_020331463.1, XP_020359396.1, XP_020338652.1, XP_020356915.1, XP_020343675.1, XP_020329832.1, XP_020341992.1, XP_020322077.1, XP_020319031.1, XP_020356125.1, XP_020308367.1, XP_020364824.1, XP_020313369.1, XP_020339746.1, XP_020349089.1, XP_020312414.1, XP_020329878.1, XP_020359749.1, XP_020345229.1, XP_020343181.1, XP_020330338.1, XP_020316813.1, XP_020308147.1, XP_020329821.1, XP_020320950.1, XP_020318597.1, XP_020363763.1, XP_020328102.1, XP_020346320.1, XP_020332053.1, XP_020316704.1, XP_020363095.1, XP_020313432.1, XP_020342659.1, XP_020342296.1, XP_020339263.1, XP_020341598.1, XP_020364474.1, XP_020357711.1, XP_020364704.1, XP_020347329.1, XP_020309855.1, XP_020325181.1, XP_020317899.1, XP_020334143.1, XP_020362649.1, XP_020355789.1, XP_020326912.1, XP_020330380.1, XP_020360041.1, XP_020347197.1, XP_020308717.1, XP_020344703.1, XP_020329360.1, XP_020333421.1, XP_020311388.1, XP_020356112.1, XP_020311013.1, XP_020319503.1, XP_020321048.1, XP_020354375.1, XP_020340218.1, XP_020318816.1, XP_020355330.1, XP_020338221.1, XP_020359461.1, XP_020330488.1, XP_020364833.1, XP_020358356.1, XP_020355267.1, XP_020312861.1, XP_020310244.1, XP_020316193.1, XP_020344548.1, XP_020335592.1, XP_020337805.1, XP_020358574.1, XP_020344513.1, XP_020351003.1, XP_020337938.1, XP_020345589.1, XP_020361306.1, XP_020329717.1, XP_020318988.1, XP_020330453.1, XP_020340429.1, XP_020315668.1, XP_020345280.1, XP_020338049.1, XP_020353972.1, XP_020319983.1, XP_020349105.1, XP_020322704.1, XP_020359363.1, XP_020364506.1, XP_020308542.1, XP_020360649.1, XP_020363017.1, XP_020364866.1, XP_020333665.1, XP_020314409.1, XP_020329234.1, XP_020348161.1, XP_020338389.1, XP_020316763.1, XP_020313607.1, XP_020321204.1, XP_020353447.1, XP_020362556.1, XP_020309508.1, XP_020318613.1, XP_020341119.1, XP_020311999.1, XP_020333805.1, XP_020350640.1, XP_020339329.1, XP_020332547.1, XP_020362643.1, XP_020332865.1, XP_020339976.1, XP_020354468.1, XP_020330431.1, XP_020322498.1, XP_020312981.1, XP_020324292.1, XP_020326014.1, XP_020359572.1, XP_020325323.1, XP_020338354.1, XP_020364975.1, XP_020347845.1, XP_020340701.1, XP_020333040.1, XP_020348677.1, XP_020344648.1, XP_020341984.1, XP_020330083.1, XP_020350929.1, XP_020357840.1, XP_020316478.1, XP_020335032.1, XP_020357117.1, XP_020316990.1, XP_020354190.1, XP_020328644.1, XP_020363090.1, XP_020342487.1, XP_020351341.1, XP_020312589.1, XP_020343941.1, XP_020314727.1, XP_020363135.1, XP_020343257.1, XP_020317858.1, XP_020337106.1, XP_020325080.1, XP_020344515.1, XP_020338506.1, XP_020313238.1, XP_020364955.1, XP_020314320.1, XP_020334477.1, XP_020358256.1, XP_020313353.1, XP_020318517.1, XP_020356131.1, XP_020344065.1, XP_020313560.1, XP_020327188.1, XP_020325817.1, XP_020360351.1, XP_020326538.1, XP_020360956.1, XP_020359487.1, XP_020349990.1, XP_020344942.1, XP_020318154.1, XP_020344163.1, XP_020309472.1, XP_020338341.1, XP_020360507.1, XP_020363222.1, XP_020313227.1, XP_020327747.1, XP_020329232.1, XP_020337982.1, XP_020353449.1, XP_020327701.1, XP_020351935.1, XP_020309506.1, XP_020341117.1, XP_020348875.1, XP_020332171.1, XP_020324611.1, XP_020311724.1, XP_020335198.1, XP_020361788.1, XP_020314013.1, XP_020328809.1, XP_020317081.1, XP_020354697.1, XP_020307773.1, XP_020330709.1, XP_020336917.1, XP_020354927.1, XP_020323266.1, XP_020361228.1, XP_020342606.1, XP_020322911.1, XP_020359112.1, XP_020332961.1, XP_020314342.1, XP_020356401.1, XP_020358857.1, XP_020335245.1, XP_020338831.1, XP_020330277.1, XP_020347355.1, XP_020349972.1, XP_020334927.1, XP_020350366.1, XP_020336007.1, XP_020309489.1, XP_020321339.1, XP_020333140.1, XP_020319249.1, XP_020327220.1, XP_020326963.1, XP_020321742.1, XP_020355990.1, XP_020338768.1, XP_020324609.1, XP_020358243.1, XP_020329469.1, XP_020356229.1, XP_020328744.1, XP_020332698.1, XP_020331439.1, XP_020334893.1, XP_020310760.1, XP_020362898.1, XP_020345125.1, XP_020350573.1, XP_020338319.1, XP_020347235.1, XP_020353240.1, XP_020330593.1, XP_020334204.1, XP_020322708.1, XP_020329095.1, XP_020321960.1, XP_020330916.1, XP_020330364.1, XP_020358419.1, XP_020360705.1, XP_020309826.1, XP_020336965.1, XP_020343284.1, XP_020350342.1, XP_020348461.1, XP_020312016.1, XP_020354074.1, XP_020350081.1, XP_020318864.1, XP_020353867.1, XP_020334239.1, XP_020353251.1, XP_020322589.1, XP_020332970.1, XP_020327749.1, XP_020326843.1, XP_020329808.1, XP_020361639.1, XP_020341187.1, XP_020336129.1, XP_020310407.1, XP_020358408.1, XP_020332676.1, XP_020331187.1, XP_020345378.1, XP_020334357.1, XP_020338298.1, XP_020346084.1, XP_020331973.1, XP_020326203.1, XP_020345010.1, XP_020326018.1, XP_020360346.1, XP_020339469.1, XP_020360849.1, XP_020330571.1, XP_020332808.1, XP_020363255.1, XP_020329783.1, XP_020336732.1, XP_020356403.1, XP_020338931.1, XP_020328406.1, XP_020338054.1, XP_020323747.1, XP_020327268.1, XP_020362674.1, XP_020341988.1, XP_020317560.1, XP_020348526.1, XP_020311219.1, XP_020329467.1, XP_020354194.1, XP_020316229.1, XP_020347827.1, XP_020347599.1, XP_020348394.1, XP_020353701.1, XP_020340716.1, XP_020357444.1, XP_020354215.1, XP_020321779.1, XP_020318853.1, XP_020339114.1, XP_020354875.1, XP_020311513.1, XP_020319928.1, XP_020321962.1, XP_020360464.1, XP_020344139.1, XP_020359554.1, XP_020337113.1, XP_020349785.1, XP_020357455.1, XP_020329345.1, XP_020312619.1, XP_020329698.1, XP_020335837.1, XP_020363529.1, XP_020322794.1, XP_020360200.1, XP_020363627.1, XP_020333527.1, XP_020312158.1, XP_020353956.1, XP_020343460.1, XP_020320399.1, XP_020356438.1, XP_020345330.1, XP_020340838.1, XP_020312049.1, XP_020327695.1, XP_020351250.1, XP_020332587.1, XP_020317157.1, XP_020321888.1, XP_020338394.1, XP_020316216.1, XP_020310462.1, XP_020358637.1	OVER	Dip1vsTrip1
		6	GO:0043604	amide biosynthetic process	Biological Process	GO:0044271, GO:0043603	cellular nitrogen compound biosynthetic process, cellular amide metabolic process	2.8E-160	8.2E-157	170	XP_020339481.1, XP_020352418.1, XP_020356217.1, XP_020356130.1, XP_020326993.1, XP_020352588.1, XP_020329517.1, XP_020324519.1, XP_020313586.1, XP_020348844.1, XP_020315039.1, XP_020312059.1, XP_020326978.1, XP_020338497.1, XP_020333607.1, XP_020360209.1, XP_020317299.1, XP_020321577.1, XP_020324599.1, XP_020319203.1, XP_020361394.1, XP_020360032.1, XP_020320422.1, XP_020314089.1, XP_020319708.1, XP_020344646.1, XP_020360834.1, XP_020335219.1, XP_020337564.1, XP_020332735.1, XP_020328266.1, XP_020311706.1, XP_020361473.1, XP_020339349.1, XP_020309858.1, XP_020363570.1, XP_020313905.1, XP_020311892.1, XP_020350938.1, XP_020314804.1, XP_020330880.1, XP_020331200.1, XP_020316739.1, XP_020329622.1, XP_020355982.1, XP_020345815.1, XP_020324486.1, XP_020349898.1, XP_020312736.1, XP_020350223.1, XP_020330597.1, XP_020322528.1, XP_020330481.1, XP_020324352.1, XP_020348638.1, XP_020349140.1, XP_020354974.1, XP_020350928.1, XP_020318728.1, XP_020349393.1, XP_020356440.1, XP_020345309.1, XP_020358979.1, XP_020347872.1, XP_020349866.1, XP_020340625.1, XP_020353330.1, XP_020330710.1, XP_020332437.1, XP_020356352.1, XP_020350205.1, XP_020335214.1, XP_020316888.1, XP_020313880.1, XP_020318739.1, XP_020312028.1, XP_020342147.1, XP_020336552.1, XP_020331500.1, XP_020307835.1, XP_020346897.1, XP_020330650.1, XP_020361343.1, XP_020345998.1, XP_020349394.1, XP_020316699.1, XP_020323287.1, XP_020333321.1, XP_020343719.1, XP_020332426.1, XP_020345245.1, XP_020326415.1, XP_020346451.1, XP_020308750.1, XP_020355833.1, XP_020328945.1, XP_020356132.1, XP_020312976.1, XP_020355709.1, XP_020317409.1, XP_020325679.1, XP_020349869.1, XP_020352454.1, XP_020350884.1, XP_020342821.1, XP_020312844.1, XP_020316783.1, XP_020363812.1, XP_020360897.1, XP_020325547.1, XP_020364583.1, XP_020342042.1, XP_020318635.1, XP_020351383.1, XP_020338469.1, XP_020364537.1, XP_020334522.1, XP_020322031.1, XP_020365024.1, XP_020314621.1, XP_020330802.1, XP_020326547.1, XP_020354253.1, XP_020342121.1, XP_020329104.1, XP_020342339.1, XP_020358210.1, XP_020346812.1, XP_020361091.1, XP_020361229.1, XP_020358697.1, XP_020343903.1, XP_020359151.1, XP_020308043.1, XP_020308540.1, XP_020322710.1, XP_020343079.1, XP_020348425.1, XP_020330649.1, XP_020335898.1, XP_020314278.1, XP_020341435.1, XP_020338454.1, XP_020346498.1, XP_020326709.1, XP_020316435.1, XP_020328167.1, XP_020358225.1, XP_020347878.1, XP_020318460.1, XP_020361700.1, XP_020316387.1, XP_020350309.1, XP_020351379.1, XP_020323357.1, XP_020349380.1, XP_020321158.1, XP_020330822.1, XP_020326939.1, XP_020310557.1, XP_020327252.1, XP_020329958.1, XP_020328291.1, XP_020361595.1, XP_020332352.1, XP_020330017.1, XP_020326243.1, XP_020356268.1, XP_020349169.1, XP_020326432.1	1413	XP_020360412.1, XP_020323094.1, XP_020363415.1, XP_020356259.1, XP_020339718.1, XP_020352249.1, XP_020337154.1, XP_020361672.1, XP_020318347.1, XP_020343872.1, XP_020355918.1, XP_020362615.1, XP_020309808.1, XP_020355161.1, XP_020347411.1, XP_020341714.1, XP_020359314.1, XP_020346198.1, XP_020334042.1, XP_020358209.1, XP_020355620.1, XP_020357518.1, XP_020342405.1, XP_020360107.1, XP_020326401.1, XP_020361005.1, XP_020351064.1, XP_020328289.1, XP_020348377.1, XP_020319136.1, XP_020349712.1, XP_020322971.1, XP_020350930.1, XP_020364348.1, XP_020355196.1, XP_020330611.1, XP_020333035.1, XP_020355150.1, XP_020342240.1, XP_020349625.1, XP_020324945.1, XP_020343928.1, XP_020313089.1, XP_020337590.1, XP_020354143.1, XP_020326075.1, XP_020316834.1, XP_020328944.1, XP_020324375.1, XP_020336234.1, XP_020322063.1, XP_020352541.1, XP_020315017.1, XP_020309676.1, XP_020321121.1, XP_020339795.1, XP_020341629.1, XP_020341989.1, XP_020336091.1, XP_020361948.1, XP_020325876.1, XP_020309009.1, XP_020331326.1, XP_020324629.1, XP_020336378.1, XP_020316013.1, XP_020325527.1, XP_020342438.1, XP_020357233.1, XP_020339246.1, XP_020351086.1, XP_020345374.1, XP_020337602.1, XP_020330866.1, XP_020315716.1, XP_020352007.1, XP_020312278.1, XP_020309819.1, XP_020335589.1, XP_020309785.1, XP_020321711.1, XP_020311367.1, XP_020329877.1, XP_020318073.1, XP_020348320.1, XP_020343730.1, XP_020335902.1, XP_020317919.1, XP_020347675.1, XP_020337822.1, XP_020308042.1, XP_020316647.1, XP_020313851.1, XP_020355313.1, XP_020360765.1, XP_020358919.1, XP_020326445.1, XP_020341969.1, XP_020313241.1, XP_020347459.1, XP_020353310.1, XP_020353001.1, XP_020339072.1, XP_020309543.1, XP_020361007.1, XP_020340762.1, XP_020330143.1, XP_020312690.1, XP_020338302.1, XP_020348146.1, XP_020337581.1, XP_020351752.1, XP_020362877.1, XP_020328704.1, XP_020338962.1, XP_020330659.1, XP_020343610.1, XP_020334503.1, XP_020309765.1, XP_020342743.1, XP_020335981.1, XP_020319001.1, XP_020337955.1, XP_020333364.1, XP_020314742.1, XP_020352349.1, XP_020311761.1, XP_020327750.1, XP_020326284.1, XP_020342425.1, XP_020326992.1, XP_020314880.1, XP_020346642.1, XP_020352935.1, XP_020359051.1, XP_020323573.1, XP_020362498.1, XP_020333629.1, XP_020320467.1, XP_020349887.1, XP_020361583.1, XP_020332072.1, XP_020357801.1, XP_020348584.1, XP_020325162.1, XP_020361243.1, XP_020354296.1, XP_020310360.1, XP_020335212.1, XP_020362853.1, XP_020318105.1, XP_020355531.1, XP_020355577.1, XP_020362025.1, XP_020360983.1, XP_020309458.1, XP_020351678.1, XP_020324002.1, XP_020349876.1, XP_020313069.1, XP_020337979.1, XP_020340929.1, XP_020345977.1, XP_020308407.1, XP_020330592.1, XP_020333111.1, XP_020340751.1, XP_020334669.1, XP_020350264.1, XP_020357514.1, XP_020339255.1, XP_020324601.1, XP_020342507.1, XP_020328770.1, XP_020327412.1, XP_020345909.1, XP_020352561.1, XP_020341609.1, XP_020310745.1, XP_020318343.1, XP_020350908.1, XP_020330895.1, XP_020334299.1, XP_020351203.1, XP_020346570.1, XP_020348215.1, XP_020316031.1, XP_020333148.1, XP_020342823.1, XP_020364562.1, XP_020343552.1, XP_020347054.1, XP_020357297.1, XP_020341827.1, XP_020320589.1, XP_020361182.1, XP_020329398.1, XP_020323100.1, XP_020336530.1, XP_020343465.1, XP_020346001.1, XP_020310756.1, XP_020326717.1, XP_020328574.1, XP_020335295.1, XP_020326913.1, XP_020321792.1, XP_020319504.1, XP_020356388.1, XP_020331246.1, XP_020335983.1, XP_020308255.1, XP_020342473.1, XP_020326990.1, XP_020316540.1, XP_020327436.1, XP_020319626.1, XP_020352186.1, XP_020333488.1, XP_020314481.1, XP_020323786.1, XP_020343898.1, XP_020324262.1, XP_020323464.1, XP_020320423.1, XP_020311101.1, XP_020340644.1, XP_020329350.1, XP_020325316.1, XP_020314370.1, XP_020319130.1, XP_020356584.1, XP_020363433.1, XP_020335743.1, XP_020324636.1, XP_020311496.1, XP_020360656.1, XP_020346069.1, XP_020344868.1, XP_020344365.1, XP_020356220.1, XP_020314492.1, XP_020327280.1, XP_020357449.1, XP_020343080.1, XP_020335086.1, XP_020357188.1, XP_020308923.1, XP_020323453.1, XP_020339386.1, XP_020351445.1, XP_020323222.1, XP_020328826.1, XP_020318149.1, XP_020308409.1, XP_020354354.1, XP_020345018.1, XP_020363675.1, XP_020365119.1, XP_020315809.1, XP_020349932.1, XP_020329263.1, XP_020325754.1, XP_020309821.1, XP_020347733.1, XP_020324810.1, XP_020324856.1, XP_020347940.1, XP_020350549.1, XP_020309099.1, XP_020344561.1, XP_020322657.1, XP_020308509.1, XP_020357099.1, XP_020316749.1, XP_020327099.1, XP_020364616.1, XP_020311069.1, XP_020323860.1, XP_020326441.1, XP_020327380.1, XP_020359120.1, XP_020313479.1, XP_020331440.1, XP_020336012.1, XP_020334560.1, XP_020360449.1, XP_020355096.1, XP_020339054.1, XP_020360636.1, XP_020336476.1, XP_020324614.1, XP_020361685.1, XP_020343698.1, XP_020308682.1, XP_020324529.1, XP_020343885.1, XP_020314858.1, XP_020321134.1, XP_020330196.1, XP_020352702.1, XP_020308488.1, XP_020325863.1, XP_020333420.1, XP_020324943.1, XP_020331662.1, XP_020347613.1, XP_020331893.1, XP_020360867.1, XP_020319502.1, XP_020348017.1, XP_020355611.1, XP_020335798.1, XP_020350987.1, XP_020353445.1, XP_020310874.1, XP_020337635.1, XP_020325730.1, XP_020320720.1, XP_020313871.1, XP_020336902.1, XP_020327789.1, XP_020342482.1, XP_020363337.1, XP_020345522.1, XP_020351367.1, XP_020310095.1, XP_020359737.1, XP_020336169.1, XP_020310412.1, XP_020330304.1, XP_020356914.1, XP_020322953.1, XP_020361201.1, XP_020329250.1, XP_020337317.1, XP_020349044.1, XP_020326168.1, XP_020319030.1, XP_020312964.1, XP_020361114.1, XP_020328038.1, XP_020342769.1, XP_020311815.1, XP_020330437.1, XP_020349188.1, XP_020332405.1, XP_020335730.1, XP_020337052.1, XP_020328650.1, XP_020348039.1, XP_020334858.1, XP_020351587.1, XP_020323640.1, XP_020316409.1, XP_020331179.1, XP_020339319.1, XP_020313126.1, XP_020352373.1, XP_020339274.1, XP_020338910.1, XP_020319851.1, XP_020316359.1, XP_020335832.1, XP_020330815.1, XP_020364407.1, XP_020308685.1, XP_020361371.1, XP_020316170.1, XP_020333664.1, XP_020353500.1, XP_020325925.1, XP_020356428.1, XP_020341338.1, XP_020333359.1, XP_020361066.1, XP_020340975.1, XP_020314989.1, XP_020314352.1, XP_020321203.1, XP_020328107.1, XP_020358093.1, XP_020365109.1, XP_020321421.1, XP_020343920.1, XP_020343047.1, XP_020325684.1, XP_020356308.1, XP_020329509.1, XP_020322825.1, XP_020349094.1, XP_020355462.1, XP_020333939.1, XP_020318418.1, XP_020362215.1, XP_020348972.1, XP_020340406.1, XP_020332020.1, XP_020330114.1, XP_020356768.1, XP_020326450.1, XP_020329477.1, XP_020363080.1, XP_020350817.1, XP_020332219.1, XP_020324621.1, XP_020317968.1, XP_020330541.1, XP_020358564.1, XP_020355791.1, XP_020357282.1, XP_020308103.1, XP_020323385.1, XP_020333239.1, XP_020353315.1, XP_020354203.1, XP_020351803.1, XP_020348525.1, XP_020315199.1, XP_020331046.1, XP_020313430.1, XP_020321073.1, XP_020354301.1, XP_020324678.1, XP_020322244.1, XP_020337084.1, XP_020349466.1, XP_020317454.1, XP_020315066.1, XP_020364264.1, XP_020320041.1, XP_020345290.1, XP_020358257.1, XP_020337201.1, XP_020364131.1, XP_020346813.1, XP_020341558.1, XP_020335142.1, XP_020324961.1, XP_020334134.1, XP_020347790.1, XP_020333794.1, XP_020319899.1, XP_020331595.1, XP_020315952.1, XP_020309011.1, XP_020357249.1, XP_020350334.1, XP_020336439.1, XP_020324536.1, XP_020317587.1, XP_020346824.1, XP_020355505.1, XP_020338133.1, XP_020333315.1, XP_020335978.1, XP_020331482.1, XP_020321423.1, XP_020328180.1, XP_020341073.1, XP_020313550.1, XP_020332862.1, XP_020334541.1, XP_020321138.1, XP_020335251.1, XP_020331560.1, XP_020326396.1, XP_020340408.1, XP_020357667.1, XP_020355235.1, XP_020325597.1, XP_020325551.1, XP_020354332.1, XP_020342607.1, XP_020360483.1, XP_020363256.1, XP_020308981.1, XP_020314998.1, XP_020353439.1, XP_020330750.1, XP_020343975.1, XP_020312764.1, XP_020355580.1, XP_020357996.1, XP_020317966.1, XP_020319666.1, XP_020332644.1, XP_020356252.1, XP_020328447.1, XP_020350521.1, XP_020333770.1, XP_020358146.1, XP_020314232.1, XP_020325235.1, XP_020339909.1, XP_020315449.1, XP_020355224.1, XP_020309495.1, XP_020355932.1, XP_020354915.1, XP_020316477.1, XP_020357423.1, XP_020361656.1, XP_020364164.1, XP_020360265.1, XP_020347450.1, XP_020360835.1, XP_020358073.1, XP_020308347.1, XP_020340528.1, XP_020327615.1, XP_020329353.1, XP_020318945.1, XP_020343815.1, XP_020356517.1, XP_020336531.1, XP_020364262.1, XP_020347726.1, XP_020321301.1, XP_020321347.1, XP_020330456.1, XP_020330410.1, XP_020328227.1, XP_020354489.1, XP_020363926.1, XP_020345126.1, XP_020358486.1, XP_020334014.1, XP_020342281.1, XP_020324778.1, XP_020354787.1, XP_020311447.1, XP_020311654.1, XP_020328427.1, XP_020313496.1, XP_020325858.1, XP_020322893.1, XP_020325812.1, XP_020345803.1, XP_020326428.1, XP_020364140.1, XP_020359909.1, XP_020324783.1, XP_020319784.1, XP_020342255.1, XP_020325451.1, XP_020350683.1, XP_020362126.1, XP_020311205.1, XP_020331645.1, XP_020343779.1, XP_020308075.1, XP_020324926.1, XP_020338941.1, XP_020314950.1, XP_020330615.1, XP_020326755.1, XP_020350728.1, XP_020344401.1, XP_020357334.1, XP_020328175.1, XP_020335026.1, XP_020357103.1, XP_020338166.1, XP_020357149.1, XP_020335945.1, XP_020318743.1, XP_020354260.1, XP_020337387.1, XP_020330023.1, XP_020312849.1, XP_020348386.1, XP_020325943.1, XP_020364109.1, XP_020324356.1, XP_020348843.1, XP_020334928.1, XP_020350310.1, XP_020354610.1, XP_020330904.1, XP_020332324.1, XP_020321031.1, XP_020358703.1, XP_020341985.1, XP_020342026.1, XP_020348022.1, XP_020320252.1, XP_020338362.1, XP_020348941.1, XP_020345771.1, XP_020310241.1, XP_020321175.1, XP_020362333.1, XP_020362564.1, XP_020356413.1, XP_020356459.1, XP_020329775.1, XP_020345914.1, XP_020328789.1, XP_020330496.1, XP_020316490.1, XP_020362897.1, XP_020365000.1, XP_020353470.1, XP_020314223.1, XP_020322202.1, XP_020317783.1, XP_020317828.1, XP_020346106.1, XP_020320189.1, XP_020319751.1, XP_020343900.1, XP_020341789.1, XP_020348593.1, XP_020347794.1, XP_020362300.1, XP_020337321.1, XP_020356426.1, XP_020352333.1, XP_020329300.1, XP_020321160.1, XP_020351307.1, XP_020330463.1, XP_020334763.1, XP_020330003.1, XP_020345135.1, XP_020334556.1, XP_020313700.1, XP_020348503.1, XP_020331745.1, XP_020325397.1, XP_020318405.1, XP_020356065.1, XP_020330508.1, XP_020345233.1, XP_020359907.1, XP_020355814.1, XP_020318503.1, XP_020335901.1, XP_020340047.1, XP_020331878.1, XP_020314708.1, XP_020320583.1, XP_020327365.1, XP_020314018.1, XP_020357565.1, XP_020360112.1, XP_020330245.1, XP_020312233.1, XP_020357750.1, XP_020308162.1, XP_020319442.1, XP_020331549.1, XP_020317341.1, XP_020309137.1, XP_020319771.1, XP_020350267.1, XP_020353078.1, XP_020337598.1, XP_020318952.1, XP_020340452.1, XP_020355168.1, XP_020350926.1, XP_020359422.1, XP_020326239.1, XP_020319455.1, XP_020308380.1, XP_020330890.1, XP_020341987.1, XP_020331305.1, XP_020326864.1, XP_020342697.1, XP_020364009.1, XP_020325166.1, XP_020364950.1, XP_020345122.1, XP_020339807.1, XP_020316886.1, XP_020341612.1, XP_020340717.1, XP_020341658.1, XP_020327210.1, XP_020326546.1, XP_020309200.1, XP_020307924.1, XP_020322200.1, XP_020344741.1, XP_020354447.1, XP_020343483.1, XP_020345168.1, XP_020328930.1, XP_020361307.1, XP_020338042.1, XP_020326228.1, XP_020329640.1, XP_020331525.1, XP_020321040.1, XP_020341745.1, XP_020357904.1, XP_020325801.1, XP_020345629.1, XP_020308732.1, XP_020351503.1, XP_020359786.1, XP_020363438.1, XP_020328943.1, XP_020338391.1, XP_020332935.1, XP_020350735.1, XP_020326579.1, XP_020347084.1, XP_020334886.1, XP_020350942.1, XP_020308831.1, XP_020364698.1, XP_020352181.1, XP_020340369.1, XP_020313318.1, XP_020336026.1, XP_020320268.1, XP_020318577.1, XP_020357134.1, XP_020337941.1, XP_020324221.1, XP_020344477.1, XP_020316012.1, XP_020318422.1, XP_020323358.1, XP_020360699.1, XP_020313612.1, XP_020329295.1, XP_020327115.1, XP_020335215.1, XP_020308820.1, XP_020352237.1, XP_020352192.1, XP_020323029.1, XP_020336037.1, XP_020307944.1, XP_020333012.1, XP_020345059.1, XP_020360786.1, XP_020321068.1, XP_020332378.1, XP_020335083.1, XP_020335588.1, XP_020350592.1, XP_020309511.1, XP_020361344.1, XP_020357604.1, XP_020309786.1, XP_020328869.1, XP_020324561.1, XP_020321941.1, XP_020336693.1, XP_020340565.1, XP_020318204.1, XP_020341387.1, XP_020324278.1, XP_020344137.1, XP_020339082.1, XP_020360884.1, XP_020341354.1, XP_020356421.1, XP_020318762.1, XP_020340454.1, XP_020320847.1, XP_020329514.1, XP_020315704.1, XP_020332147.1, XP_020350110.1, XP_020338414.1, XP_020342306.1, XP_020319244.1, XP_020332815.1, XP_020346151.1, XP_020357822.1, XP_020355053.1, XP_020343916.1, XP_020342252.1, XP_020325909.1, XP_020311431.1, XP_020356890.1, XP_020353727.1, XP_020362878.1, XP_020330972.1, XP_020331205.1, XP_020339783.1, XP_020319695.1, XP_020323203.1, XP_020347195.1, XP_020363066.1, XP_020335827.1, XP_020355469.1, XP_020342241.1, XP_020311760.1, XP_020339060.1, XP_020338184.1, XP_020326324.1, XP_020361233.1, XP_020330022.1, XP_020353488.1, XP_020334428.1, XP_020319122.1, XP_020361486.1, XP_020337340.1, XP_020353442.1, XP_020352936.1, XP_020324378.1, XP_020308167.1, XP_020314271.1, XP_020342328.1, XP_020323728.1, XP_020329391.1, XP_020332572.1, XP_020361377.1, XP_020309777.1, XP_020336092.1, XP_020319518.1, XP_020316768.1, XP_020332267.1, XP_020338238.1, XP_020313610.1, XP_020364454.1, XP_020338009.1, XP_020347994.1, XP_020356641.1, XP_020326163.1, XP_020353575.1, XP_020359076.1, XP_020324001.1, XP_020312144.1, XP_020319680.1, XP_020354623.1, XP_020339389.1, XP_020346850.1, XP_020349646.1, XP_020308374.1, XP_020355630.1, XP_020317515.1, XP_020312505.1, XP_020345015.1, XP_020341517.1, XP_020327773.1, XP_020310675.1, XP_020351302.1, XP_020352161.1, XP_020339717.1, XP_020321701.1, XP_020313338.1, XP_020345821.1, XP_020310141.1, XP_020325404.1, XP_020314403.1, XP_020352562.1, XP_020337155.1, XP_020317298.1, XP_020342304.1, XP_020313242.1, XP_020320190.1, XP_020361353.1, XP_020360568.1, XP_020345965.1, XP_020321495.1, XP_020331654.1, XP_020355410.1, XP_020326444.1, XP_020330906.1, XP_020353499.1, XP_020324902.1, XP_020362331.1, XP_020358119.1, XP_020353453.1, XP_020313303.1, XP_020352172.1, XP_020348890.1, XP_020325030.1, XP_020330286.1, XP_020323391.1, XP_020316942.1, XP_020329171.1, XP_020328847.1, XP_020331203.1, XP_020340445.1, XP_020357813.1, XP_020309170.1, XP_020360862.1, XP_020335795.1, XP_020334646.1, XP_020330521.1, XP_020341127.1, XP_020357744.1, XP_020322941.1, XP_020311002.1, XP_020311255.1, XP_020356134.1, XP_020317637.1, XP_020313567.1, XP_020308692.1, XP_020337173.1, XP_020326322.1, XP_020330423.1, XP_020309526.1, XP_020334735.1, XP_020320215.1, XP_020360502.1, XP_020362382.1, XP_020331826.1, XP_020318618.1, XP_020360492.1, XP_020335381.1, XP_020334023.1, XP_020325929.1, XP_020326466.1, XP_020359947.1, XP_020335174.1, XP_020309394.1, XP_020346484.1, XP_020340569.1, XP_020341530.1, XP_020324635.1, XP_020348456.1, XP_020352196.1, XP_020350766.1, XP_020346981.1, XP_020340293.1, XP_020355360.1, XP_020328368.1, XP_020339617.1, XP_020325292.1, XP_020361664.1, XP_020335907.1, XP_020337972.1, XP_020322131.1, XP_020336651.1, XP_020323343.1, XP_020359671.1, XP_020311529.1, XP_020317613.1, XP_020358568.1, XP_020325751.1, XP_020322297.1, XP_020338203.1, XP_020327856.1, XP_020335622.1, XP_020356617.1, XP_020329967.1, XP_020347209.1, XP_020318137.1, XP_020332051.1, XP_020354671.1, XP_020310433.1, XP_020316032.1, XP_020335971.1, XP_020340099.1, XP_020358411.1, XP_020307842.1, XP_020363883.1, XP_020348665.1, XP_020360633.1, XP_020333995.1, XP_020317999.1, XP_020361181.1, XP_020342702.1, XP_020356243.1, XP_020356145.1, XP_020329397.1, XP_020347512.1, XP_020354002.1, XP_020320941.1, XP_020308519.1, XP_020317348.1, XP_020317533.1, XP_020339639.1, XP_020330930.1, XP_020319142.1, XP_020318629.1, XP_020339692.1, XP_020354146.1, XP_020320359.1, XP_020315894.1, XP_020330569.1, XP_020357700.1, XP_020361192.1, XP_020313915.1, XP_020356441.1, XP_020327742.1, XP_020318157.1, XP_020309524.1, XP_020316933.1, XP_020356378.1, XP_020355950.1, XP_020351880.1, XP_020319514.1, XP_020331463.1, XP_020359396.1, XP_020338652.1, XP_020333786.1, XP_020356915.1, XP_020343675.1, XP_020329832.1, XP_020341992.1, XP_020322077.1, XP_020319031.1, XP_020356125.1, XP_020308367.1, XP_020364824.1, XP_020313369.1, XP_020339746.1, XP_020349089.1, XP_020309415.1, XP_020312414.1, XP_020335315.1, XP_020329878.1, XP_020359749.1, XP_020355634.1, XP_020345229.1, XP_020328651.1, XP_020343181.1, XP_020330338.1, XP_020321914.1, XP_020316813.1, XP_020336607.1, XP_020308147.1, XP_020325446.1, XP_020329821.1, XP_020322295.1, XP_020341608.1, XP_020320950.1, XP_020318597.1, XP_020363763.1, XP_020342043.1, XP_020328102.1, XP_020346320.1, XP_020332053.1, XP_020316704.1, XP_020363095.1, XP_020313432.1, XP_020342659.1, XP_020342296.1, XP_020339263.1, XP_020341598.1, XP_020364474.1, XP_020357711.1, XP_020364704.1, XP_020347329.1, XP_020309855.1, XP_020327196.1, XP_020325181.1, XP_020336475.1, XP_020317899.1, XP_020355009.1, XP_020334143.1, XP_020362649.1, XP_020338489.1, XP_020355789.1, XP_020326912.1, XP_020330380.1, XP_020312438.1, XP_020360041.1, XP_020353128.1, XP_020347197.1, XP_020308717.1, XP_020344703.1, XP_020329360.1, XP_020333421.1, XP_020311388.1, XP_020356112.1, XP_020311013.1, XP_020319503.1, XP_020321048.1, XP_020354375.1, XP_020340218.1, XP_020318816.1, XP_020355330.1, XP_020338221.1, XP_020359461.1, XP_020321128.1, XP_020330488.1, XP_020364833.1, XP_020358356.1, XP_020355267.1, XP_020312861.1, XP_020310244.1, XP_020328050.1, XP_020316193.1, XP_020344548.1, XP_020335592.1, XP_020337805.1, XP_020340079.1, XP_020358574.1, XP_020344513.1, XP_020351003.1, XP_020337938.1, XP_020345589.1, XP_020361306.1, XP_020329717.1, XP_020318988.1, XP_020330453.1, XP_020340429.1, XP_020315668.1, XP_020345280.1, XP_020338049.1, XP_020353787.1, XP_020353972.1, XP_020319983.1, XP_020349105.1, XP_020322704.1, XP_020359363.1, XP_020364506.1, XP_020308542.1, XP_020364045.1, XP_020360649.1, XP_020363017.1, XP_020364866.1, XP_020333665.1, XP_020311296.1, XP_020307579.1, XP_020314409.1, XP_020319438.1, XP_020329234.1, XP_020348161.1, XP_020338389.1, XP_020316763.1, XP_020313607.1, XP_020321204.1, XP_020353447.1, XP_020362556.1, XP_020309508.1, XP_020318613.1, XP_020341119.1, XP_020311999.1, XP_020333805.1, XP_020352612.1, XP_020350640.1, XP_020339329.1, XP_020326397.1, XP_020356538.1, XP_020332547.1, XP_020362643.1, XP_020328531.1, XP_020332865.1, XP_020339976.1, XP_020334727.1, XP_020354468.1, XP_020330431.1, XP_020322498.1, XP_020345336.1, XP_020312981.1, XP_020324292.1, XP_020326014.1, XP_020359572.1, XP_020325323.1, XP_020338354.1, XP_020364975.1, XP_020347845.1, XP_020330542.1, XP_020340701.1, XP_020333040.1, XP_020348677.1, XP_020344648.1, XP_020342343.1, XP_020341984.1, XP_020347714.1, XP_020330083.1, XP_020316127.1, XP_020350929.1, XP_020357840.1, XP_020316478.1, XP_020335032.1, XP_020357117.1, XP_020316990.1, XP_020354190.1, XP_020328644.1, XP_020347286.1, XP_020363090.1, XP_020355091.1, XP_020342487.1, XP_020351341.1, XP_020312589.1, XP_020343941.1, XP_020314727.1, XP_020364308.1, XP_020363135.1, XP_020343257.1, XP_020317858.1, XP_020337106.1, XP_020343090.1, XP_020325080.1, XP_020344515.1, XP_020338506.1, XP_020313238.1, XP_020364955.1, XP_020314320.1, XP_020334477.1, XP_020358256.1, XP_020361984.1, XP_020313353.1, XP_020318517.1, XP_020315283.1, XP_020356131.1, XP_020344065.1, XP_020313560.1, XP_020327188.1, XP_020312787.1, XP_020325817.1, XP_020360351.1, XP_020326538.1, XP_020360956.1, XP_020359487.1, XP_020349990.1, XP_020344942.1, XP_020318154.1, XP_020344163.1, XP_020309472.1, XP_020338341.1, XP_020360507.1, XP_020363222.1, XP_020328568.1, XP_020313227.1, XP_020327747.1, XP_020329232.1, XP_020337982.1, XP_020353449.1, XP_020327701.1, XP_020351935.1, XP_020309506.1, XP_020341117.1, XP_020348875.1, XP_020332171.1, XP_020324611.1, XP_020311724.1, XP_020335198.1, XP_020361788.1, XP_020314013.1, XP_020357061.1, XP_020328809.1, XP_020317081.1, XP_020354697.1, XP_020314475.1, XP_020307773.1, XP_020330709.1, XP_020336917.1, XP_020354927.1, XP_020323266.1, XP_020361228.1, XP_020342606.1, XP_020322911.1, XP_020359112.1, XP_020332961.1, XP_020314342.1, XP_020356401.1, XP_020358857.1, XP_020335245.1, XP_020338831.1, XP_020330277.1, XP_020347355.1, XP_020341940.1, XP_020349972.1, XP_020334927.1, XP_020350366.1, XP_020336007.1, XP_020309489.1, XP_020321339.1, XP_020333140.1, XP_020319249.1, XP_020327220.1, XP_020319456.1, XP_020326963.1, XP_020321742.1, XP_020355990.1, XP_020338768.1, XP_020324609.1, XP_020358243.1, XP_020329469.1, XP_020356229.1, XP_020328744.1, XP_020332698.1, XP_020331439.1, XP_020334893.1, XP_020310760.1, XP_020362898.1, XP_020345125.1, XP_020321272.1, XP_020350573.1, XP_020338319.1, XP_020347235.1, XP_020353240.1, XP_020330593.1, XP_020334204.1, XP_020322708.1, XP_020329095.1, XP_020321960.1, XP_020330916.1, XP_020330364.1, XP_020358419.1, XP_020354328.1, XP_020360705.1, XP_020309826.1, XP_020336965.1, XP_020343284.1, XP_020320033.1, XP_020350342.1, XP_020348461.1, XP_020312016.1, XP_020354074.1, XP_020350081.1, XP_020318864.1, XP_020353867.1, XP_020307827.1, XP_020334239.1, XP_020353251.1, XP_020322589.1, XP_020332970.1, XP_020327749.1, XP_020326843.1, XP_020331633.1, XP_020329808.1, XP_020361639.1, XP_020341187.1, XP_020336129.1, XP_020310407.1, XP_020358408.1, XP_020332676.1, XP_020331187.1, XP_020345378.1, XP_020334357.1, XP_020338298.1, XP_020346084.1, XP_020331973.1, XP_020361385.1, XP_020319180.1, XP_020326203.1, XP_020345010.1, XP_020326018.1, XP_020360346.1, XP_020339469.1, XP_020336658.1, XP_020360849.1, XP_020330571.1, XP_020332808.1, XP_020363255.1, XP_020329783.1, XP_020336732.1, XP_020356403.1, XP_020338931.1, XP_020328406.1, XP_020350368.1, XP_020338054.1, XP_020323747.1, XP_020327268.1, XP_020362674.1, XP_020338822.1, XP_020341988.1, XP_020317560.1, XP_020348526.1, XP_020311219.1, XP_020329467.1, XP_020354194.1, XP_020316229.1, XP_020347827.1, XP_020347599.1, XP_020348394.1, XP_020353701.1, XP_020309663.1, XP_020335278.1, XP_020340716.1, XP_020357444.1, XP_020354215.1, XP_020321779.1, XP_020318853.1, XP_020339114.1, XP_020354875.1, XP_020311513.1, XP_020319928.1, XP_020321962.1, XP_020360464.1, XP_020343120.1, XP_020344139.1, XP_020359554.1, XP_020337113.1, XP_020349785.1, XP_020357455.1, XP_020329345.1, XP_020312619.1, XP_020329698.1, XP_020335837.1, XP_020363529.1, XP_020322794.1, XP_020360200.1, XP_020363627.1, XP_020333527.1, XP_020350233.1, XP_020312158.1, XP_020353956.1, XP_020343460.1, XP_020350684.1, XP_020320399.1, XP_020317660.1, XP_020356438.1, XP_020348648.1, XP_020345330.1, XP_020340838.1, XP_020312049.1, XP_020327695.1, XP_020351250.1, XP_020332587.1, XP_020317157.1, XP_020321888.1, XP_020338394.1, XP_020316216.1, XP_020310462.1, XP_020358637.1	OVER	Dip1vsTrip1

##################################################
###Return the protein name for a list of genes ###
##################################################

Script:
RetrieveProteinNamesGFF.v1.1.py

	usage: RetrieveProteinNamesGFF.v1.1.py [-h] -gff GFF -gene GENE

	A script to retrieve the protein names for all the genes in a list of genes

	optional arguments:
	  -h, --help  show this help message and exit
	  -gff GFF    The location of the gff file
	  -gene GENE  The location of the gene file (output by R)

	#######################################
	Example:

		kris_christensen@Dell-System-Inspiron-N7110-Kris-Christensen:~/Desktop/Documents/TransgenicDosage$ python \
		~/Desktop/Documents/General_Scripts/RetrieveProteinNamesGFF.v1.1.py -gff GFF/GCF_002021735.1_Okis_V1_genomic.gff \
		-gene Rexpression/P2D0vP2D1.csv > Rexpression/P2D0vP2D1.proteins.unique.txt


	Example gene file:
	
			Chrom		Start		Gene
		278	NC_034174.1	10398669	LOC109889110
		400	NC_034174.1	14289200	LOC109890722
		414	NC_034174.1	14917134	LOC109890944
		436	NC_034174.1	16552398	LOC109891064
		455	NC_034174.1	17769067	LOC109891209

#######################################################
###Get Gene file in R CLC data ########################
#######################################################

	library(ggplot2)
	library(gplots)
	library(reshape2)
	library(heatmap.plus)
	library(ggfortify)
	library(dplyr)
	library(prodlim)

	setwd("~/Desktop/Documents/TransgenicDosage/Rexpression/")

	P2_D0_1 <- read.table("TD1a.txt", header=TRUE, sep="\t")
	P2_D0_2 <- read.table("TD1b.txt", header=TRUE, sep="\t")
	P2_D0_3 <- read.table("TD1c.txt", header=TRUE, sep="\t")
	P2_D0_4 <- read.table("TD1d.txt", header=TRUE, sep="\t")
	P2_D0_5 <- read.table("TD1e.txt", header=TRUE, sep="\t")
	P2_D0_6 <- read.table("TD1f.txt", header=TRUE, sep="\t")
	P2_D1_1 <- read.table("TD3a.txt", header=TRUE, sep="\t")
	P2_D1_2 <- read.table("TD3b.txt", header=TRUE, sep="\t")
	P2_D1_3 <- read.table("TD3c.txt", header=TRUE, sep="\t")
	P2_D1_4 <- read.table("TD3d.txt", header=TRUE, sep="\t")
	P2_D1_5 <- read.table("TD3e.txt", header=TRUE, sep="\t")
	P2_D2_1 <- read.table("TD5a.txt", header=TRUE, sep="\t")
	P2_D2_2 <- read.table("TD5b.txt", header=TRUE, sep="\t")
	P2_D2_3 <- read.table("TD5c.txt", header=TRUE, sep="\t")
	P2_D2_4 <- read.table("TD5d.txt", header=TRUE, sep="\t")
	P2_D2_5 <- read.table("TD5e.txt", header=TRUE, sep="\t")
	P3_D0_1 <- read.table("TD2a.txt", header=TRUE, sep="\t")
	P3_D0_2 <- read.table("TD2b.txt", header=TRUE, sep="\t")
	P3_D0_3 <- read.table("TD2c.txt", header=TRUE, sep="\t")
	P3_D0_4 <- read.table("TD2d.txt", header=TRUE, sep="\t")
	P3_D0_5 <- read.table("TD2e.txt", header=TRUE, sep="\t")
	P3_D0_6 <- read.table("TD2f.txt", header=TRUE, sep="\t")
	P3_D1_1 <- read.table("TD4a.txt", header=TRUE, sep="\t")
	P3_D1_2 <- read.table("TD4b.txt", header=TRUE, sep="\t")
	P3_D1_3 <- read.table("TD4c.txt", header=TRUE, sep="\t")
	P3_D1_4 <- read.table("TD4d.txt", header=TRUE, sep="\t")
	P3_D2_1 <- read.table("TD6a.txt", header=TRUE, sep="\t")
	P3_D2_2 <- read.table("TD6b.txt", header=TRUE, sep="\t")
	P3_D2_3 <- read.table("TD6c.txt", header=TRUE, sep="\t")
	P3_D2_4 <- read.table("TD6d.txt", header=TRUE, sep="\t")
	P3_D2_5 <- read.table("TD6e.txt", header=TRUE, sep="\t")
	P3_D3_1 <- read.table("TD7a.txt", header=TRUE, sep="\t")
	P3_D3_2 <- read.table("TD7b.txt", header=TRUE, sep="\t")
	P3_D3_3 <- read.table("TD7c.txt", header=TRUE, sep="\t")
	P3_D3_4 <- read.table("TD7d.txt", header=TRUE, sep="\t")

	#####Reformat Data
	All <- P2_D0_1[c(1:3)]
	All$P2_D0_1 <- P2_D0_1$Expression.RPKM.
	All$P2_D0_2 <- P2_D0_2$Expression.RPKM.
	All$P2_D0_3 <- P2_D0_3$Expression.RPKM.
	All$P2_D0_4 <- P2_D0_4$Expression.RPKM.
	All$P2_D0_5 <- P2_D0_5$Expression.RPKM.
	All$P2_D0_6 <- P2_D0_6$Expression.RPKM.
	All$P2_D1_1 <- P2_D1_1$Expression.RPKM.
	All$P2_D1_2 <- P2_D1_2$Expression.RPKM.
	All$P2_D1_3 <- P2_D1_3$Expression.RPKM.
	All$P2_D1_4 <- P2_D1_4$Expression.RPKM.
	All$P2_D1_5 <- P2_D1_5$Expression.RPKM.
	All$P2_D2_1 <- P2_D2_1$Expression.RPKM.
	All$P2_D2_2 <- P2_D2_2$Expression.RPKM.
	All$P2_D2_3 <- P2_D2_3$Expression.RPKM.
	All$P2_D2_4 <- P2_D2_4$Expression.RPKM.
	All$P2_D2_5 <- P2_D2_5$Expression.RPKM.
	All$P3_D0_1 <- P3_D0_1$Expression.RPKM.
	All$P3_D0_2 <- P3_D0_2$Expression.RPKM.
	All$P3_D0_3 <- P3_D0_3$Expression.RPKM.
	All$P3_D0_4 <- P3_D0_4$Expression.RPKM.
	All$P3_D0_5 <- P3_D0_5$Expression.RPKM.
	All$P3_D0_6 <- P3_D0_6$Expression.RPKM.
	All$P3_D1_1 <- P3_D1_1$Expression.RPKM.
	All$P3_D1_2 <- P3_D1_2$Expression.RPKM.
	All$P3_D1_3 <- P3_D1_3$Expression.RPKM.
	All$P3_D1_4 <- P3_D1_4$Expression.RPKM.
	All$P3_D2_1 <- P3_D2_1$Expression.RPKM.
	All$P3_D2_2 <- P3_D2_2$Expression.RPKM.
	All$P3_D2_3 <- P3_D2_3$Expression.RPKM.
	All$P3_D2_4 <- P3_D2_4$Expression.RPKM.
	All$P3_D2_5 <- P3_D2_5$Expression.RPKM.
	All$P3_D3_1 <- P3_D3_1$Expression.RPKM.
	All$P3_D3_2 <- P3_D3_2$Expression.RPKM.
	All$P3_D3_3 <- P3_D3_3$Expression.RPKM.
	All$P3_D3_4 <- P3_D3_4$Expression.RPKM.

	#####Normalization
	All[, 4:38] <- log10(All[4:38] + 0.01) ###Log10 Normalized, with a psuedovalue of 0.01 added

	######Clustering by PCA and DAPC
	tAll <- as.data.frame(t(All[4:38]))

	##Remove zero variance columns
	tAll <- tAll[,apply(tAll, 2, var) != 0]
	Pca.tAll <- prcomp(tAll, scale. = TRUE, center=TRUE)

	##Plot
	autoplot(Pca.tAll, data=tAll, label=TRUE, shape=FALSE, label.size=3, frame=FALSE)

	###Find Genes that deviate from normal diploid
	All.fold <- All %>% 
	  rowwise() %>% 
	  do(data.frame(., P2D0=mean(unlist(.[4:9])), P2D1=mean(unlist(.[10:14])), P2D2=mean(unlist(.[15:19])), P3D0=mean(unlist(.[20:25])), P3D1=mean(unlist(.[26:29])), P3D2=mean(unlist(.[30:34])), P3D3=mean(unlist(.[35:38])), P2D0sd=sd(unlist(.[4:9])), P2D1sd=sd(unlist(.[10:14])), P2D2sd=sd(unlist(.[15:19])), P3D0sd=sd(unlist(.[20:25])), P3D1sd=sd(unlist(.[26:29])), P3D2sd=sd(unlist(.[30:34])), P3D3sd=sd(unlist(.[35:38]))))

	###Plot
	g1 <- ggplot(data=All.fold, aes(y=P2D0, x=((P2D0-P3D0)))) + geom_point(aes(col=(All.fold$P3D0), cex=1/(P2D0sd+0.01), alpha=1/(P3D0sd+0.01))) + scale_colour_gradientn(colours=c("cadetblue","white","indianred4")) + scale_alpha(range=c(0.5,1))
	significant <- c("selenbp1","LOC109896853","LOC109893262","LOC109906549","nop58","LOC109905743","tm4sf4","LOC109893008","LOC109871614","LOC109899801","LOC109879273","LOC109895401","ATP8","LOC109872894","LOC109900308","LOC109868384")
	sign <- All.fold[match(significant, All.fold$Gene, nomatch=NA),]
	g1 + geom_point(data=sign, mapping = aes(y=sign$P2D0, x=((sign$P2D0-sign$P3D0))), colour="deepskyblue4", cex=1, alpha=0.5)


	####Subset the significant genes
	P2D0vP3D0 <- c("selenbp1","LOC109896853","LOC109893262","LOC109906549","nop58","LOC109905743","tm4sf4","LOC109893008","LOC109871614","LOC109899801","LOC109879273","LOC109895401","ATP8",
		       "LOC109872894","LOC109900308","LOC109868384")
	P2D1vP3D1 <- c("LOC109881853","LOC109872277","LOC109905373","LOC109867350","LOC109881783","LOC109876398","LOC109890997","btf3","LOC109865995","LOC109905138","cebpa","LOC109898698",
		       "LOC109883581","LOC109900064","LOC109889571","LOC109906755","LOC109900949","LOC109907422","LOC109898321","LOC109867328","LOC109892935","LOC109886302","LOC109899938",
		       "LOC109873841","LOC109889450","rps2","LOC109871672","LOC109876330","LOC109907378","LOC109865061","LOC109897745","LOC109889502","rps3a","LOC109895399","LOC109903681",
		       "LOC109867828","LOC109868322","LOC109868608","LOC109899775","LOC109884798","LOC109894672","LOC109903490","LOC109906632","LOC109903732","LOC109867923","LOC109869228",
		       "LOC109870699","LOC109871043","LOC109874160","LOC109875361","LOC109880473","LOC109890023","LOC109899796","LOC109905788","LOC109907725","rpl7","LOC109898707","LOC109882267",
		       "LOC109864603","LOC109870370","LOC109870551","LOC109899461","masp2","LOC109865814","LOC109878748","LOC109871899","LOC109874179","LOC109902758","rpl18a","LOC109869131",
		       "LOC109884928","LOC109905909","LOC109882262","LOC109881362","mthfd1","LOC109898065","LOC109900071","LOC109882329","LOC109905623","c7","LOC109870579","LOC109900924",
		       "LOC109887590","rps20","LOC109907657","LOC109885950","LOC109893292","LOC109903595","rcl1","LOC109877856","LOC109875961","LOC109878629","LOC109896626","LOC109907862",
		       "rpl12","LOC109898106","LOC109891209","LOC109883196","LOC109888442","LOC109899252","LOC109879503","LOC109901969","LOC109903678","LOC109908356","LOC109868384","LOC109866334",
		       "LOC109874514","LOC109875925","LOC109902478","LOC109882525","LOC109892476","LOC109898560","LOC109905156","rpl7a","LOC109881934","LOC109906358","LOC109875094","LOC109901132",
		       "LOC109903762","LOC109900600","LOC109864896","LOC109890828","LOC109894201","nsa2","LOC109897741","LOC109870323","LOC109873218","LOC109893860","LOC109903424","LOC109884951",
		       "LOC109901023","LOC109898543","LOC109870979","LOC109872053","LOC109903854","LOC109906656","rpl21","LOC109896584","LOC109868020","LOC109872787","LOC109902370","LOC109878609",
		       "LOC109909080","LOC109884820","LOC109896881","LOC109903947","LOC109894640","LOC109901787","LOC109907789","LOC109886717","LOC109892292","LOC109910291","LOC109871928","LOC109875002",
		       "LOC109877760","LOC109899224","LOC109898186","LOC109892782","LOC109891319","rpl4","LOC109875594","proc","LOC109910066","LOC109882808","LOC109870165","LOC109905331","LOC109871862",
		       "LOC109878456","LOC109870358","LOC109871103","LOC109875017","LOC109879202","LOC109888438","eef1b2","LOC109890842","LOC109882918","LOC109896034","LOC109905319","LOC109868611",
		       "LOC109869362","LOC109886521","LOC109907341","LOC109876522","LOC109895423","LOC109874265","ahcy","LOC109881823","LOC109899399","LOC109893342","LOC109874888","LOC109903551","LOC109879216",
		       "LOC109882989","LOC109905652","LOC109865046","LOC109907509","LOC109883265","LOC109892873","LOC109898708","LOC109900590","LOC109896479","LOC109893508","LOC109900733","LOC109878423",
		       "LOC109867596","LOC109881203","LOC109871990","LOC109882990","LOC109909188","LOC109891626","LOC109875421","LOC109872424","f9","LOC109879027","rpl22l1","LOC109883171","LOC109892396",
		       "LOC109903804","ttc36","LOC109867246","eif3m","LOC109899453","LOC109896144","LOC109892296","LOC109899801","cdo1","rpl35a","LOC109868115","LOC109895761","LOC109903515","LOC109870630",
		       "LOC109880494","LOC109896838","LOC109872059","LOC109882269","LOC109893358","LOC109907893","LOC109876609","LOC109890819","LOC109909910","LOC109891397","LOC109910265","LOC109891251",
		       "LOC109877445","LOC109906729","LOC109907688","LOC109889229","LOC109882242","LOC109879162","LOC109895723","LOC109901151","LOC109865480","LOC109877315","LOC109891061","LOC109897963",
		       "LOC109895729","LOC109880641","LOC109883073","LOC109893413","LOC109889112","lg12h14orf2","LOC109886172","LOC109900813","LOC109910342","ndufb7","ndufs2","tm4sf5","LOC109907587",
		       "LOC109890627","LOC109879558","LOC109868923","LOC109906645","pno1","LOC109908178")
	P2D2vP3D2 <- c("LOC109892723","LOC109905925","LOC109875594","LOC109882267","LOC109901079")
	P2D0vP2D1 <- c("LOC109891209","LOC109866384","haao","LOC109899863","hoga1","LOC109869131","LOC109883171","LOC109884951","LOC109888438","LOC109897745","LOC109888442",
		       "LOC109867328","LOC109901787","LOC109869228","LOC109875361","LOC109905909","LOC109865814","LOC109907945","LOC109884843","LOC109885790","LOC109895369",
		       "LOC109893860","LOC109881449","LOC109888424","LOC109892935","LOC109903678","LOC109903854","LOC109865764","LOC109877856","LOC109868608","LOC109905319",
		       "abhd6","LOC109881560","asmtl","LOC109906604","LOC109879560","LOC109879558","acadl","LOC109870948","LOC109871890","ahcy","LOC109898284","LOC109874265",
		       "agmat","LOC109871471","LOC109864832","aldh2","aldh7a1","akr1d1","LOC109896780","LOC109903064","LOC109892700","LOC109872022","LOC109882664","LOC109883464",
		       "angptl3","LOC109874633","LOC109880447","LOC109873611","LOC109887596","LOC109869018","LOC109900795","LOC109909364","LOC109902593","LOC109897925","LOC109900015",
		       "LOC109870404","LOC109895608","LOC109875634","LOC109881655","afmid","LOC109882348","LOC109908381","LOC109870907","LOC109898338","LOC109890734","LOC109893251",
		       "LOC109866819","LOC109896142","LOC109882878","LOC109879410","LOC109890586","LOC109877315","LOC109902478","LOC109867492","LOC109910340","LOC109910342","LOC109869589",
		       "LOC109871375","LOC109906645","atp5a1","atp5e","atp5i","atp5j","LOC109886169","auh","LOC109910064","LOC109886448","LOC109879581","LOC109877997","LOC109866548",
		       "LOC109865704","LOC109882595","upb1","LOC109876965","bfar","LOC109887278","LOC109890492","LOC109908579","LOC109903611","LOC109906364","LOC109866799","LOC109865115",
		       "LOC109904061","LOC109878410","LOC109907546","LOC109871458","LOC109895767","LOC109899635","calm1","LOC109888936","LOC109874543","LOC109874436","LOC109907534","cpq",
		       "LOC109898286","LOC109890406","LOC109894453","cited2","LOC109872046","LOC109875007","LOC109868936","LOC109870202","creg1","LOC109897059","LOC109901319","LOC109900504",
		       "chdh","LOC109867078","chpt1","LOC109909208","LOC109870966","LOC109898431","LOC109893328","LOC109869197","LOC109902476","LOC109870104","LOC109898318","LOC109879686",
		       "LOC109907202","LOC109903380","LOC109871860","LOC109880808","LOC109887895","LOC109892082","LOC109876398","LOC109906285","LOC109877646","LOC109877579","c8b","c9",
		       "LOC109885073","LOC109869235","LOC109878269","LOC109909962","LOC109902493","LOC109890002","LOC109864404","LOC109896833","LOC109870002","LOC109871016","LOC109899954",
		       "LOC109888768","cdo1","LOC109895600","LOC109899624","LOC109879770","LOC109902558","LOC109864396","LOC109890979","LOC109875017","LOC109907224","LOC109879490",
		       "LOC109878357","LOC109892073","LOC109867180","LOC109875882","LOC109908752","LOC109895354","LOC109907973","LOC109895423","LOC109887203","LOC109868618","LOC109889760",
		       "LOC109898727","LOC109878683","LOC109878445","LOC109865532","LOC109868248","LOC109890944","LOC109890784","LOC109865526","LOC109889831","LOC109903928","LOC109892782",
		       "LOC109875925","LOC109878690","LOC109890758","LOC109891064","LOC109895321","LOC109874903","LOC109880056","LOC109897972","LOC109869080","LOC109899569","LOC109892719",
		       "LOC109901993","LOC109887908","LOC109869040","dao","LOC109868219","dctd","LOC109896965","LOC109905550","LOC109879000","LOC109905693","LOC109873176","dhfr","LOC109897784",
		       "LOC109905290","dpys","ddit3","ddit4","LOC109903842","LOC109873726","etfb","LOC109867176","LOC109909655","LOC109903680","LOC109872156","LOC109902494","LOC109897844",
		       "LOC109909793","LOC109899868","LOC109870197","LOC109876148","LOC109893686","eno1","echs1","LOC109871755","LOC109890722","LOC109872986","LOC109891061","LOC109896281",
		       "LOC109868410","LOC109867816","LOC109889678","LOC109877674","LOC109865903","LOC109866892","LOC109864690","LOC109891390","LOC109909910","LOC109899224","LOC109905776",
		       "LOC109870461","faxdc2","LOC109909810","LOC109903433","LOC109874028","LOC109881448","LOC109893146","LOC109884794","LOC109883343","LOC109885568","LOC109901135","LOC109889567",
		       "LOC109908908","folr2","LOC109866768","LOC109892397","fah","LOC109881583","LOC109878342","LOC109900717","LOC109906652","LOC109896132","LOC109909178","glud1","LOC109902764",
		       "LOC109898074","LOC109895454","LOC109870348","LOC109883379","LOC109864869","LOC109905299","LOC109878116","LOC109882587","LOC109883116","LOC109906111","LOC109907557",
		       "LOC109905352","LOC109899938","LOC109895401","LOC109877406","LOC109883617","LOC109905714","LOC109903393","LOC109868115","LOC109908161","LOC109903141","LOC109870441",
		       "LOC109905202","LOC109907505","LOC109876403","hemgn","LOC109893412","LOC109898495","LOC109893420","LOC109893415","LOC109898500","LOC109893417","LOC109898493","LOC109893414",
		       "LOC109898497","LOC109893413","LOC109893405","LOC109893406","LOC109893408","LOC109893409","LOC109898492","LOC109898496","LOC109898494","LOC109898499","LOC109880643",
		       "LOC109892471","LOC109909190","LOC109881862","LOC109876159","hint1","LOC109884314","LOC109875178","LOC109883822","LOC109873042","LOC109872554","LOC109892903","LOC109874027",
		       "hlf","habp2","hao1","hadh","hadhb","hpgd","hsd17b8","hsdl2","LOC109877620","ivns1abp","immt","LOC109890045","LOC109870980","LOC109898103","LOC109875089","LOC109872277",
		       "LOC109882775","LOC109871441","LOC109892651","LOC109892525","LOC109908356","LOC109868982","LOC109868963","kiaa1324","LOC109902650","LOC109907538","LOC109900600","LOC109894640",
		       "LOC109876937","LOC109876313","LOC109880982","LOC109905372","LOC109894148","LOC109906674","lg12h14orf2","lg3h9orf64","LOC109910255","LOC109909669","LOC109902438","LOC109888404",
		       "LOC109873655","LOC109895723","LOC109883088","LOC109893512","LOC109900748","LOC109866257","lamp3","LOC109900552","LOC109873469","LOC109889110","LOC109872651","LOC109892800",
		       "LOC109874204","masp2","LOC109871241","LOC109889054","LOC109897912","LOC109872423","LOC109891070","LOC109901128","LOC109888675","LOC109877554","LOC109901910","LOC109901909",
		       "LOC109901706","LOC109867351","LOC109909914","LOC109878072","LOC109891097","LOC109891996","LOC109885469","LOC109885468","LOC109874545","LOC109871738","LOC109895515",
		       "LOC109872959","LOC109865655","LOC109889452","mpc2","mrps30","LOC109885923","LOC109885785","LOC109882290","LOC109867508","LOC109874152","LOC109908895","LOC109894281",
		       "LOC109899637","LOC109906199","LOC109898037","LOC109890999","LOC109875961","ATP6","LOC109885570","ND3","LOC109891944","LOC109887896","LOC109893407","LOC109900308",
		       "LOC109881897","LOC109895801","LOC109882237","LOC109873879","LOC109865542","LOC109870963","LOC109910254","LOC109872193","LOC109874902","LOC109872948","LOC109896747",
		       "LOC109868519","LOC109889562","LOC109869564","LOC109887935","LOC109909528","LOC109878115","LOC109879027","LOC109903672","LOC109901147","LOC109894141","ndufs2","ndufa7",
		       "ndufab1","ndufb3","ndufb6","ndufb7","ndufc1","ndufs4","LOC109902215","LOC109864673","LOC109877318","LOC109876208","LOC109876209","LOC109894366","LOC109902419",
		       "LOC109867389","LOC109875233","LOC109901496","LOC109875939","LOC109902076","LOC109907893","LOC109897724","LOC109898363","LOC109893062","ociad2","ost4","LOC109896837",
		       "LOC109876037","LOC109909678","oat","LOC109892329","LOC109905378","LOC109871899","LOC109908178","LOC109868912","LOC109889499","LOC109868620","LOC109873939","LOC109881108",
		       "LOC109891147","LOC109872644","ppib","LOC109884461","LOC109874517","prdx4","LOC109865838","LOC109874044","LOC109897986","LOC109865858","pxmp2","LOC109896653","LOC109887721",
		       "LOC109896666","LOC109867596","pcyt2","LOC109868384","LOC109865015","pgd","psat1","LOC109910359","LOC109901090","pdgfrl","LOC109867148","LOC109866618","LOC109873307",
		       "LOC109891113","LOC109893389","LOC109876565","LOC109872298","LOC109881561","LOC109896049","prodh2","LOC109882665","LOC109869635","LOC109894716","LOC109874966","LOC109875553",
		       "LOC109892345","proc","LOC109875179","LOC109897706","LOC109899212","LOC109900545","LOC109902157","LOC109870384","LOC109875556","LOC109866409","LOC109903403","LOC109907185",
		       "LOC109896904","LOC109906350","LOC109886489","LOC109898409","LOC109870184","LOC109876824","LOC109897342","LOC109889386","LOC109900853","LOC109874319","prg4","LOC109885619",
		       "LOC109869007","pcbd1","LOC109906393","LOC109896923","LOC109896050","LOC109909982","LOC109898321","LOC109893234","LOC109891626","rida","LOC109874136","rmdn1","rcn3","LOC109906593",
		       "LOC109890876","LOC109904357","LOC109887745","LOC109879426","LOC109865366","arhgef16","LOC109905423","LOC109900601","rrm2","LOC109906724","rpl22l1","rps2","rps20","LOC109879055",
		       "LOC109877834","sec11a","LOC109868331","sec61b","spp2","LOC109874000","LOC109899743","LOC109870521","LOC109880138","LOC109869802","LOC109896007","LOC109909821","LOC109878667",
		       "LOC109876049","LOC109909355","sfxn2","LOC109901285","LOC109894031","LOC109896581","LOC109896269","LOC109896602","LOC109872654","LOC109901003","slc22a18","slc25a20","LOC109871928",
		       "slc35g1","LOC109870558","LOC109865036","LOC109903504","LOC109887867","LOC109885380","LOC109872265","LOC109896096","LOC109891006","LOC109873606","LOC109897951","LOC109886078",
		       "LOC109880474","sod2","LOC109903703","tcp1","LOC109895148","LOC109882525","LOC109904687","ttc36","ttc38","LOC109907422","LOC109903551","LOC109896961","LOC109880692","tk1","tyms",
		       "LOC109909966","LOC109898580","LOC109866554","top2a","tecr","LOC109877452","LOC109877589","LOC109902677","LOC109871138","LOC109890958","LOC109906578","LOC109872237","LOC109887281",
		       "LOC109884266","LOC109899922","tspo","LOC109877890","tm4sf4","tm4sf5","LOC109892116","LOC109889828","LOC109883595","LOC109903970","tmem8c","ttr","LOC109903629","LOC109906665",
		       "LOC109881787","LOC109864843","LOC109905279","LOC109865041","LOC109880965","LOC109909219","LOC109878275","LOC109894603","LOC109895747","LOC109874730","LOC109864711","LOC109901643",
		       "LOC109869281","LOC109901971","LOC109877888","LOC109894226","LOC109903115","LOC109867491","LOC109867121","ufm1","LOC109899775","LOC109872053","LOC109874682","LOC109902370",
		       "LOC109869913","LOC109900949","LOC109887049","LOC109870853","LOC109866513","LOC109867751","LOC109871686","LOC109873280","LOC109873509","LOC109879814","LOC109882242",
		       "LOC109883684","LOC109884653","LOC109885569","LOC109886521","LOC109886872","LOC109888650","LOC109892387","LOC109892398","LOC109900515","LOC109901152","LOC109901777","LOC109902002",
		       "LOC109908475","LOC109910357","LOC109866001","LOC109870380","LOC109888392","LOC109866668","LOC109870163","LOC109890054","LOC109899809","LOC109896030","wdr83os","xpnpep2","zfp36l1")
	P3D0vP3D1 <- c("LOC109881853","LOC109905373","LOC109867350","LOC109881783","LOC109890997","btf3","LOC109905138","cebpa","LOC109889571","LOC109898321","LOC109899938","LOC109873841","LOC109889450",
		       "LOC109871672","LOC109865061","LOC109889502","LOC109868322","LOC109884798","LOC109905788","LOC109907725","LOC109867923","LOC109871043","LOC109874160","LOC109882267","LOC109874179",
		       "LOC109882329","c7","rcl1","LOC109898106","LOC109908356","LOC109868384","LOC109875925","LOC109874514","LOC109906358","LOC109875094","LOC109901132","nsa2","LOC109906656","LOC109903947",
		       "LOC109907789","LOC109886717","LOC109892782","LOC109910066","LOC109870165","LOC109878456","LOC109868611","LOC109895423","LOC109896479","LOC109892873","LOC109905652","LOC109872424",
		       "LOC109892396","eif3m","LOC109903515","LOC109891397","LOC109909910","LOC109882269","LOC109906729","LOC109877315","LOC109891061","LOC109895729","LOC109893413","LOC109880641",
		       "LOC109897963","LOC109895723","LOC109879558","LOC109900813","LOC109910342","LOC109906645","lg12h14orf2","ndufs2","pno1","LOC109890627","LOC109905776","LOC109893251","pcbd1",
		       "LOC109903064","LOC109872022","LOC109887281","LOC109897844","LOC109898495","LOC109893405","LOC109878690","LOC109889110","LOC109898494","LOC109898338","LOC109904061","LOC109901993",
		       "LOC109893420","LOC109906393","LOC109893408","LOC109893409","LOC109898499","LOC109877554","LOC109872237","LOC109898500","LOC109882775","LOC109880965","LOC109891944","LOC109892525",
		       "LOC109872156","LOC109893412","spp2","LOC109893406","asmtl","LOC109903403","LOC109870907","LOC109893415","LOC109876824","LOC109892387","LOC109906350","LOC109897972","LOC109865532",
		       "LOC109867816","tk1","LOC109873176","LOC109868618","LOC109874543","LOC109869040","LOC109866799","pgd","LOC109884266","lamp3","LOC109877888","LOC109909810","LOC109883116","LOC109890734",
		       "LOC109871738","LOC109898497","LOC109866554","LOC109873655","LOC109902593","LOC109864869","LOC109903504","LOC109903393","LOC109872046","LOC109898580","LOC109897986","LOC109878342",
		       "LOC109894453","haao","LOC109902438","LOC109874545","LOC109902215","LOC109892397","LOC109906111","LOC109893414","upb1","LOC109877406","LOC109869235","LOC109883088","LOC109875882",
		       "LOC109890586","LOC109890722","LOC109883379","LOC109885790","LOC109884843","LOC109879410","LOC109908381","ttr","LOC109899624","LOC109909793","LOC109891147","aldh2","LOC109870948",
		       "LOC109878275","LOC109885469","LOC109890758","LOC109865041","LOC109874136","folr2","LOC109898727","LOC109869635","LOC109870163","LOC109881583","LOC109896780","hoga1","LOC109903672",
		       "LOC109892800","LOC109890054","LOC109868620","LOC109900015","LOC109873611","LOC109887745","LOC109872651","LOC109866768","hsdl2","LOC109907505","LOC109892116","LOC109907973","cited2",
		       "LOC109871458","LOC109896923","LOC109909178","LOC109910340","LOC109898037","akr1d1","LOC109866819","LOC109876403","ivns1abp","LOC109876965","LOC109864673","LOC109865838",
		       "LOC109891006","LOC109877452","LOC109892082","LOC109867351","LOC109908908","tmem8c","LOC109874028","LOC109868963","slc35g1","LOC109881448","LOC109895354","LOC109908895","LOC109898103",
		       "LOC109871441","LOC109868219","zfp36l1","LOC109873307","LOC109900748","LOC109898493","LOC109866384","LOC109872554","LOC109898409","LOC109895454","LOC109899637","LOC109890784",
		       "LOC109873509","LOC109876037","LOC109907224","LOC109864832","LOC109868936","LOC109899863","LOC109896961","eno1","LOC109903680","rrm2","LOC109886872","LOC109878683","LOC109901910",
		       "hint1","LOC109892903","rida","LOC109907546","LOC109890002","LOC109888675","dctd","LOC109896653","LOC109909669","LOC109874517","LOC109880474","LOC109900515","LOC109877589","ND3",
		       "LOC109893062","LOC109869281","LOC109901909","LOC109874633","hemgn","LOC109870441","LOC109898492","atp5e","arhgef16","LOC109873606","LOC109892651","LOC109884461","LOC109904687","pdgfrl",
		       "hpgd","pcyt2","tm4sf4","LOC109900601","LOC109895369","ociad2","hadh","LOC109905423","LOC109888392","LOC109905290","LOC109896965","LOC109871890","LOC109885569","atp5i","LOC109889054",
		       "LOC109902493","LOC109865036","LOC109879686","LOC109909914","LOC109907202","LOC109895148","LOC109866409","LOC109892345","LOC109867180","LOC109882878","LOC109906285","LOC109885468",
		       "LOC109910064","ppib","LOC109883684","LOC109898318","LOC109898363","LOC109894226","etfb","LOC109896050","LOC109896142","sfxn2","LOC109872265","LOC109871375","LOC109875179","LOC109897925",
		       "LOC109870104","LOC109875233","LOC109867078","LOC109865764","tyms","LOC109876937","LOC109869197","LOC109866001","LOC109867751","LOC109877579","LOC109885568","LOC109866618","LOC109901496",
		       "LOC109875007","LOC109896049","LOC109889760","LOC109894716","LOC109888650","LOC109897912","LOC109891097","LOC109895401","LOC109882587","prg4","LOC109878410","prdx4","LOC109894366","pxmp2",
		       "LOC109907538","LOC109903611","LOC109905714","ost4","LOC109869589","LOC109874436","LOC109870521","LOC109889386","LOC109869564","LOC109901777","LOC109899635","tspo","chpt1","LOC109874204",
		       "LOC109874966","agmat","LOC109871686","LOC109893328","LOC109892719","LOC109866513","LOC109896281","atp5a1","LOC109879814","LOC109885619","aldh7a1","LOC109885073","LOC109903380","tecr",
		       "auh","LOC109876313","LOC109900853","LOC109870348","LOC109903703","LOC109908752","LOC109909655","LOC109890045","LOC109893686","LOC109890944","LOC109868331","LOC109903433","LOC109874730",
		       "LOC109879000","LOC109902076","LOC109868410","LOC109887596","top2a","LOC109864404","LOC109870184","LOC109876148","LOC109877890","LOC109900545","LOC109867148","atp5j","LOC109872423",
		       "LOC109880643","LOC109877646","LOC109903970","LOC109907185","LOC109901706","LOC109898431","LOC109864711","LOC109901147","fah","LOC109901135","LOC109885570","LOC109908579","chdh",
		       "LOC109870002","LOC109864396","LOC109895321","LOC109871755","LOC109877674","LOC109883343","LOC109873042","LOC109905372","LOC109910359","LOC109882665","LOC109874319","slc22a18",
		       "LOC109870558","LOC109892398","dpys","LOC109892700","LOC109882664","LOC109865115","LOC109895767","calm1","LOC109907534","LOC109871860","LOC109875089","LOC109866257","LOC109878072",
		       "LOC109891996","mpc2","ATP6","LOC109865858","LOC109887721","rmdn1","LOC109877834","LOC109880138","LOC109883595","LOC109899954","LOC109888768","LOC109870461","LOC109909190","LOC109901128",
		       "LOC109876209","LOC109881108","LOC109896007","LOC109869018","LOC109869080","LOC109899868","LOC109910255","LOC109877318","LOC109905378","LOC109872654","LOC109906665","LOC109902002",
		       "LOC109905693","LOC109901152","LOC109898284","afmid","dhfr","LOC109903141","LOC109900552","LOC109895515","LOC109876208","LOC109899212","LOC109886078","ttc38","amt","LOC109872341",
		       "LOC109879278","LOC109899835","LOC109909187","LOC109897271","serpind1","bccip","LOC109904063","LOC109894236","LOC109904973","LOC109864745","LOC109872755","LOC109910038","LOC109884917",
		       "LOC109890056","LOC109893232","hpse","LOC109881318","LOC109907875","LOC109902055","LOC109866165","LOC109888956","cdca3","LOC109879016","LOC109899760","LOC109865954","LOC109896473",
		       "LOC109892707","LOC109870885","LOC109892699","LOC109874801","LOC109908066","LOC109902136","LOC109888368","LOC109899897","LOC109877854","fuom","LOC109875459","LOC109899855","LOC109894157",
		       "LOC109899880","LOC109886667","ube2c","calm2","LOC109903916","ATP8","LOC109871275","LOC109870127","LOC109907420","acp1","LOC109896929","gsto1","LOC109873072","LOC109866256","LOC109885960",
		       "LOC109908055","LOC109898603","LOC109875646","LOC109882729","napepld","LOC109896698","LOC109865415","lman1","LOC109891051","LOC109892783","LOC109887565","LOC109880206","LOC109866564",
		       "LOC109896196","LOC109900528","LOC109870790","LOC109891451","LOC109882116","LOC109903902","snap23","LOC109889496","LOC109894413","LOC109905461","LOC109898232","LOC109872203","LOC109885774",
		       "LOC109894150","LOC109906585","LOC109867400","LOC109890309","LOC109887911","LOC109869910","LOC109894181","acox1","LOC109889090","LOC109867123","LOC109902794","LOC109907690","surf6",
		       "apoo","LOC109893013","LOC109890661","LOC109882405","LOC109870826","LOC109905274","LOC109895803","birc5","LOC109908076","agxt2","LOC109875301","LOC109908439","LOC109908355","LOC109882111",
		       "LOC109879522","LOC109891352","rrbp1","LOC109887655","LOC109898879","LOC109907270","selenos","LOC109875722","gk5","LOC109891125","slc16a13","LOC109881788","LOC109866515","LOC109903593",
		       "agt","LOC109905773","nop58","LOC109908346","LOC109895690","selenbp1","reep5","gla","LOC109877143","LOC109876131","LOC109865362","LOC109894241","LOC109902176","LOC109902441","amdhd1",
		       "LOC109899425","LOC109905552","ten1","LOC109910192","LOC109896878","dnph1","LOC109902434","LOC109906718","clpx","LOC109907754","LOC109898507","LOC109870748","LOC109892389","LOC109905943",
		       "LOC109877285","LOC109898617","LOC109906310","LOC109866767","LOC109904328","LOC109901108","LOC109872908","LOC109898920","LOC109875332","dnajb9","LOC109884890","LOC109898237",
		       "LOC109905047","dcxr","LOC109882206","LOC109892580","ND4L","LOC109893392","LOC109901074","LOC109871106","LOC109893238","LOC109886013","LOC109891098","LOC109905779","pter","LOC109890881",
		       "LOC109868071","LOC109901157","LOC109882581","LOC109881781","LOC109899888","pccb","LOC109868567","LOC109871529","LOC109868605","smpd1","LOC109889078","LOC109865705","LOC109878461",
		       "LOC109894409","csrp2","LOC109894489","LOC109865237","LOC109902647","LOC109894360","LOC109905117","LOC109889160","pfas","LOC109868064","LOC109896186","LOC109905850","LOC109899872",
		       "LOC109877235","LOC109892898","LOC109875353","LOC109874006","LOC109864336","LOC109900519","LOC109880336","LOC109899669","LOC109889424","agl","LOC109909390","LOC109866301","LOC109864373",
		       "LOC109866872","LOC109868016","LOC109897947","LOC109893535","gtpbp4","LOC109869469","LOC109869172","LOC109878359","LOC109899882","LOC109872652","apmap","LOC109882996","LOC109908312",
		       "LOC109864835","hsd17b4","LOC109900544","LOC109900553","LOC109893569","LOC109892723","LOC109889525","LOC109898650","LOC109889455","LOC109876236","aimp2","lg6h11orf54","LOC109908340",
		       "nop56","LOC109896025","LOC109899768","LOC109890601","LOC109881792","LOC109894167","LOC109893147","LOC109893255","LOC109906240","LOC109876708","LOC109897092","LOC109899881","LOC109908842",
		       "LOC109905618","LOC109908200","LOC109872137","LOC109883787","LOC109889929","LOC109909044","LOC109895524","LOC109868458","LOC109885258","LOC109885587","LOC109899444","LOC109901721",
		       "LOC109886903","LOC109881683","LOC109865669","LOC109893200","bpnt1","LOC109872800","LOC109871763","LOC109875243","LOC109879863","LOC109894166","LOC109876167","LOC109870172","LOC109889389",
		       "aldh6a1","LOC109902815","LOC109907130","LOC109900801","LOC109905895","acy1","LOC109882068","LOC109904227","LOC109868266","LOC109867206","ass1","aspa","LOC109865567","LOC109870645",
		       "LOC109900699","LOC109868214","LOC109908049","LOC109890588","LOC109902735","brix1","LOC109906201","LOC109902186","LOC109900879","LOC109873354","LOC109865651","cope","LOC109893331",
		       "LOC109900521","LOC109873985","LOC109879012","LOC109905475","LOC109905474","ddx27","dera","dmgdh","LOC109872063","LOC109890967","LOC109901571","dkc1","LOC109893008","LOC109873057",
		       "LOC109896853","LOC109893262","LOC109909984","LOC109874619","fam198b","LOC109884127","LOC109886011","LOC109894525","ftcd","LOC109890646","LOC109905079","LOC109899928","LOC109889277",
		       "LOC109876217","LOC109905542","LOC109907794","LOC109909047","LOC109893438","LOC109873404","LOC109896888","LOC109872839","LOC109905743","LOC109909159","LOC109894653","LOC109896869",
		       "LOC109877314","LOC109895580","LOC109905543","LOC109879368","LOC109867781","kl","LOC109889430","LOC109905269","LOC109898090","mak16","LOC109898551","LOC109881660","LOC109897965",
		       "LOC109869406","LOC109879026","LOC109897328","ND2","LOC109887404","LOC109892752","LOC109894630","LOC109906309","LOC109889589","LOC109886767","nit1","LOC109872892","LOC109899648",
		       "nifk","LOC109872894","LOC109874010","LOC109865983","LOC109895892","pm20d2","LOC109906549","LOC109871292","LOC109882746","LOC109880855","pla2g12a","LOC109894156","LOC109887448",
		       "LOC109893531","LOC109875954","LOC109865719","LOC109908043","LOC109907179","LOC109864795","LOC109892403","LOC109878023","LOC109907273","LOC109904086","ptma","LOC109897110",
		       "LOC109899879","rpn2","rsl1d1","LOC109899273","LOC109907426","LOC109901847","sdad1","LOC109869254","LOC109907821","LOC109901007","LOC109902523","LOC109909210","LOC109906280",
		       "LOC109893509","slc31a1","LOC109900932","LOC109864527","LOC109873771","sdf2l1","susd2","LOC109865688","LOC109909941","LOC109899597","tram1","tmem254","LOC109907618","LOC109869344",
		       "LOC109886608","LOC109867372","LOC109880618","LOC109880828","LOC109901772","LOC109902894","LOC109904083","LOC109908971","LOC109865748","LOC109889697","LOC109877738","LOC109872276",
		       "LOC109895566","LOC109867291")

	Dip1vsDip2 <- c("LOC109901079","LOC109886171","LOC109905925","LOC109877030","LOC109887662","LOC109881692","LOC109876670","LOC109879572","LOC109877147","LOC109905180","LOC109900308","LOC109877180","LOC109910318","LOC109889828","LOC109904293","LOC109906540","LOC109875977","LOC109892421","LOC109869054","LOC109882682","LOC109884794","LOC109889645","LOC109901781","LOC109896609","smpd1","LOC109873057","LOC109880398","LOC109900553","LOC109889268","LOC109892723","LOC109902393")
	Trip1vsTrip2 <- c("LOC109901079","LOC109876670","LOC109879572","LOC109877147","LOC109910318","LOC109889828","LOC109884794","LOC109879573","LOC109875091","LOC109883358","LOC109877657","LOC109876398","LOC109910265","LOC109868958","LOC109906593","LOC109872277","LOC109905373","LOC109900600","LOC109906358","LOC109881853","LOC109864373","LOC109884798","LOC109907422","LOC109865480","LOC109871672","LOC109898321","cebpa","LOC109865748","LOC109906201","LOC109865995","LOC109909792","LOC109899872","LOC109894640","LOC109891209","LOC109871928","LOC109890997","LOC109903551","LOC109909208","LOC109893569","LOC109891061","mthfd1","LOC109868115")

	P2D0vP3D0_sub <- All[match(P2D0vP3D0, All$Gene, nomatch=NA),]
	P2D1vP3D1_sub <- All[match(P2D1vP3D1, All$Gene, nomatch=NA),]
	P2D2vP3D2_sub <- All[match(P2D2vP3D2, All$Gene, nomatch=NA),]
	P2D0vP2D1_sub <- All[match(P2D0vP2D1, All$Gene, nomatch=NA),]
	P3D0vP3D1_sub <- All[match(P3D0vP3D1, All$Gene, nomatch=NA),]
	Dip1vsDip2_sub <- All[match(Dip1vsDip2, All$Gene, nomatch=NA),]
	Trip1vsTrip2_sub <- All[match(Trip1vsTrip2, All$Gene, nomatch=NA),]

	####################################################################
	###Output to file
	write.csv(subset(P2D0vP3D0_sub, select=c(Chrom, Start, Gene)), file="P2D0vP3D0.csv")
	write.csv(subset(P2D1vP3D1_sub, select=c(Chrom, Start, Gene)), file="P2D1vP3D1.csv")
	write.csv(subset(P2D2vP3D2_sub, select=c(Chrom, Start, Gene)), file="P2D2vP3D2.csv")
	write.csv(subset(P2D0vP2D1_sub, select=c(Chrom, Start, Gene)), file="P2D0vP2D1.csv")
	write.csv(subset(P3D0vP3D1_sub, select=c(Chrom, Start, Gene)), file="P3D0vP3D1.csv")
	write.csv(subset(Dip1vsDip2_sub, select=c(Chrom, Start, Gene)), file="Dip1vsDip2.csv")
	write.csv(subset(Trip1vsTrip2_sub, select=c(Chrom, Start, Gene)), file="Trip1vsTrip2.csv")

	###Need to remove quotations
