# Supplementary material for: Effect of triploidy on liver gene expression in coho salmon (Oncorhynchus kisutch) under different metabolic states
Source: BMC Genomics. 2019 May 3;20:336. doi: 10.1186/s12864-019-5655-8 (PMC6500012; doi:10.1186/s12864-019-5655-8)
Supplement: Supplementary file 10 — Python Scripts. This is a compressed folder with all of the scripts used in the analyses in this study. It contains a readme file to describe the use of these scripts. (ZIP 23 kb) [file 12864_2019_5655_MOESM10_ESM.zip › S2 File/SupplementalFile2/GO_Term_Regulation.v1.0.py]

##########################################################
### Import Necessary Modules

import argparse		               #provides options at the command line
import sys		               #take command line arguments and uses it in the script
import gzip		               #allows gzipped files to be read
import re		               #allows regular expressions to be used

##########################################################
### Command-line Arguments
parser = argparse.ArgumentParser(description="Find the direction of gene expression for GO terms")
parser.add_argument("-ge", help = "The location of the differential gene expression file", default=sys.stdin, required=True)
parser.add_argument("-go", help = "The GO Term Information File", default=sys.stdin, required=True)
parser.add_argument("-comparison", help = "The comparison category, for example (Dip1vsTrip1)", default=sys.stdin, required=True)
args = parser.parse_args()

#########################################################
### Open file (object-oriented programming)

class OpenVariables():
    sublist = []

class OpenFile():
    ### Opens the file and directs it to a line-reader
    def __init__ (self, filename, ftype):
        if re.search(".gz$", filename):
            self.file = gzip.open(filename, 'rb')
        else:
            self.file = open(filename, 'r')
        if ftype == "ge":
            self.readLinesGe(self.file)
        elif ftype == "go":
            self.readLinesGo(self.file)       


    ### Reads GO information file
    def readLinesGo(self, f):
        self.filename = f
        self.filename.readline() ##Removes header
        self.headers = []
        self.information = {}
        for line in self.filename:
            line = line.rstrip('\n')
            (self.Level, self.GoID, self.GoName, self.GoType, self.Parents, self.ParentN, self.Pval, self.FDR, self.SeqTestn, self.SeqTest, 
            self.SeqRefn, self.SeqRef, self.direction, self.Comparison) = line.split("\t")
            if self.Comparison == args.comparison:
                self.header = "{} {}".format(self.GoID, "_".join(self.GoName.split(" ")))
                self.headers.append(self.header)
                self.order = []
                del self.order[:]
                for self.protein in OpenVariables.sublist:
                    self.match = "NA"
                    if self.protein in self.SeqTest.split(", "):
                        self.match = self.protein
                    self.order.append(self.match)
                self.information[self.header] = ",".join(self.order)
        print "{}".format("\t".join(self.headers))
        self.count = 0
        while self.count < len(OpenVariables.sublist):
            self.line = []
            del self.line[:]
            for self.header in self.headers:
                self.line.append(self.information[self.header].split(",")[self.count])
            print "{}".format("\t".join(self.line))
            #sys.stderr.write("{}\t{}\n".format(self.count, len(OpenVariables.sublist)))
            self.count += 1
        self.filename.close()

    ### Reads Gene expression file
    def readLinesGe(self, f):
        self.filename = f
        self.filename.readline() ##Removes header
        for line in self.filename:
            line = line.rstrip('\n')
            self.protein = line.split("\t")[-1]
            OpenVariables.sublist.append(self.protein)
        self.filename.close()

openvar = OpenVariables()        
openfile = OpenFile(args.ge, "ge")
openfile2 =  OpenFile(args.go, "go")
